# Supplementary material for: Machine learning to predict risk for community-onset Staphylococcus aureus infections in children living in southeastern United States
Source: PLoS One. 2023 Sep 1;18(9):e0290375. doi: 10.1371/journal.pone.0290375 (PMC10473480; doi:10.1371/journal.pone.0290375)
Supplement: S1 Table — Anonymized and limited dataset of patients enrolled in the study, stratified by the type of Staphylococcus aureus infection (CO-MRSA and CO-MSSA) and date (year) of infection. (XLSX) [file pone.0290375.s003.xlsx]

## Sheet: data
Time Frame	type_staph	County	Race_cat	Sex	Age_year	Insurance	SSTI	Prior_hospitalization	BGID2000	INTPTLON00	BG00_under18	BG00_white	BG00_black	BG00_hispanic	BG00_povertyp	BG00_nursery	BG00_kinderg	BG00_hsdip	BG00_withbach	BG00_crowding	BG00_distk12sch	BG00_distdaycar	BG00_disthosp	BG00_popdens	BGID2010	BG10_under18	BG10_white	BG10_black	BG10_hispanic	BG10_povertyp	BG10_nursery	BG10_kinderg	BG10_hsdip	BG10_withbach	BG10_crowding	BG10_distk12sch	BG10_distdaycar	BG10_disthosp	BG10_popdens
2002-2005	MSSA	Cobb County	Black	F	1	Private	1	0	130670302151	-84.6359851	0.336789017	0.880078453	0.0518352	0.0420286	0.0162511	0.0298733	0.0256488	1.020683453	0.290467626	0.0080841	4410.481391	4061.652727	94431.4144	2489.26671
2006-2016	MSSA	Bartow		M	0	Medicaid																			130159605004	0.319988	0.708654	0.196181	0.104096	0.199314	0.0222747	0.00371245	0.332405	0.0734967	0.0371457	12727.5	7402.83	185838	421.54
2006-2016	MSSA	Barrow	Black	F	1	Managed Care																			130131805011	0.332152	0.76078	0.12975	0.114393	0.102056	0.0088961	0.0113223	0.205006	0.152265	0.00489297	5113.81	3591.3	174290	478.64
2006-2016	MRSA	Cobb County	Black	F	0	Public	1	0																	130670304112	0.31	0.14	0.5	0.34	0.48	0	0.01	0.21	0.12	3.9	3818.79	1254.96	48926.8	1483.67
2006-2016	MRSA	Fayette	Black	F	1	CMO Medicaid																			131131402062	0.252786	0.804692	0.102639	0.0662757	0.0175685	0.00285714	0	0.156425	0.306331	0.0235479	3992.07	4335.09	153712	1161.25
2006-2016	MRSA	Fayette	Black	F	1	CMO Medicaid																			131131402062	0.252786	0.804692	0.102639	0.0662757	0.0175685	0.00285714	0	0.156425	0.306331	0.0235479	3992.07	4335.09	153712	1161.25
2006-2016	MSSA	Bartow County	Black	M	15	Public	1	0																	130159605001	0.29	0.67	0.14	0.16	0.36	0.02	0.01	0.5	0.01	15.61	8903.72	2476.69	172022	1232.38
2006-2016	MSSA	Clayton	White	M	4	Tricare																			130630406222	0.393415	0.292411	0.464844	0.388951	0.414333	0.00594679	0.0140845	0.370695	0.148278	0.0382409	3644.16	3349.78	117853	3196.45
2006-2016	MSSA	Fulton	Black	F	3	CMO Medicaid																			131210053001	0.217905	0.553491	0.398649	0.0411036	0.214968	0.0440927	0.0299604	0.0804511	0.507519	0	1470.27	1429.51	26403.7	6219.27
2002-2005	MSSA	Clayton County	Black	F	4	Private	1	0	130630405102	-84.4224668	0.303303303	0.242492492	0.653903904	0.0142643	0.0251799	0.0155671	0.0289103	0.522196262	0.101635514	0.132608696	2721.859308	1418.002621	82780.46422	2048.980926
2006-2016	MRSA	Fulton	Black	M	16	CMO Medicaid																			131210070011	0.341515	0.0533618	0.903949	0.0506937	0.356131	0.026653	0.00717581	0.20893	0.121314	0.0602782	2892.17	1306.17	44269.8	2086.78
2006-2016	MRSA	Fulton		M	0	Managed Care																			131210116142	0.297378	0.588514	0.160549	0.101373	0.0836431	0.0421951	0.0502439	0.0561488	0.267999	0	3797.41	2007.66	80724.2	4171.93
2006-2016	MSSA	Cobb	Unknown	M	13	CMO Medicaid																			130670311161	0.308807	0.409885	0.381271	0.330732	0.322532	0.00264725	0	0.319137	0.0562181	0.116947	2851.32	1626.59	56886.2	7289.01
2006-2016	MRSA	Cobb	Black	M	0	CMO Medicaid																			130670313103	0.369073	0.0641164	0.838901	0.127155	0.461212	0.00700935	0.0154206	0.354656	0.129555	0.0165094	4827.4	1186.27	78847.5	3539.94
2006-2016	MSSA	DeKalb	White	M	0	Medicaid																			130890218122	0.25	0.576761	0.0753521	0.380986	0.0816714	0.00408163	0	0.101966	0.348894	0.0446429	2952.54	1822.2	33874.3	3070.94
2002-2005	MSSA	DeKalb County	Black	F	14	Public	1	0	130890219091	-84.2045448	0.314891112	0.093290171	0.859034726	0.0194232	0.135438182	0.0316813	0.0125471	0.694672131	0.159836066	0.096214511	3180.511524	1053.213822	33840.75787	7891.850943
2006-2016	MRSA	DeKalb	Black	F	1	CMO Medicaid																			130890232091	0.306346	0.0415755	0.916849	0.02407	0.0466361	0	0.0099256	0.130102	0.142857	0.0842697	4025.62	3478.61	47249	3977.43
2006-2016	MRSA	Clayton	White	M	11	Medicaid																			130630404151	0.294862	0.222636	0.622487	0.167535	0.425	0	0.0133929	0.360371	0.0556199	0.0675422	3621.7	1251.95	87357.5	2256.62
2006-2016	MSSA	Cobb	White	F	15	Managed Care																			130670303373	0.31677	0.86646	0.0403727	0.0186335	0	0.0199297	0	0.15981	0.463608	0	6508.7	6658.95	28344.4	3946.5
2002-2005	MSSA	Gwinnett County	White	F	10	Private	0	1	131350505103	-84.0579916	0.385545406	0.801719506	0.084363246	0.0276733	0.0284091	0.0459902	0.0290313	1.213091922	0.385329619	0.0108597	3535.328703	4168.748659	95849.69822	3310.281914
2006-2016	MSSA	Gwinnett County	White	F	12	Private	0	1																	131350505301	0.32	0.51	0.16	0.07	0.04	0.03	0.02	0.2	0.22	1.19	2971.98	4722.19	95045.7	4122.37
2006-2016	MRSA	Walton	White	F	4	CMO Medicaid																			132971106021	0.27949	0.953595	0.0255048	0.0177117	0.148556	0.00562786	0.0355259	0.317543	0.0973451	0	15836.6	16936.5	162305	130.25
2006-2016	MRSA	DeKalb	Black	F	14	Medicaid																			130890236031	0.224075	0.0391588	0.947063	0.00580131	0.248636	0.00713719	0	0.347534	0.0336323	0.0457516	2150.79	1139.25	27480.3	2608.93
2006-2016	MSSA	DeKalb	Black	F	15	Self-pay																			130890236031	0.224075	0.0391588	0.947063	0.00580131	0.248636	0.00713719	0	0.347534	0.0336323	0.0457516	2150.79	1139.25	27480.3	2608.93
2006-2016	MSSA	DeKalb	Black	M	16	Tricare																			130890236022	0.232493	0.0763305	0.904762	0.0084034	0.168892	0.0309353	0.0345324	0.347115	0.0759615	0	1424.96	1453.23	26820.1	2087.77
2006-2016	MRSA	Gwinnett County	White	M	13	Private	0	0																	131350502202	0.3	0.22	0.42	0.15	0.28	0.03	0.02	0.27	0.25	4.51	2673.88	1764.41	64544.7	3721.76
2006-2016	MSSA	Cherokee	White	F	8	Managed Care																			130570907022	0.277778	0.913333	0.0177778	0.0933333	0	0.017663	0.0203804	0.293827	0.148148	0	8457.15	3006.28	103773	479.2
2006-2016	MRSA	Cherokee	White	F	3	Managed Care																			130570909011	0.305934	0.927599	0.0228634	0.0348394	0.0188075	0.0141372	0.035343	0.174528	0.369272	0	5878.26	6383.62	79024.7	637.17
2002-2005	MRSA	DeKalb County	Black	M	1	Public	1	0	130890213043	-84.2725771	0.258648111	0.383499006	0.345328032	0.323856859	0.1	0.0140727	0.0201638	0.794108229	0.241114313	0.182802979	5432.963423	2749.406456	25719.79013	5228.80464
2006-2016	MRSA	DeKalb	Black	F	5	CMO Medicaid																			130890219093	0.385439	0.0256959	0.93576	0.0353319	0.332558	0.0883721	0	0.296919	0.145658	0	3926.16	812.39	32893	6193.56
2006-2016	MRSA	Newton	Black	F	14	Managed Care																			132171003002	0.321548	0.578052	0.354236	0.0607071	0.118333	0.0241588	0.00747771	0.225129	0.145798	0.0373514	4450.85	5541.61	168146	606.85
2006-2016	MRSA	Fayette	White	F	2	Managed Care																			131131404032	0.249004	0.600598	0.334661	0.0368526	0.114754	0.0152672	0.00254453	0.208	0.2256	0	6069.2	4825.76	128052	470
2002-2005	MSSA	DeKalb County	Black	M	4	Public	1	0	130890234181	-84.1033705	0.272184937	0.32885906	0.648023863	0.00298285	0.073134328	0.0393258	0.0088282	0.851441242	0.225055432	0.0151844	8445.615626	3207.390757	75557.94737	248.7806569
2006-2016	MSSA	DeKalb		F	11	Medicaid																			130890214051	0.169591	0.827485	0.0614035	0.0955166	0.0359334	0.0345455	0.02	0.128355	0.484247	0	4191.08	3725.32	19800	3590.1
2006-2016	MRSA	Bartow	White	F	5	CMO Medicaid																			130159607001	0.225905	0.925721	0.0441989	0.0270104	0.145386	0.0104575	0	0.337143	0.0506122	0	13263.1	11926.6	148236	59.21
2006-2016	MSSA	Gwinnett	White	M	10	Medicaid																			131350504364	0.376301	0.458767	0.14972	0.544436	0.283256	0.0239234	0	0.24327	0.15653	0.0391198	3571.96	1678.41	75248.1	4194.17
2006-2016	MRSA	Clayton County	Black	F	1	Public	1	0																	130630406161	0.33	0.08	0.77	0.09	0.24	0.01	0.03	0.32	0.21	4.49	3771.72	1750.05	87789.6	4655.39
2006-2016	MSSA	Fulton	Black	M	8	Medicaid																			131210086012	0.348449	0.0202864	0.955847	0.0143198	0.23827	0.0379747	0.0099458	0.437888	0.0838509	0.132353	3586.57	2031.18	46190.4	1711.38
2002-2005	MSSA	Cobb County	White	M	6	Public	1	0	130670315033	-84.6307166	0.339093357	0.48518851	0.449057451	0.067549372	0.0538225	0.0174682	0.034029	0.945135333	0.26481346	0.0240623	5031.070082	2650.28164	84309.75507	2240.335739
2002-2005	MSSA	DeKalb County	White	M	3	Public	1	0	130890220014	-84.2557968	0.207675906	0.759488273	0.148400853	0.049467	0.0312364	0.0133156	0.0173103	0.999442276	0.296709426	0.0117188	3780.432643	2522.108654	20742.21642	2583.319342
2006-2016	MRSA	Cobb	Unknown	F	1	CMO Medicaid																			130670304142	0.365526	0.134474	0.766504	0.172372	0.26584	0.0391872	0.0362845	0.263027	0.225806	0	7350.7	2903.73	42375.4	888.09
2006-2016	MSSA	Bartow	White	M	0	Tricare																			130159601022	0.286203	0.919206	0.0270455	0.0482711	0.103473	0.030368	0.0167917	0.449546	0.0405766	0.0521739	16857.9	16729	179731	88.19
2002-2005	MSSA	Cherokee County	White	F	9	Private	1	0	130570907016	-84.5603575	0.327565982	0.960703812	0.016129	0.0175953	0.0319373	0.0352409	0.013579	0.978693182	0.274147727	0.0228873	5465.287954	4383.053132	116256.3976	482.9902632
2006-2016	MRSA	Henry	White	M	1	Managed Care																			131510703092	0.327755	0.399478	0.423169	0.0578135	0.0509738	0.0220874	0.0269417	0.24089	0.249329	0.007837	3026.34	2891.98	114102	1421.48
2006-2016	MRSA	Gwinnett	Black	F	1	Managed Care																			131350505311	0.323529	0.486301	0.217164	0.219581	0.248209	0.0338346	0.0366541	0.128874	0.320555	0.0654762	4159.16	2976.68	81446.5	1365.63
2006-2016	MRSA	Gwinnett	Black	F	2	Managed Care																			131350505311	0.323529	0.486301	0.217164	0.219581	0.248209	0.0338346	0.0366541	0.128874	0.320555	0.0654762	4159.16	2976.68	81446.5	1365.63
2002-2005	MRSA	Douglas County	Black	F	0	Public	1	0	130970803011	-84.7317317	0.34882199	0.510143979	0.443062827	0.0310864	0.236357659	0.0309208	0.0142712	0.560085837	0.063841202	0.08649789	5492.898223	3865.112386	124108.1993	722.7747575
2006-2016	MRSA	Douglas County	Black	F	2	Public	1	0																	130970803013	0.38	0.16	0.75	0.06	0.51	0.09	0.02	0.23	0.11	4.34	3208.53	2125.27	127182	1716.64
2006-2016	MSSA	Fulton	Black	M	11	CMO Medicaid																			131210114221	0.207341	0.713784	0.216322	0.0581804	0.058663	0.0272632	0	0.181646	0.280984	0	5122.4	3567.51	36894.5	2935.87
2006-2016	MSSA	Gwinnett		F	0	CMO Medicaid																			131350502171	0.301785	0.452544	0.174252	0.0778628	0.0595733	0.0193755	0.0178422	0.153603	0.423936	0.0180118	3975.87	3567.01	81976.9	1863.41
2002-2005	MRSA	Paulding County	White	M	1	Private	1	0	132231205005	-84.8019655	0.350299401	0.872540633	0.098374679	0.0149701	0.0544512	0.0135501	0.0307136	0.719674556	0.127218935	0.0268456	6524.879882	4941.805641	136426.673	486.8767186
2002-2005	MRSA	Fulton County	Black	F	1	Public	0	0	131210086011	-84.4671709	0.494117647	0.0170588	0.975882353	0.00529412	0.602549889	0.0262035	0.0597197	0.539705882	0.0279412	0.128787879	2886.059774	2908.742961	44835.72356	3480.703971
2006-2016	MRSA	Newton	Black	F	0	CMO Medicaid																			132171009021	0.320134	0.550411	0.387451	0.0587877	0.153846	0	0.0526316	0.309069	0.109785	0.0108225	3231.86	2743.79	143683	1451.99
2002-2005	MSSA	Gwinnett County	White	F	9	Private	1	0	131350504253	-84.1192505	0.31006424	0.919914347	0.014561	0.0218415	0.0153082	0.007173	0.0177215	0.940261357	0.242688239	0.011734	3105.765919	3752.350413	64233.79218	1834.243264
2006-2016	MRSA	Henry	White	F	11	Managed Care																			131510702033	0.2854	0.802246	0.160645	0.0183105	0.0328803	0.0488133	0.0201523	0.232143	0.165431	0	11914	4731.72	143959	728.75
2006-2016	MSSA	Henry	White	F	12	Managed Care																			131510702033	0.2854	0.802246	0.160645	0.0183105	0.0328803	0.0488133	0.0201523	0.232143	0.165431	0	11914	4731.72	143959	728.75
2006-2016	MSSA	Henry	White	F	13	Managed Care																			131510702033	0.2854	0.802246	0.160645	0.0183105	0.0328803	0.0488133	0.0201523	0.232143	0.165431	0	11914	4731.72	143959	728.75
2006-2016	MRSA	Fulton County	Black	F	1	Public	0	0																	131210012021	0.03	0.72	0.1	0.06	0.06	0	0	0.04	0.48	1.66	3704.04	1559.38	20701.1	17552.6
2006-2016	MSSA	Cherokee	White	M	5	Managed Care																			130570901004	0.287949	0.951622	0.01854	0.0173812	0.094473	0.020622	0	0.242764	0.179272	0.0093299	12273.8	10827.9	160766	94.42
2006-2016	MSSA	Cherokee	White	M	6	Managed Care																			130570901004	0.287949	0.951622	0.01854	0.0173812	0.094473	0.020622	0	0.242764	0.179272	0.0093299	12273.8	10827.9	160766	94.42
2006-2016	MSSA	Cherokee	White	M	7	Managed Care																			130570901004	0.287949	0.951622	0.01854	0.0173812	0.094473	0.020622	0	0.242764	0.179272	0.0093299	12273.8	10827.9	160766	94.42
2006-2016	MSSA	Cherokee	White	M	8	Managed Care																			130570901004	0.287949	0.951622	0.01854	0.0173812	0.094473	0.020622	0	0.242764	0.179272	0.0093299	12273.8	10827.9	160766	94.42
2006-2016	MSSA	Clayton	Black	M	9	CMO Medicaid																			130630405211	0.335178	0.218942	0.631611	0.126691	0.350928	0.0323988	0	0.296618	0.0743961	0.022449	2029.47	1665.32	84465.4	2278.28
2006-2016	MRSA	Walton	White	F	0	Tricare																			132971105051	0.336862	0.893672	0.0642202	0.0312868	0.108736	0.0177734	0.021723	0.211841	0.142569	0.0429253	10302.3	15830.5	148373	453.57
2002-2005	MSSA	Cobb County	White	F	3	Private	0	1	130670302113	-84.6039335	0.247411733	0.846562251	0.092646668	0.0602602	0.0408763	0.0343776	0.00443582	0.686091686	0.137917638	0.0287241	3978.239592	1552.285588	88512.27851	2077.226041
2002-2005	MSSA	Cobb County	White	F	5	Private	0	1	130670302131	-84.7104187	0.367777511	0.934787821	0.0359626	0.0179813	0.0177415	0.0316027	0.0170554	1.173566879	0.35111465	0	5357.358625	4193.9101	114605.0207	707.8875723
2006-2016	MSSA	Cobb County	White	F	6	Private	1	1																	130670302192	0.38	0.85	0.08	0.04	0	0	0.02	0.05	0.43	0	5264.38	3395.32	113891	1918.54
2006-2016	MRSA	DeKalb		F	9	Self-pay																			130890234222	0.325998	0.0152582	0.95716	0.0196596	0.142015	0.0291348	0.032372	0.263087	0.141245	0.0160061	5691.05	3086.44	49094.3	2730.96
2006-2016	MSSA	Fayette County	White	F	3	Public	0	0																	131131403043	0.29	0.78	0.08	0.09	0.09	0.02	0.01	0.21	0.25	0.69	4916.53	3003.77	156575	635.39
2006-2016	MSSA	Fulton	White	M	9	Managed Care																			131210013002	0.0701249	0.827089	0.092219	0.0509126	0.0940171	0.0279232	0.0113438	0.0395833	0.378125	0	1306.11	1401.19	17518.4	13674
2002-2005	MSSA	Pickens County	White	M	1	Public	1	0	132270505002	-84.5088232	0.306039489	0.979094077	0.00058072	0.0168409	0.0564191	0.0257762	0.0193322	0.510261194	0.0475746	0.0376068	16608.9482	14096.74293	193813.6495	52.77002293
2002-2005	MRSA	Cobb County	Black	M	17	Self Pay	1	0	130670302141	-84.6583963	0.321162444	0.835817188	0.100844511	0.0464481	0.0088832	0.0249934	0.0105235	0.899804305	0.246575342	0.0205011	3980.263138	2690.241183	101988.1922	1764.713272
2002-2005	MRSA	Gwinnett County	White	M	3	Public	0	0	131350507217	-84.0018904	0.212518195	0.96797671	0.00291121	0.0203785	0.084444444	0.008	0	0.71541502	0.104743083	0	2611.75963	1381.790175	99128.80383	1427.681911
2002-2005	MSSA	Cherokee County	White	F	3	Public	1	0	130570911011	-84.6023366	0.297924901	0.954545455	0.0111166	0.0232213	0.0374876	0.0169183	0.014836	0.816341829	0.210644678	0.00566171	10426.74126	8461.219524	118230.78	722.1180234
2006-2016	MRSA	Fulton	White	M	1	Managed Care																			131210116231	0.335428	0.655595	0.116697	0.0733094	0.0258233	0.0193611	0.0108906	0.0696893	0.479429	0	1691.53	1191.03	69488.6	3764.1
2006-2016	MSSA	Cobb	White	F	9	Managed Care																			130670302271	0.271482	0.757161	0.13325	0.178082	0.0774749	0	0.0240732	0.230886	0.161998	0.0147256	5408.5	1822.77	91134	2437.09
2006-2016	MSSA	Cobb	White	F	10	Self-pay																			130670302271	0.271482	0.757161	0.13325	0.178082	0.0774749	0	0.0240732	0.230886	0.161998	0.0147256	5408.5	1822.77	91134	2437.09
2006-2016	MSSA	Cobb	White	F	11	Medicaid																			130670302181	0.349735	0.852006	0.0938683	0.0446631	0	0.0546768	0.0281981	0.150612	0.363491	0	3479.9	2596.6	93305.9	1791.29
2006-2016	MSSA	Cobb	White	F	12	Managed Care																			130670302181	0.349735	0.852006	0.0938683	0.0446631	0	0.0546768	0.0281981	0.150612	0.363491	0	3479.9	2596.6	93305.9	1791.29
2006-2016	MSSA	Cobb	White	F	13	Managed Care																			130670302181	0.349735	0.852006	0.0938683	0.0446631	0	0.0546768	0.0281981	0.150612	0.363491	0	3479.9	2596.6	93305.9	1791.29
2006-2016	MSSA	Cobb	White	F	14	Managed Care																			130670302181	0.349735	0.852006	0.0938683	0.0446631	0	0.0546768	0.0281981	0.150612	0.363491	0	3479.9	2596.6	93305.9	1791.29
2006-2016	MRSA	Henry	White	M	5	Self-pay																			131510704032	0.329877	0.780355	0.167531	0.0381992	0.0626787	0.008517	0.0122745	0.231771	0.193576	0	4909.79	6591.22	181616	565.86
2006-2016	MRSA	Cherokee	White	M	0	CMO Medicaid																			130570901002	0.271748	0.963687	0.0179569	0.0171588	0.0505288	0.00284091	0.00568182	0.260281	0.103592	0.0361328	13021.7	11521.1	164266	168.7
2006-2016	MRSA	Cobb	White	M	3	CMO Medicaid																			130670302233	0.275342	0.778082	0.158904	0.0712329	0.023416	0	0	0.279365	0.126984	0	2984	3000.09	94680.4	1409.54
2006-2016	MSSA	Walton County	Black	M	17	Private	0	0																	132971107002	0.28	0.74	0.19	0.04	0.12	0.05	0.02	0.25	0.18	0	15365.7	10226.4	176603	342.92
2006-2016	MSSA	Fulton	Black	F	3	CMO Medicaid																			131210105101	0.330777	0.0253418	0.935979	0.0250083	0.495085	0.0230689	0.0129325	0.167421	0.182288	0.0117555	3259.06	1771.75	100219	2124.25
2006-2016	MRSA	Cobb County	White	F	1	Private	1	0																	130670302182	0.33	0.84	0.09	0.03	0.03	0.02	0.01	0.08	0.3	1.58	4105.41	2443	98063.3	959.06
2006-2016	MRSA	Walton	White	M	15	CMO Medicaid																			132971106032	0.320867	0.911653	0.0463415	0.0273713	0.191938	0.0159835	0.0185615	0.238338	0.100933	0.0219156	5471.47	6797.44	134260	566.78
2006-2016	MSSA	Fulton	Black	M	11	Managed Care																			131210077051	0.351633	0.0104239	0.975678	0.0145935	0.378558	0	0.00421719	0.276923	0.184615	0.037196	2429.35	862.73	68937.8	3325.93
2006-2016	MRSA	Henry	Black	F	14	Managed Care																			131510703061	0.332639	0.497808	0.413196	0.0726655	0.0651036	0.016539	0.009435	0.245404	0.20829	0.0313557	7343.32	4690.89	141893	596.79
2006-2016	MRSA	Cobb	Black	M	0	Managed Care																			130670302092	0.278722	0.812468	0.139619	0.0412159	0.0178571	0.0104058	0.0202914	0.145892	0.412181	0	4317.62	2361.86	92011.6	1101.67
2006-2016	MRSA	Cobb	Black	M	1	Managed Care																			130670302092	0.278722	0.812468	0.139619	0.0412159	0.0178571	0.0104058	0.0202914	0.145892	0.412181	0	4317.62	2361.86	92011.6	1101.67
2006-2016	MSSA	Cobb	Unknown	M	0	CMO Medicaid																			130670301042	0.3101	0.693457	0.1899	0.173542	0.1	0.0385043	0.0144391	0.268415	0.123884	0.0117435	4771.96	1757.37	112310	2572.79
2006-2016	MSSA	Gwinnett	White	M	1	CMO Medicaid																			131350504303	0.264402	0.672829	0.122528	0.0692175	0.0407563	0.033737	0.0103806	0.23821	0.21584	0	3939.06	2507.95	61225.8	2195.13
2006-2016	MSSA	DeKalb	Black	F	0	CMO Medicaid																			130890236031	0.224075	0.0391588	0.947063	0.00580131	0.248636	0.00713719	0	0.347534	0.0336323	0.0457516	2150.79	1139.25	27480.3	2608.93
2006-2016	MRSA	Cobb		M	14	Medicaid																			130670302154	0.310291	0.692211	0.155771	0.102596	0.143584	0.0135838	0.0089595	0.214076	0.276917	0.043654	2802.85	4630.09	91148.6	4488.7
2006-2016	MRSA	Gwinnett		F	6	Managed Care																			131350505282	0.346063	0.771334	0.0792079	0.0532768	0.0193517	0.0082484	0.0232897	0.06828	0.547969	0.010118	4595.22	3418.37	112235	2466.5
2006-2016	MSSA	Cobb	Unknown	F	2	CMO Medicaid																			130670302301	0.3085	0.504131	0.297857	0.150959	0.135186	0.0165537	0.00521376	0.266453	0.259452	0.0346857	3390.59	2346.82	84742.5	2712.7
2006-2016	MSSA	Cobb	White	M	10	Managed Care																			130670302341	0.36899	0.827526	0.14007	0.0362369	0	0.0358255	0.00623053	0.192121	0.309091	0	5538.02	5008.51	109311	1065.24
2006-2016	MSSA	Gwinnett County	White	F	2	Private	1	0																	131350503211	0.31	0.89	0.02	0.02	0.02	0.03	0.05	0.11	0.5	0	2511.58	2058.69	44335.2	2504.92
2006-2016	MRSA	Walton	White	F	3	Managed Care																			132971105061	0.262633	0.918883	0.0345745	0.0292553	0.0514866	0.0165787	0.0241145	0.402122	0.0935391	0	9371.1	3679.2	120847	606.9
2006-2016	MRSA	DeKalb	Black	M	1	Managed Care																			130890234213	0.355101	0.0108428	0.953918	0.0256284	0.20049	0.0161753	0.00495695	0.170309	0.230103	0.00773694	2260.98	1554.93	44999.5	4079.69
2006-2016	MSSA	Bartow	Black	M	15	CMO Medicaid																			130159607002	0.253935	0.576076	0.198846	0.269675	0.140596	0.0143369	0	0.319575	0.168632	0	5552.25	2722.09	162203	1030.61
2006-2016	MSSA	Fulton		M	6	CMO Medicaid																			131210114211	0.281351	0.538627	0.159899	0.451312	0.134774	0.023759	0	0.105502	0.235961	0.0503324	2755.09	1731.91	50073.9	1866.73
2006-2016	MSSA	DeKalb	White	M	1	Managed Care																			130890229001	0.19766	0.706281	0.197044	0.0418719	0.163816	0.0290148	0.0317139	0.0881017	0.312443	0.0100629	3203.35	1445.89	16298.2	2502.44
2006-2016	MSSA	Clayton	Black	M	15	Medicaid																			130630406211	0.370164	0.115303	0.814822	0.0623677	0.208225	0.0344897	0.0167406	0.302168	0.132114	0.0405311	2651.48	1623	122409	2765.99
2002-2005	MSSA	Cobb County	White	F	11	Private	0	1	130670303372	-84.4029399	0.315772669	0.92816092	0.0213921	0.0210728	0.01312	0.0198347	0.0300826	1.438191438	0.43963444	0	4481.316283	4855.394747	29327.97752	2664.884284
2002-2005	MSSA	Cobb County	White	F	12	Private	0	1	130670303372	-84.4029399	0.315772669	0.92816092	0.0213921	0.0210728	0.01312	0.0198347	0.0300826	1.438191438	0.43963444	0	4481.316283	4855.394747	29327.97752	2664.884284
2002-2005	MSSA	Cobb County	White	F	13	Private	0	1	130670303372	-84.4029399	0.315772669	0.92816092	0.0213921	0.0210728	0.01312	0.0198347	0.0300826	1.438191438	0.43963444	0	4481.316283	4855.394747	29327.97752	2664.884284
2002-2005	MSSA	Cobb County	White	F	14	Private	0	1	130670303372	-84.4029399	0.315772669	0.92816092	0.0213921	0.0210728	0.01312	0.0198347	0.0300826	1.438191438	0.43963444	0	4481.316283	4855.394747	29327.97752	2664.884284
2006-2016	MSSA	Cobb County	White	F	15	Private	0	1																	130670303181	0.29	0.92	0.01	0.01	0.04	0.01	0.01	0.06	0.41	0	7468.55	3864.61	24198.6	1254.52
2006-2016	MRSA	Spalding County	Black	M	1	Public	1	0																	132551612003	0.31	0.25	0.7	0.02	0.62	0	0.04	0.4	0.07	6.42	3665.61	2871.55	205853	631.98
2006-2016	MRSA	Newton	Black	M	8	Medicaid																			132171003003	0.39779	0.299849	0.640884	0.048217	0.491966	0.0241275	0.0603188	0.218107	0.0222222	0.0511222	9571.25	5149.14	164353	558.77
2006-2016	MSSA	Rockdale	White	M	3	Managed Care																			132470601021	0.276817	0.762399	0.201845	0.0403691	0.214839	0	0.0398671	0.343416	0.213523	0.0982659	12913.5	11085.7	115962	131.86
2006-2016	MRSA	DeKalb	White	F	1	Managed Care																			130890227001	0.252611	0.543081	0.413838	0.017624	0.132461	0.030095	0.0295671	0.115543	0.318432	0	1220.3	1206.56	14088.8	6189.35
2006-2016	MRSA	Clayton County	Black	M	6	Public	1	0																	130630403033	0.32	0.16	0.47	0.31	0.52	0	0	0.42	0.02	6.87	1716.21	1633	56270.1	3638.87
2006-2016	MSSA	Fulton County	Black	M	15	Public	1	0																	131210060001	0.26	0.04	0.94	0.01	0.24	0.08	0.01	0.4	0.19	0	2153.97	1504.06	41570.6	2827.98
2006-2016	MRSA	Gwinnett	White	M	14	Managed Care																			131350502142	0.253173	0.696701	0.0847081	0.0685279	0.0667776	0.0145619	0.0115491	0.369638	0.268184	0	2580.18	2242.19	75118.5	1894.77
2006-2016	MSSA	DeKalb County	White	F	0	Private	0	1																	130890222042	0.21	0.5	0.29	0.1	0.14	0.07	0.1	0.06	0.31	7.51	3262.05	2151.66	15089	2091.83
2002-2005	MSSA	Fulton County	White	F	0	Private	1	0	131210096002	-84.3644082	0.183928571	0.972321429	0.00446429	0.0196429	0	0.0218471	0.0178749	1.649064906	0.537953795	0	5269.126001	2242.274405	21190.57199	1740.360884
2006-2016	MRSA	DeKalb	Black	F	2	CMO Medicaid																			130890234182	0.323044	0.0279404	0.944119	0.0141032	0.0375235	0.0140396	0.0309509	0.303282	0.238074	0	3902.04	2985.49	67726.1	1050.92
2002-2005	MSSA	Rockdale County	White	F	4	Private	1	0	132470604062	-84.0322902	0.316252588	0.891045549	0.080745342	0.0093168	0.0129804	0.0358744	0.024268	0.864876033	0.234297521	0.0086957	3727.680471	3031.763055	118087.0094	1235.937666
2006-2016	MRSA	Gwinnett	White	M	15	CMO Medicaid																			131350501092	0.339286	0.647806	0.112306	0.166523	0.113688	0.022302	0.0084594	0.165877	0.236967	0.0071736	3895.53	3398.83	113424	2242.79
2006-2016	MRSA	DeKalb	Black	M	0	CMO Medicaid																			130890219082	0.344786	0.066305	0.779687	0.0647981	0.411573	0.0232487	0.0177424	0.272643	0.200092	0.0839695	2888.92	1332.46	39626.3	4156.36
2006-2016	MSSA	Carroll	White	M	1	Managed Care																			130459101031	0.334438	0.688766	0.227256	0.0832413	0.0896123	0.0110224	0.0155834	0.195332	0.217445	0	6142.46	6361.02	188691	243.98
2006-2016	MSSA	Carroll	White	M	1	Managed Care																			130459101031	0.334438	0.688766	0.227256	0.0832413	0.0896123	0.0110224	0.0155834	0.195332	0.217445	0	6142.46	6361.02	188691	243.98
2006-2016	MSSA	Carroll	White	M	2	Managed Care																			130459101031	0.334438	0.688766	0.227256	0.0832413	0.0896123	0.0110224	0.0155834	0.195332	0.217445	0	6142.46	6361.02	188691	243.98
2006-2016	MSSA	Carroll	White	M	3	Managed Care																			130459101031	0.334438	0.688766	0.227256	0.0832413	0.0896123	0.0110224	0.0155834	0.195332	0.217445	0	6142.46	6361.02	188691	243.98
2006-2016	MSSA	Cherokee	Black	F	0	Managed Care																			130570901004	0.287949	0.951622	0.01854	0.0173812	0.094473	0.020622	0	0.242764	0.179272	0.0093299	12273.8	10827.9	160766	94.42
2006-2016	MSSA	Gwinnett	White	F	7	Managed Care																			131350501092	0.339286	0.647806	0.112306	0.166523	0.113688	0.022302	0.0084594	0.165877	0.236967	0.0071736	3895.53	3398.83	113424	2242.79
2006-2016	MRSA	Gwinnett	White	F	8	Managed Care																			131350501092	0.339286	0.647806	0.112306	0.166523	0.113688	0.022302	0.0084594	0.165877	0.236967	0.0071736	3895.53	3398.83	113424	2242.79
2006-2016	MRSA	Barrow	Black	M	11	Medicaid																			130131802031	0.341826	0.501592	0.358811	0.124204	0.214815	0.00352645	0.0115869	0.266508	0.0421639	0.0854817	9962.94	8316.7	201084	1553.37
2002-2005	MRSA	Gwinnett County	White	F	11	Private	0	1	131350503093	-84.1855889	0.291211017	0.783313082	0.0392872	0.0226812	0.0234913	0.0334056	0.008243	1.397660819	0.414619883	0.00460299	2693.866756	3161.899555	57788.20781	1688.20889
2002-2005	MRSA	Gwinnett County	White	F	12	Private	0	1	131350503093	-84.1855889	0.291211017	0.783313082	0.0392872	0.0226812	0.0234913	0.0334056	0.008243	1.397660819	0.414619883	0.00460299	2693.866756	3161.899555	57788.20781	1688.20889
2002-2005	MRSA	Gwinnett County	White	F	13	Private	0	1	131350503093	-84.1855889	0.291211017	0.783313082	0.0392872	0.0226812	0.0234913	0.0334056	0.008243	1.397660819	0.414619883	0.00460299	2693.866756	3161.899555	57788.20781	1688.20889
2006-2016	MRSA	Gwinnett County	White	F	14	Private	0	1																	131350503091	0.27	0.71	0.06	0.04	0.01	0.04	0.01	0.05	0.45	1.23	2693.87	3161.9	57788.2	1682.73
2006-2016	MRSA	Gwinnett	White	M	0	CMO Medicaid																			131350507301	0.357261	0.37217	0.549972	0.0737162	0.037259	0.0508141	0.0179674	0.23249	0.214008	0	4783.53	2713.23	107067	1734.08
2006-2016	MSSA	DeKalb	Black	F	10	CMO Medicaid																			130890232111	0.259497	0.0444185	0.924021	0.0274693	0.0808255	0	0	0.232065	0.124766	0.0195783	3416.6	1544.42	43483.1	3261.08
2002-2005	MSSA	Fulton County	White	M	7	Private	0	0	131210100003	-84.373678	0.138950154	0.929422144	0.03176	0.01985	0.0479042	0.0079964	0.0115504	1.385991058	0.474416294	0	3241.351233	1884.564197	16227.1541	2434.297912
2006-2016	MSSA	DeKalb	Black	M	17	Medicaid																			130890234222	0.325998	0.0152582	0.95716	0.0196596	0.142015	0.0291348	0.032372	0.263087	0.141245	0.0160061	5691.05	3086.44	49094.3	2730.96
2006-2016	MRSA	Gwinnett		F	5	Managed Care																			131350506081	0.370499	0.576717	0.292697	0.150542	0.166987	0.0312689	0.0332326	0.205846	0.159029	0.0134264	6376.66	4681.31	145819	531.7
2002-2005	MSSA	Clayton County	White	F	4	Public	1	0	130630406115	-84.3559905	0.297668858	0.494022714	0.39539749	0.118051405	0.151653018	0.0290179	0.015625	0.614135626	0.113180516	0.075384615	2332.474112	2422.681892	91144.55458	2187.763168
2002-2005	MSSA	Douglas County	Black	M	2	Public	1	0	130970803012	-84.7638036	0.340836013	0.52287905	0.43383626	0.0368538	0.145149346	0.0423992	0.012668	0.555555556	0.0555556	0.06557377	5391.741592	2627.915752	134106.9579	934.3704842
2006-2016	MRSA	Fulton	White	F	2	Managed Care																			131210001004	0.259696	0.921585	0.0236088	0.0404722	0.0613208	0.0124046	0.0114504	0.0460829	0.250384	0	1185.64	939.53	10320	4313.16
2006-2016	MSSA	Spalding	White	F	14	CMO Medicaid																			132551605001	0.315731	0.494719	0.418566	0.0339077	0.0767188	0.00541191	0	0.345105	0.0911936	0.0218868	5291.61	4257.67	181576	1072.64
2006-2016	MSSA	Fulton	White	M	4	Managed Care																			131210102054	0.135965	0.858772	0.0578947	0.0324561	0.0630372	0	0	0.0557308	0.586751	0	1732.36	1182.99	10838.5	1801.76
2006-2016	MRSA	DeKalb	Black	F	0	CMO Medicaid																			130890234164	0.249615	0.0200308	0.959938	0.0161787	0.126294	0.0255208	0	0.180978	0.293923	0.0281065	2979.22	1636.9	54044.9	2253
2006-2016	MRSA	Gwinnett	Black	M	4	CMO Medicaid																			131350503181	0.265111	0.315978	0.470975	0.171753	0.107607	0	0.049375	0.161102	0.30217	0.0642769	4444.49	1017.47	37149.2	7913.6
2006-2016	MSSA	Fulton	White	M	9	Managed Care																			131210102053	0.242614	0.918182	0.03125	0.03125	0.0737656	0.042176	0.0134474	0.0763293	0.386792	0	4500.27	1920.07	14533.6	1288.95
2002-2005	MRSA	DeKalb County	Black	M	5	Public	1	0	130890233022	-84.0869981	0.353543877	0.06412729	0.908389585	0.0130183	0.0391489	0.0326185	0.0252986	1.021371871	0.319356808	0.0304855	5155.497361	2905.379552	70046.55587	1673.922604
2006-2016	MRSA	DeKalb County	Black	F	4	Public	1	0																	130890232063	0.29	0.09	0.8	0.04	0.38	0.03	0	0.24	0.09	2.89	2935.39	980.04	34986	3552.38
2006-2016	MRSA	Bartow	White	M	12	Medicaid																			130159604013	0.343777	0.693535	0.139561	0.208203	0.244011	0.0059744	0.0122333	0.340268	0.143782	0.0283465	8646.09	2519.98	189054	1472.29
2006-2016	MSSA	Cobb	Black	F	1	Managed Care																			130670313112	0.32918	0.197749	0.691318	0.177653	0.312993	0.0097392	0.0232485	0.314058	0.106631	0.101179	1910.89	1774.85	77457.4	3148.05
2002-2005	MRSA	Gwinnett County	Other	F	0	Public	1	0	131350504225	-84.1644247	0.323385206	0.445747175	0.269025794	0.259219783	0.133779987	0.0414768	0.0221057	0.670676692	0.141729323	0.127941177	4328.990326	1731.246966	57601.60548	6970.278155
2002-2005	MSSA	Fulton County	White	M	8	Private	1	0	131210100002	-84.3641944	0.164388622	0.90321389	0.0609531	0.0225342	0.069679849	0.0180492	0.0195853	1.442972078	0.485565547	0.00670641	4031.715255	1629.403474	18675.28237	2212.73918
2006-2016	MSSA	Forsyth	Black	F	0	Managed Care																			131171306011	0.258213	0.658213	0.12219	0.223631	0.0999422	0.009113	0	0.217872	0.317447	0	3343.22	2663.84	92002.2	397.19
2006-2016	MRSA	Newton	White	F	0	CMO Medicaid																			132171003003	0.39779	0.299849	0.640884	0.048217	0.491966	0.0241275	0.0603188	0.218107	0.0222222	0.0511222	9571.25	5149.14	164353	558.77
2006-2016	MRSA	Cobb County	Black	M	11	Public	1	0																	130670303333	0.32	0.75	0.02	0.03	0.04	0.01	0.05	0.06	0.39	0	3680.53	2338.31	37564.7	1901.66
2002-2005	MRSA	DeKalb County	Black	F	1	Public	1	0	130890232122	-84.1747178	0.323291367	0.056205	0.907374101	0.0242806	0.0427273	0.0215054	0.0084151	0.795241528	0.210526316	0.067024129	1817.127318	1113.469583	50002.6283	3207.316587
2006-2016	MSSA	Clayton	Black	M	3	CMO Medicaid																			130630406132	0.320518	0.295027	0.605934	0.0564145	0.419549	0.0462329	0.0142694	0.285439	0.109932	0.0205047	1727.32	3111.37	100003	1244.27
2002-2005	MSSA	Henry County	White	M	0	Public	0	0	131510703033	-84.1745386	0.348414315	0.685336049	0.249927262	0.0603724	0.089635036	0.0285939	0.0248233	0.639205298	0.116291391	0.0524161	4553.396057	3423.113019	133688.7446	1630.521241
2006-2016	MSSA	DeKalb County	Black	F	8	Public	1	0																	130890220041	0.31	0.14	0.66	0.02	0.34	0.01	0.03	0.24	0.19	11.03	2511.75	1302.66	29931	3678.32
2002-2005	MSSA	Gwinnett County	Other	F	2	Public	0	0	131350505172	-84.120844	0.250448461	0.490271837	0.295984545	0.171795226	0.114862995	0.0217928	0.0276042	0.801611047	0.211737629	0.175609756	2714.367416	3298.01507	73000.74915	3771.760749
2006-2016	MRSA	Fulton County	White	M	12	Private	1	0																	131210100023	0.14	0.8	0.09	0.04	0.02	0.02	0	0.09	0.47	3.93	4915.33	1744.2	17747	3742.82
2006-2016	MSSA	DeKalb	Black	F	5	Medicaid																			130890233121	0.322607	0.0608437	0.883721	0.0232558	0.144253	0.0246525	0.0138998	0.150551	0.297838	0	4112.08	2162.14	56253.9	2902.12
2006-2016	MSSA	DeKalb	Black	F	5	Medicaid																			130890233121	0.322607	0.0608437	0.883721	0.0232558	0.144253	0.0246525	0.0138998	0.150551	0.297838	0	4112.08	2162.14	56253.9	2902.12
2006-2016	MSSA	DeKalb	Black	F	7	CMO Medicaid																			130890238012	0.236212	0.209471	0.70585	0.0963788	0.327598	0.00272851	0	0.279821	0.172197	0.0269815	3492.72	2893.72	30423	2049.55
2006-2016	MSSA	Bartow	White	M	7	CMO Medicaid																			130159605003	0.285814	0.771488	0.106918	0.152341	0.298608	0.0286486	0.0216216	0.322997	0.0439276	0	14792.7	5980.15	181861	1804.25
2006-2016	MRSA	DeKalb	White	M	1	CMO Medicaid																			130890209003	0.14939	0.342988	0.631098	0.0175305	0.106307	0.0227513	0	0.243098	0.246933	0	2246.1	1175.11	21859.6	4196.95
2006-2016	MSSA	Gwinnett	White	F	0	Managed Care																			131350506104	0.395979	0.832775	0.0834602	0.0502589	0.0086393	0.0091425	0.0217528	0.102182	0.309739	0	4172.19	1886.68	143759	2873.58
2006-2016	MRSA	Fulton	White	M	17	Medicaid																			131210114113	0.297221	0.641074	0.165803	0.316533	0.123699	0.0286783	0	0.182796	0.326716	0	2379.85	1610.69	40988.3	1781.32
2002-2005	MSSA	Cobb County	White	F	0	Private	1	0	130670304013	-84.4884709	0.213483146	0.784313725	0.119850187	0.0425204	0.098860149	0.0223285	0.0211893	1.219968304	0.361965135	0.0474684	2955.373406	2402.957281	44975.55885	3118.361398
2006-2016	MRSA	Fulton County	White	F	0	Private	1	0																	131210089022	0.13	0.49	0.22	0.03	0.15	0.02	0	0.06	0.34	16.7	8508.89	3381.35	25182	6015.87
2006-2016	MRSA	DeKalb	Black	M	0	CMO Medicaid																			130890219073	0.325014	0.296256	0.567553	0.0629409	0.258434	0.0337079	0.010575	0.151601	0.186441	0	1767.67	1481.65	45373	2416.7
2006-2016	MRSA	Carroll County	Black	F	1	Public	1	0																	130459108001	0.26	0.9	0.07	0.01	0.09	0.01	0.01	0.37	0.04	2.97	17610.5	18470	197131	56
2006-2016	MSSA	Cherokee	White	M	6	CMO Medicaid																			130570907021	0.283458	0.853533	0.0631662	0.0805369	0.278932	0.0265609	0.00551914	0.301339	0.136161	0.0132159	7262.11	2385.88	109083	1408.34
2002-2005	MRSA	Cherokee County	Other	M	1	Public	1	0	130570903001	-84.5629411	0.295576408	0.949731903	0.0120643	0.0428954	0.023225	0.0183673	0.0129252	0.6344294	0.108317215	0.0138067	14486.92822	12580.85621	138453.8822	62.87180035
2006-2016	MSSA	Fulton County	White	M	6	Private	1	0																	131210116241	0.4	0.72	0.06	0.04	0	0.02	0	0.12	0.32	0	4626.76	4146.99	78936.4	4058.31
2006-2016	MSSA	Gwinnett	White	F	6	CMO Medicaid																			131350505472	0.298752	0.67367	0.148391	0.116875	0.0631514	0.0392219	0	0.195827	0.319109	0.0184382	4997.78	2644.01	119362	1753.25
2006-2016	MSSA	DeKalb County	Black	M	10	Private	1	0																	130890213052	0.33	0.16	0.14	0.59	0.39	0.01	0.03	0.13	0.14	13.41	5250.36	3471.46	26030.2	6975.18
2006-2016	MRSA	Fulton	Black	F	7	CMO Medicaid																			131210068021	0.588355	0.0061287	0.975485	0.0040858	0.86093	0.0497143	0.0508571	0.489185	0	0.179825	1908.38	1904.7	35102.6	5781.63
2006-2016	MSSA	Cobb	White	F	15	CMO Medicaid																			130670311062	0.30228	0.53695	0.32783	0.0947327	0.178571	0	0.0328917	0.292459	0.34179	0	3483.66	2171.19	69979.3	1434.54
2002-2005	MRSA	Gwinnett County	White	M	4	Public	1	0	131350501033	-84.0126442	0.263238289	0.739307536	0.116598778	0.226069246	0.280320366	0.0105732	0.0239288	0.4273021	0.06542811	0.139084507	5798.699433	3732.073854	129928.6351	1470.44627
2006-2016	MSSA	Walton	White	M	1	Managed Care																			132971105041	0.309791	0.822698	0.0696542	0.112031	0.0437272	0.0128403	0.00564972	0.231282	0.115641	0	2869.57	5989.14	137892	703.85
2006-2016	MSSA	Gwinnett	White	M	2	Managed Care																			131350507272	0.33366	0.707311	0.208538	0.0534838	0.0614185	0.0168609	0.0143814	0.193687	0.266952	0	4471.21	2885.61	123113	1379.74
2006-2016	MRSA	DeKalb	Black	M	0	Self-pay																			130890220041	0.312917	0.15	0.66625	0.02375	0.343704	0.0074364	0.0266145	0.236669	0.188736	0.110335	2511.75	1302.66	29931	3678.32
2006-2016	MSSA	Fulton	Black	M	0	CMO Medicaid																			131210081021	0.288758	0.0161646	0.945628	0.0264511	0.301988	0	0	0.364879	0.130389	0	3202.19	1635.86	44811.4	1199.95
2006-2016	MSSA	Gwinnett		M	7	CMO Medicaid																			131350504232	0.36136	0.289445	0.306977	0.542039	0.448072	0.0774969	0.0244509	0.338401	0.0370126	0.140845	3847.84	3405.83	64769.1	2425.56
2006-2016	MRSA	Cobb	White	M	1	Managed Care																			130670314092	0.278367	0.409501	0.511582	0.0745976	0.151856	0.021025	0.0477442	0.325392	0.171787	0.0136986	2902.39	3462.63	91966.8	908.27
2002-2005	MSSA	Fulton County	White	F	12	Private	1	0	131210116069	-84.2253273	0.335800254	0.853031322	0.0494879	0.0313972	0.0256449	0.0475851	0.0164168	1.367075183	0.460876738	0.0155878	4777.99995	2914.414807	74547.9589	2111.765219
2006-2016	MSSA	Fulton	White	M	4	Managed Care																			131210001003	0.250744	0.908874	0.0387135	0.0339488	0.103104	0.0340976	0.0182246	0.0325265	0.337368	0	3271.23	3080.08	11755.4	1933.93
2006-2016	MRSA	Gwinnett	White	F	17	Tricare																			131350503141	0.340504	0.525042	0.0759664	0.488403	0.179812	0	0.00373832	0.210494	0.254321	0.0378007	6704	1900.88	59234.2	3025.15
2006-2016	MRSA	Fulton	Black	M	12	Medicaid																			131210071001	0.350404	0.0179695	0.960467	0.0260557	0.489908	0.0483235	0.0207101	0.238024	0.0553892	0.046683	3732.91	4422.27	39115.3	2356.39
2006-2016	MRSA	DeKalb	White	M	14	Managed Care																			130890224013	0.246269	0.934328	0.0201493	0.019403	0	0.0243722	0.0258493	0.008273	0.301965	0	3622.89	3232	5625.67	2543.03
2006-2016	MRSA	DeKalb	Black	M	13	Medicaid																			130890235012	0.311453	0.0432961	0.931564	0.0167598	0.325317	0.0325987	0.0142332	0.310117	0.0571848	0.111594	3206.81	1175.47	25190.2	5602.99
2006-2016	MRSA	DeKalb	Black	F	2	CMO Medicaid																			130890231131	0.313241	0.259881	0.671443	0.0439723	0.468015	0.0445324	0.0395844	0.194381	0.063022	0.0526316	1523.94	1941.89	20313.5	9333.45
2006-2016	MRSA	DeKalb	Unknown	F	5	Medicaid																			130890215033	0.256052	0.255121	0.182495	0.295158	0.0943239	0.0341006	0	0.3947	0.110181	0.0947867	987.74	1169.52	11384.1	5671.78
2006-2016	MSSA	DeKalb	White	F	14	CMO Medicaid																			130890218063	0.286448	0.347536	0.489733	0.132957	0.182492	0.0227596	0.0199147	0.381024	0.229669	0.030647	6447.82	4308.28	46208.4	1981.35
2002-2005	MSSA	DeKalb County	White	M	12	Private	1	0	130890212072	-84.323328	0.228810187	0.89017111	0.0187027	0.0187027	0.0271365	0.0308483	0.00556984	1.402023429	0.428647497	0.0205882	4730.43719	1669.954762	12700.17937	2847.295224
2006-2016	MSSA	Paulding	White	M	0	Medicaid																			132231201031	0.31122	0.873998	0.071683	0.0498664	0.184932	0.0187874	0.0153715	0.304711	0.0805471	0	10146.6	10303.6	150895	221.88
2006-2016	MSSA	Cobb	White	M	11	Managed Care																			130670303412	0.300157	0.839496	0.0790716	0.0538946	0.0512598	0.0129118	0.00445236	0.223259	0.324627	0	2276.95	2358.12	69421.3	2275.73
2006-2016	MSSA	Cobb	White	M	17	Managed Care																			130670303372	0.287647	0.868801	0.0405771	0.0401262	0.0265675	0.0172136	0	0.0976676	0.408892	0	3764.97	4218.14	29675.1	1968.68
2006-2016	MSSA	Cherokee	White	M	10	Managed Care																			130570908023	0.313152	0.912317	0.0271399	0.0567154	0.0941658	0.0194484	0.0289958	0.147432	0.3545	0.01507	7438.16	5169.03	100883	406.3
2006-2016	MRSA	Walton	White	M	10	Managed Care																			132971106032	0.320867	0.911653	0.0463415	0.0273713	0.191938	0.0159835	0.0185615	0.238338	0.100933	0.0219156	5471.47	6797.44	134260	566.78
2006-2016	MRSA	DeKalb County	Black	M	0	Public	1	0																	130890234282	0.35	0.04	0.92	0.03	0.39	0.01	0	0.17	0.11	0	2715.23	1738.64	66075.8	1214
2006-2016	MRSA	Paulding	White	F	3	Medicaid																			132231201013	0.344291	0.833407	0.112394	0.0595291	0.0121286	0.0415375	0.0080595	0.15	0.283333	0	5780.84	3700.57	123954	1047.31
2006-2016	MRSA	Paulding	White	F	3	CMO Medicaid																			132231201013	0.344291	0.833407	0.112394	0.0595291	0.0121286	0.0415375	0.0080595	0.15	0.283333	0	5780.84	3700.57	123954	1047.31
2006-2016	MSSA	Rockdale	White	M	10	Medicaid																			132470604061	0.282073	0.645709	0.277825	0.068819	0.0528376	0.0096993	0.00775946	0.12	0.33	0	4528.83	3318.46	121895	1064.5
2002-2005	MRSA	DeKalb County	Black	F	0	Public	1	0	130890219091	-84.2045448	0.314891112	0.093290171	0.859034726	0.0194232	0.135438182	0.0316813	0.0125471	0.694672131	0.159836066	0.096214511	3180.511524	1053.213822	33840.75787	7891.850943
2006-2016	MRSA	Barrow	White	M	12	Managed Care																			130131804022	0.303051	0.728395	0.19031	0.0857209	0.0905477	0.00678045	0.0397475	0.293954	0.101459	0.0393258	9890.67	10710.3	236634	312.84
2006-2016	MSSA	Clayton	Unknown	M	10	CMO Medicaid																			130630403061	0.37151	0.253195	0.339801	0.615239	0.403587	0.0307861	0.0318857	0.269411	0.04116	0.151667	5013.55	2872.87	71489.6	1011.54
2006-2016	MRSA	Fulton County	White	M	11	Private	1	0																	131210101061	0.19	0.69	0.19	0.06	0.09	0.03	0.01	0.05	0.33	2.8	3547.16	3564.78	30376.8	1192.38
2006-2016	MRSA	DeKalb	Black	M	11	Managed Care																			130890234192	0.311927	0.0097477	0.946674	0.024656	0.0851064	0.00733634	0	0.253242	0.21968	0	3652.46	3021.7	54178.4	2570.31
2006-2016	MRSA	Clayton County	Black	F	15	Public	0	0																	130630406222	0.39	0.13	0.45	0.39	0.41	0.01	0.01	0.37	0.15	3.82	3644.16	3349.78	117853	3196.45
2006-2016	MRSA	Fulton	Black	M	2	Managed Care																			131210088002	0.237138	0.633353	0.232407	0.124187	0.237249	0.0384272	0.00536193	0.184389	0.354638	0.0523187	4129.08	2687.43	47497	2158.33
2006-2016	MRSA	Clayton	White	F	0	Medicaid																			130630406221	0.336467	0.207207	0.673717	0.12926	0.11168	0.0299003	0.051646	0.26825	0.132677	0.0362903	4685.69	2123.89	116752	3029.7
2006-2016	MSSA	Gwinnett	Unknown	F	2	Medicaid																			131350507191	0.309177	0.493397	0.394514	0.115814	0.0594092	0.0405313	0.0149864	0.224154	0.151316	0.008427	4714.03	2380.41	91936.2	2181.28
2006-2016	MRSA	DeKalb County	Black	F	1	Private	1	0																	130890234132	0.22	0.07	0.9	0.01	0.07	0.02	0.01	0.32	0.21	0	2417.37	1144.24	46092.3	2452.52
2006-2016	MRSA	Fulton	White	M	0	Managed Care																			131210114252	0.364734	0.70471	0.0628019	0.03593	0.00254268	0.00508536	0	0.0718878	0.453536	0	3249.88	3392.78	56420.3	2294.71
2006-2016	MRSA	DeKalb	Black	M	16	Self-pay																			130890234101	0.314033	0.00588813	0.973994	0.0103042	0.329412	0.00636492	0	0.325255	0.145408	0.0257967	3680.88	1551.67	36067.8	2244.58
2006-2016	MRSA	Fulton County	Black	M	7	Private	1	0																	131210105122	0.34	0.07	0.88	0.02	0.43	0.04	0.07	0.3	0.13	4.92	3024.65	2374.01	98199.1	988.15
2002-2005	MSSA	Clayton County	Unknown	F	0	Public	1	0	130630404069	-84.3529451	0.344820834	0.332680634	0.498727237	0.214411592	0.170746035	0.0196529	0.0273887	0.473395125	0.093374528	0.198859587	3450.731899	3092.228518	84870.99733	2551.784576
2002-2005	MSSA	Gwinnett County	White	M	4	Public	0	0	131350505132	-84.0043672	0.386909091	0.847757576	0.075757576	0.0392727	0.0158363	0.0477992	0.0322865	1.038517593	0.310014574	0.0261519	3358.352898	2622.38958	114232.0858	2341.156503
2006-2016	MSSA	Clayton	Black	M	1	CMO Medicaid																			130630406223	0.307105	0.161956	0.743316	0.119175	0.078727	0	0	0.386816	0.196517	0	3085.57	3142.59	114178	1140.84
2006-2016	MRSA	Clayton	Black	M	4	CMO Medicaid																			130630406223	0.307105	0.161956	0.743316	0.119175	0.078727	0	0	0.386816	0.196517	0	3085.57	3142.59	114178	1140.84
2006-2016	MRSA	Gwinnett	White	M	1	CMO Medicaid																			131350503212	0.284228	0.86933	0.0291303	0.0299625	0.0314991	0.0298742	0.0133648	0.0826397	0.41736	0	6541.06	3371.71	40368.9	1944.99
2006-2016	MSSA	Forsyth	White	M	8	Managed Care																			131171303023	0.32289	0.961597	0.0106114	0.0333502	0.0488738	0.0150843	0.0088731	0.140386	0.37525	0	6055.77	6318.29	107857	1004.9
2006-2016	MSSA	Newton	White	F	1	CMO Medicaid																			132171003004	0.241135	0.793144	0.14539	0.0390071	0	0	0	0.289348	0.146264	0	2015.91	1165.01	159404	1428.68
2006-2016	MRSA	DeKalb	Black	M	3	CMO Medicaid																			130890219102	0.241096	0.249315	0.55274	0.0150685	0.150551	0.0160099	0.0110837	0.0963265	0.197551	0.0229446	1896.58	2913.45	36459.1	3176.79
2006-2016	MSSA	Newton County	White	M	2	Public	0	0																	132171009031	0.35	0.33	0.57	0.05	0.26	0.03	0.04	0.28	0.19	0.78	5566.26	3907.72	129460	1135.94
2006-2016	MSSA	Cobb	Black	M	12	Managed Care																			130670303351	0.294998	0.885782	0.0307208	0.0315085	0.0508322	0.0127447	0.0091033	0.0596628	0.527237	0	3736.53	3251.6	41029.6	2109.93
2002-2005	MRSA	Fulton County	Black	M	6	Public	1	0	131210024001	-84.421185	0.263970588	0.00735294	0.980882353	0.00294118	0.380410023	0.00460476	0.0130468	0.52494577	0.062906725	0.070281125	1397.636968	1615.253057	33435.73986	5362.234089
2006-2016	MRSA	Henry	Black	M	1	CMO Medicaid																			131510701043	0.318506	0.136189	0.618891	0.0777046	0.157788	0.0429884	0.0097836	0.227697	0.264523	0	5176.83	3215.75	94502.6	1620.57
2006-2016	MRSA	Fulton	White	F	7	Managed Care																			131210114184	0.193843	0.892436	0.0532117	0.0539719	0.0492669	0.0109542	0.0126838	0.110603	0.405416	0	2923.64	2372.2	47085.8	1897.68
2006-2016	MSSA	Paulding	White	F	8	Managed Care																			132231201032	0.356115	0.857459	0.0922322	0.0542636	0.0451739	0.0274812	0.0414573	0.26183	0.159913	0	10123.4	10348.3	145859	287.4
2006-2016	MRSA	DeKalb County	White	F	3	Private	1	0																	130890212021	0.18	0.73	0.16	0.04	0.03	0.01	0.04	0.06	0.39	0	2593.87	2598.91	11777.4	2464.89
2002-2005	MRSA	DeKalb County	Black	F	1	Private	1	0	130890219045	-84.2098591	0.194805195	0.261595547	0.625231911	0.0284477	0.107208872	0.0218887	0.00500313	0.891114983	0.192508711	0.0442478	2353.12169	3125.34621	35570.01526	2364.307345
2002-2005	MSSA	Fayette County	White	M	0	Public	0	0	131131403043	-84.5479924	0.315715786	0.906895345	0.0434022	0.0364018	0.017097	0.021575	0.0115067	0.856537851	0.217046056	0.0092025	4916.5302	3003.771113	156574.9373	699.8127239
2006-2016	MSSA	Cobb	White	M	11	Managed Care																			130670302331	0.253674	0.708626	0.236422	0.0325879	0.0500334	0.0205903	0.00549073	0.157472	0.405216	0	4751.34	5018.72	77126.3	1104.97
2006-2016	MRSA	Fulton		F	3	Managed Care																			131210116223	0.385887	0.283535	0.0483153	0.0244755	0.00338728	0.0361727	0.008557	0.0182965	0.342587	0	3301.09	2524.85	85480.6	1035.74
2006-2016	MSSA	Gwinnett	White	F	13	CMO Medicaid																			131350504191	0.330169	0.391663	0.140322	0.65291	0.509645	0.0331296	0.0173689	0.329154	0.0495298	0.237443	1568.79	1072.19	47841.7	6008.72
2006-2016	MSSA	DeKalb	White	M	11	CMO Medicaid																			130890238034	0.217391	0.176589	0.789298	0.0160535	0.211223	0.00578035	0.026975	0.260575	0.160745	0	2262.34	1614.85	30799.8	4731.32
2006-2016	MSSA	Rockdale	Black	M	5	CMO Medicaid																			132470603081	0.301114	0.297837	0.632045	0.0537353	0.135879	0.0275155	0.00458592	0.257661	0.118952	0.0312	5067.06	3142.12	110436	1666.99
2006-2016	MRSA	Paulding	White	F	1	Managed Care																			132231204004	0.323799	0.880311	0.0852541	0.0249931	0.0718453	0.0323391	0	0.273017	0.122151	0	8935.91	9174.55	188368	127.51
2006-2016	MRSA	Gwinnett		F	2	Managed Care																			131350507122	0.301185	0.582435	0.135776	0.0560345	0.0133245	0.0289367	0.0269179	0.121154	0.363462	0	2741.4	3715.31	80816.5	1997.7
2006-2016	MRSA	Fulton	White	M	0	Managed Care																			131210030001	0.117763	0.823684	0.105921	0.0375	0.0814307	0.0161787	0.00616333	0.0729262	0.472197	0.00768386	3398.16	1360.3	18250.9	7650.88
2006-2016	MSSA	Cobb County	Black	F	12	Public	1	0																	130670304112	0.31	0.14	0.5	0.34	0.48	0	0.01	0.21	0.12	3.9	3818.79	1254.96	48926.8	1483.67
2006-2016	MSSA	Gwinnett	White	M	0	CMO Medicaid																			131350505413	0.348796	0.253083	0.423958	0.411039	0.251473	0.023369	0.00243427	0.248841	0.211747	0.055788	2689.34	3822.21	74283.2	23138
2006-2016	MRSA	Walton	White	M	5	Medicaid																			132971106032	0.320867	0.911653	0.0463415	0.0273713	0.191938	0.0159835	0.0185615	0.238338	0.100933	0.0219156	5471.47	6797.44	134260	566.78
2006-2016	MSSA	Coweta	Black	F	2	Medicaid																			130771706012	0.327986	0.522161	0.417898	0.0666948	0.115327	0.0568793	0.0169101	0.436975	0.085084	0	5530.34	8806.47	220910	455.13
2006-2016	MRSA	Spalding		M	0	CMO Medicaid																			132551607003	0.253977	0.468036	0.43882	0.091698	0.0886272	0.0327957	0	0.267812	0.0880134	0.0290939	3501.32	3301.9	202983	1858.37
2006-2016	MRSA	Fulton	Black	F	2	Managed Care																			131210078023	0.324658	0.0191781	0.950685	0.00684932	0.317901	0	0.0633803	0.320534	0.116861	0.10566	3730.21	1722.4	74085	2526.56
2006-2016	MSSA	Forsyth	White	F	8	Managed Care																			131171306041	0.395947	0.789916	0.0306476	0.0578349	0.0399548	0.0311751	0.0751399	0.0501238	0.453589	0	2584.4	1653.05	84635.3	2813.02
2006-2016	MRSA	Fayette	Black	M	0	Medicaid																			131131404073	0.236166	0.70003	0.242818	0.0275174	0.0457307	0	0	0.26025	0.27104	0	9181.21	5895.38	138252	891.25
2006-2016	MRSA	Gwinnett	Unknown	M	1	Managed Care																			131350502163	0.306866	0.44649	0.10817	0.0421941	0.00701754	0.010158	0.00639579	0.0438223	0.467438	0	2820.1	2814.63	90404.8	946.89
2006-2016	MSSA	Gwinnett	Unknown	F	7	CMO Medicaid																			131350503135	0.333132	0.448401	0.118286	0.459867	0.144928	0.0533618	0	0.301824	0.26534	0	3594.97	2085.9	53742.4	1777.22
2006-2016	MRSA	Clayton	Black	M	17	CMO Medicaid																			130630405251	0.32693	0.0901367	0.853343	0.0624307	0.162732	0.0055034	0.0226611	0.223928	0.118052	0.0112821	4658.46	1249.55	108971	3226.47
2006-2016	MRSA	Cobb County	White	M	17	Self Pay	1	0																	130670310021	0.35	0.21	0.14	0.64	0.34	0.01	0.01	0.27	0.06	9.02	2151.23	1080.81	59319.3	2661.25
2006-2016	MRSA	Gwinnett	Black	F	3	CMO Medicaid																			131350504103	0.274413	0.555624	0.144005	0.233622	0.110874	0.0199005	0.0078181	0.341598	0.0936639	0	2482.51	2355.98	62865	1241.56
2006-2016	MSSA	Rockdale	Black	F	13	Managed Care																			132470604063	0.264262	0.778361	0.170492	0.037377	0.0191617	0	0	0.179372	0.216143	0	3940.96	3696.22	115734	1458.91
2006-2016	MRSA	Bartow	White	F	12	Medicaid																			130159610004	0.353971	0.86558	0.085947	0.0492872	0.0472233	0.0125237	0.00721063	0.429341	0.111036	0.0147059	8397.95	14161.4	194911	223.03
2006-2016	MRSA	Bartow	White	F	13	Medicaid																			130159610004	0.353971	0.86558	0.085947	0.0492872	0.0472233	0.0125237	0.00721063	0.429341	0.111036	0.0147059	8397.95	14161.4	194911	223.03
2006-2016	MRSA	Bartow	White	F	15	Medicaid																			130159610004	0.353971	0.86558	0.085947	0.0492872	0.0472233	0.0125237	0.00721063	0.429341	0.111036	0.0147059	8397.95	14161.4	194911	223.03
2006-2016	MRSA	Bartow	White	F	16	Medicaid																			130159610004	0.353971	0.86558	0.085947	0.0492872	0.0472233	0.0125237	0.00721063	0.429341	0.111036	0.0147059	8397.95	14161.4	194911	223.03
2006-2016	MSSA	DeKalb	Black	F	10	CMO Medicaid																			130890219082	0.344786	0.066305	0.779687	0.0647981	0.411573	0.0232487	0.0177424	0.272643	0.200092	0.0839695	2888.92	1332.46	39626.3	4156.36
2006-2016	MSSA	DeKalb	Unknown	F	1	CMO Medicaid																			130890214161	0.304848	0.354971	0.0628595	0.75719	0.350785	0.0312902	0.0321474	0.264725	0.183027	0.201379	2272.3	2669.55	19050.7	17438.7
2006-2016	MSSA	Walton	White	M	0	CMO Medicaid																			132971107003	0.309425	0.69141	0.228524	0.0725605	0.321508	0	0	0.247168	0.0803296	0	12119.5	1713.41	184965	1348.45
2006-2016	MRSA	Henry	Black	M	13	Managed Care																			131510705011	0.363008	0.479854	0.457982	0.0640829	0.210939	0.0288992	0.018972	0.309153	0.129153	0.0082693	8710.95	6217.26	139014	454.32
2006-2016	MSSA	Gwinnett County	Other	M	5	Public	1	0																	130890218063	0.29	0.3	0.48	0.13	0.18	0.02	0.02	0.38	0.23	3.06	6447.82	4308.28	46208.4	1981.35
2006-2016	MSSA	Fulton	Unknown	M	4	Medicaid																			131210089031	0.309022	0.324621	0.264755	0.527825	0.223776	0.038481	0.00759494	0.296896	0.322537	0.0799492	3989.53	3989.53	38626	5039.62
2006-2016	MRSA	Clayton	Black	F	1	Out of State Medicaid																			130630406211	0.370164	0.115303	0.814822	0.0623677	0.208225	0.0344897	0.0167406	0.302168	0.132114	0.0405311	2651.48	1623	122409	2765.99
2006-2016	MRSA	Fulton	Black	F	0	CMO Medicaid																			131210103012	0.36311	0.0671629	0.89909	0.0186931	0.0958021	0.041752	0.0124468	0.163206	0.19343	0.00643974	4333.83	2971.67	102691	789.98
2006-2016	MRSA	Gwinnett	Black	M	0	CMO Medicaid																			131350507311	0.333021	0.608859	0.291774	0.101476	0.06491	0.0187486	0.0167866	0.31713	0.239356	0	4260.77	6472.64	119282	1346.86
2006-2016	MSSA	Henry	Black	M	5	CMO Medicaid																			131510703071	0.310282	0.509732	0.440348	0.0398443	0.0294459	0.027896	0.0094563	0.194425	0.211937	0	4823.43	2458.28	131166	1247.2
2006-2016	MRSA	Walton	White	M	9	Managed Care																			132971105083	0.258155	0.944082	0.0232992	0.0391426	0.217984	0	0	0.419708	0.120438	0	6517.01	6568.34	141667	470.37
2002-2005	MSSA	Paulding County	White	F	9	Public	1	0	132231206001	-84.7363004	0.33146592	0.945845005	0.022409	0.0284781	0.075621891	0.0189673	0.0300316	0.555753791	0.0517395	0.0187919	6878.427535	4372.429424	117041.9084	662.2564973
2002-2005	MSSA	Paulding County	White	M	15	Private	1	0	132231204002	-84.9540153	0.290408055	0.824589295	0.160572337	0.0079491	0.172395274	0.0111857	0.0151007	0.48048569	0.019948	0.06969697	11738.45786	11162.95181	187234.4736	68.2110416
2006-2016	MSSA	DeKalb	White	M	8	CMO Medicaid																			130890218061	0.260116	0.347977	0.388054	0.352601	0.466239	0.0211604	0.0225256	0.25084	0.111982	0.0950413	2732.66	2639.39	38898.6	2246.44
2006-2016	MRSA	Henry	Black	M	1	CMO Medicaid																			131510703112	0.334216	0.41777	0.431009	0.166225	0.071236	0.0406654	0.00254159	0.227099	0.273424	0.0197789	6061.4	4570.74	132284	1246.99
2002-2005	MRSA	Gwinnett County	Black	F	6	Private	1	0	131350505132	-84.0043672	0.386909091	0.847757576	0.075757576	0.0392727	0.0158363	0.0477992	0.0322865	1.038517593	0.310014574	0.0261519	3358.352898	2622.38958	114232.0858	2341.156503
2006-2016	MRSA	Fulton County	White	F	12	Private	1	0																	131210114253	0.31	0.87	0.04	0.02	0.01	0.04	0	0.07	0.43	2.34	4323.92	3619.74	48044.1	672.16
2006-2016	MRSA	Gwinnett	Black	M	0	CMO Medicaid																			131350504181	0.293845	0.232715	0.399663	0.403879	0.244736	0.0535341	0	0.205273	0.237288	0.0131181	1577.83	1963.16	39178.4	6925.65
2006-2016	MSSA	Gwinnett County	White	M	10	Private	1	0																	131350504231	0.3	0.31	0.16	0.3	0.39	0.01	0.01	0.21	0.19	4.72	2083.24	1596.56	69841	2863.72
2006-2016	MSSA	Cobb	White	F	5	Managed Care																			130670312061	0.222717	0.557377	0.314052	0.0451991	0.101379	0.0286546	0.0342512	0.0513595	0.279868	0	3000.35	2524.67	53971.3	2074.74
2006-2016	MRSA	Cobb	White	M	4	Medicaid																			130670311182	0.230458	0.822102	0.113657	0.0453729	0.0340349	0.02382	0.02382	0.161066	0.367903	0	2565.26	2620.63	55919.6	1961.64
2006-2016	MRSA	Cobb	White	M	5	Medicaid																			130670311182	0.230458	0.822102	0.113657	0.0453729	0.0340349	0.02382	0.02382	0.161066	0.367903	0	2565.26	2620.63	55919.6	1961.64
2006-2016	MSSA	Cobb	White	M	6	CMO Medicaid																			130670311182	0.230458	0.822102	0.113657	0.0453729	0.0340349	0.02382	0.02382	0.161066	0.367903	0	2565.26	2620.63	55919.6	1961.64
2006-2016	MSSA	Cobb	White	M	7	Medicaid																			130670311182	0.230458	0.822102	0.113657	0.0453729	0.0340349	0.02382	0.02382	0.161066	0.367903	0	2565.26	2620.63	55919.6	1961.64
2006-2016	MSSA	Cobb	White	M	8	Medicaid																			130670311182	0.230458	0.822102	0.113657	0.0453729	0.0340349	0.02382	0.02382	0.161066	0.367903	0	2565.26	2620.63	55919.6	1961.64
2006-2016	MRSA	Fulton	Black	M	10	Managed Care																			131210078024	0.206676	0.0241477	0.963068	0.00142045	0.0416164	0.0349819	0	0.0846216	0.464605	0	7323.75	3787.34	70531.4	1176.81
2002-2005	MSSA	Cobb County	Black	F	13	Public	0	0	130670314051	-84.6112814	0.345994065	0.541839763	0.341246291	0.1115727	0.022933	0.0291508	0.0253485	0.658057851	0.149793388	0.0563107	1333.417557	4293.890133	78414.78305	2731.00595
2006-2016	MRSA	DeKalb	Black	F	0	CMO Medicaid																			130890234182	0.323044	0.0279404	0.944119	0.0141032	0.0375235	0.0140396	0.0309509	0.303282	0.238074	0	3902.04	2985.49	67726.1	1050.92
2002-2005	MSSA	Cobb County	White	M	10	Private	1	0	130670303251	-84.4776288	0.359857482	0.908551069	0.0490895	0.0292953	0.00770166	0.0183997	0.0312366	1.052305575	0.313833448	0	2276.950295	2358.124741	69421.27582	2313.481599
2006-2016	MRSA	Gwinnett	White	F	6	Managed Care																			131350506101	0.349847	0.746936	0.170072	0.0663943	0.0458453	0.0370515	0.0222309	0.216457	0.282551	0.0128205	6032.51	4660.53	155207	611.2
2006-2016	MSSA	Paulding	White	M	0	CMO Medicaid																			132231204003	0.296373	0.934197	0.0367876	0.0336788	0.0137395	0	0.0143799	0.408079	0.0469909	0	9013.02	11008	169901	123.89
2006-2016	MSSA	Fulton	Black	F	13	CMO Medicaid																			131210105101	0.330777	0.0253418	0.935979	0.0250083	0.495085	0.0230689	0.0129325	0.167421	0.182288	0.0117555	3259.06	1771.75	100219	2124.25
2006-2016	MSSA	DeKalb	White	F	0	Medicaid																			130890217051	0.257421	0.444838	0.237483	0.362428	0.265715	0.0493475	0.0122349	0.0880503	0.325786	0.0387097	4498.66	2804.47	31273.2	4073.12
2002-2005	MSSA	Gwinnett County	White	F	10	Public	1	0	131350501046	-84.0711647	0.315720731	0.886962717	0.0397768	0.071598195	0.016023	0.0285861	0.0198692	0.896551724	0.26492399	0.0193303	4347.835895	3847.255964	110680.1116	924.4788153
2006-2016	MRSA	DeKalb	Black	F	1	CMO Medicaid																			130890236021	0.231377	0.0428894	0.922122	0.00677201	0.192958	0	0	0.164495	0.123779	0	2926	1356.1	25224.6	1441.72
2006-2016	MRSA	Bartow	White	M	8	Managed Care																			130159601021	0.288644	0.91858	0.0407101	0.043771	0.0360175	0.0332867	0.0137063	0.261419	0.096248	0.0095321	16466.3	14938.1	163771	189.88
2006-2016	MRSA	Bartow	White	M	12	Managed Care																			130159601023	0.25821	0.956312	0.0180777	0.0222959	0.135135	0	0	0.44679	0.0667816	0	13972.8	11770.8	203553	105.48
2002-2005	MRSA	Barrow County	White	F	0	Public	0	0	130131802013	-83.7331973	0.261782787	0.817110656	0.116803279	0.0317623	0.042066	0.0129505	0.00394144	0.617554859	0.110501567	0.0159151	1944.3007	2720.284731	191587.5092	1301.570836
2006-2016	MSSA	Fulton	Black	M	0	Medicaid																			131210077032	0.299301	0.0096722	0.959699	0.0134336	0.051199	0.0407895	0	0.239301	0.125764	0	2581.56	1347.43	67912.1	1564.09
2006-2016	MRSA	Bartow	White	M	12	CMO Medicaid																			130159602004	0.343919	0.811824	0.13277	0.0506757	0.167306	0.00511673	0.0674768	0.350808	0.0651641	0.033966	6864.39	7370.61	236821	943.8
2002-2005	MSSA	Cobb County	White	F	0	Public	1	0	130670314074	-84.6247626	0.318211277	0.6830849	0.101749838	0.298768633	0.175123762	0.0235448	0.0189666	0.416481069	0.0289532	0.119675456	4222.768298	1633.931729	89221.80868	2355.421485
2002-2005	MSSA	Gwinnett County	White	F	2	Private	1	0	131350506031	-83.9509762	0.312128265	0.92254978	0.0373675	0.0363331	0.0154968	0.0276877	0.0158023	0.787626413	0.191354353	0.0124079	4775.685398	4848.444498	140137.2434	512.0320772
2006-2016	MSSA	Forsyth County	White	M	0	Private	1	0																	131171306091	0.39	0.73	0.04	0.06	0.05	0.04	0.05	0.06	0.58	0	3643.33	3470.31	101691	1733.34
2002-2005	MRSA	Fulton County	Black	F	1	Public	1	0	131210105106	-84.564259	0.24566474	0.679913295	0.252890173	0.075144509	0.091776799	0.0136986	0.0334855	0.617021277	0.0609284	0.0183639	9516.389167	4051.510444	118555.1631	170.0767525
2002-2005	MSSA	Gwinnett County	White	F	9	Private	1	0	131350503074	-84.2330529	0.358272272	0.874662553	0.0177401	0.0169688	0.00410754	0.0295307	0.0469256	1.423536816	0.484581498	0	2144.916562	1525.711923	48021.97067	3128.932502
2006-2016	MRSA	DeKalb	Black	M	1	Tricare																			130890219094	0.309744	0.226667	0.673846	0.0620513	0.276584	0.008168	0.0175029	0.173046	0.214514	0	3905.97	1729.9	32460.5	4299.1
2002-2005	MSSA	Gwinnett County	White	F	9	Private	0	1	131350501034	-84.0412271	0.301942103	0.822645658	0.078417003	0.105166728	0.0272035	0.0147448	0.0177694	0.75954416	0.194301994	0.0574972	3615.325853	3567.489507	123169.0608	1361.770816
2006-2016	MRSA	Cobb	White	M	13	Managed Care																			130670303432	0.315027	0.87968	0.0399401	0.0304543	0.0502658	0	0.0093688	0.120755	0.290566	0	6016.64	4117.24	48554.6	3675.94
2006-2016	MSSA	Paulding County	White	M	1	Private	1	0																	132231201021	0.34	0.76	0.17	0.05	0.12	0.02	0.02	0.24	0.2	0	4910.37	4204.08	136891	621.82
2002-2005	MRSA	Cobb County	White	M	6	Private	1	0	130670304043	-84.5062182	0.244053775	0.355946225	0.495346432	0.267631851	0.226130653	0.0171617	0.0158416	0.804238506	0.22341954	0.149090909	4308.04951	1342.194342	47532.08322	5362.690378
2006-2016	MSSA	DeKalb County	Black	M	0	Private	0	0																	130890212181	0.21	0.3	0.38	0.16	0.16	0.02	0	0.13	0.34	3	3378.76	2091.36	16251.5	13858.1
2006-2016	MSSA	Newton	White	M	1	Managed Care																			132171002022	0.265326	0.83178	0.126533	0.019127	0.0973937	0.0631199	0.0238954	0.367832	0.174825	0	15291.5	12568	183106	120.02
2006-2016	MSSA	Newton	White	M	2	Managed Care																			132171002022	0.265326	0.83178	0.126533	0.019127	0.0973937	0.0631199	0.0238954	0.367832	0.174825	0	15291.5	12568	183106	120.02
2006-2016	MRSA	Cobb	White	F	1	Managed Care																			130670312092	0.265422	0.749188	0.116071	0.025974	0.0626999	0.0287868	0.0185058	0.0347567	0.447865	0	3219.08	1907.7	44072.1	2734.94
2006-2016	MRSA	Cobb County	Black	M	10	Private	1	0																	130670304133	0.24	0.33	0.45	0.11	0.22	0.01	0	0.26	0.24	10.41	1281.29	1703.74	35994.3	5853.34
2006-2016	MSSA	Cobb County	White	F	5	Public	1	0																	130670302301	0.31	0.45	0.29	0.15	0.14	0.02	0.01	0.27	0.26	3.47	3390.59	2346.82	84742.5	2712.7
2002-2005	MRSA	Gwinnett County	Black	F	0	Private	1	0	131350506031	-83.9509762	0.312128265	0.92254978	0.0373675	0.0363331	0.0154968	0.0276877	0.0158023	0.787626413	0.191354353	0.0124079	4775.685398	4848.444498	140137.2434	512.0320772
2006-2016	MSSA	Cobb	White	M	7	Managed Care																			130670303104	0.274481	0.795466	0.105644	0.131211	0.174582	0.0087963	0.00601852	0.198341	0.227753	0	7387.41	2120.1	81639.9	3031.62
2002-2005	MSSA	Clayton County	Black	F	16	Private	1	0	130630404069	-84.3529451	0.344820834	0.332680634	0.498727237	0.214411592	0.170746035	0.0196529	0.0273887	0.473395125	0.093374528	0.198859587	3450.731899	3092.228518	84870.99733	2551.784576
2006-2016	MRSA	Fulton	White	F	2	Managed Care																			131210015003	0.0771084	0.901205	0.0506024	0.0289157	0.0783533	0	0.0252324	0.0524738	0.416792	0	2242.48	1213.41	12444.6	17901.7
2006-2016	MSSA	Henry	Black	M	0	CMO Medicaid																			131510703061	0.332639	0.497808	0.413196	0.0726655	0.0651036	0.016539	0.009435	0.245404	0.20829	0.0313557	7343.32	4690.89	141893	596.79
2006-2016	MSSA	Fulton	White	M	16	Managed Care																			131210113035	0.364347	0.120028	0.669034	0.297585	0.258224	0.0199557	0	0.190826	0.134557	0.0526316	3472.51	1278.42	63434.4	6103.53
2006-2016	MRSA	DeKalb	Black	F	0	CMO Medicaid																			130890232132	0.313714	0.0154286	0.905714	0.0182857	0.193175	0	0.0124113	0.208969	0.104008	0.0432099	3175.06	968.21	44350.3	3214.95
2006-2016	MRSA	DeKalb	Black	F	7	Self-pay																			130890231082	0.325127	0.0517827	0.904075	0.0203735	0.237206	0.0382609	0.0086957	0.418262	0.0441826	0.0217984	2122.94	1216.35	31143.5	4279.81
2006-2016	MSSA	Fulton	Black	F	16	Self-pay																			131210065002	0.268551	0.0862191	0.895406	0.0155477	0.292089	0.0083449	0.0069541	0.427313	0.0759912	0.107221	2457.3	1404.44	42141.7	3969.57
2006-2016	MRSA	Fulton	Black	M	1	CMO Medicaid																			131210102083	0.129825	0.579649	0.286316	0.102456	0.133028	0.019385	0	0.210304	0.141892	0.00553097	3238.1	2805.16	29251.7	2859.7
2002-2005	MSSA	Cobb County	Unknown	M	13	Self Pay	1	0	130670303191	-84.394658	0.281257925	0.923408572	0.0299265	0.0233325	0.0329698	0.0235787	0.018339	1.341065603	0.478434215	0.0111455	6334.875618	5245.102672	25705.31574	1352.990025
2006-2016	MRSA	Newton County	White	M	13	Private	1	0																	132171002021	0.27	0.91	0.05	0.03	0.07	0.02	0	0.24	0.21	0	18193.1	14209.6	199885	128.85
2006-2016	MSSA	Cobb	White	M	4	Managed Care																			130670303134	0.260101	0.715278	0.157197	0.0757576	0.039576	0.0884758	0	0.0984252	0.411417	0	1878.18	1662.18	69826.4	2144.39
2006-2016	MRSA	Gwinnett	White	F	2	CMO Medicaid																			131350507151	0.322337	0.604618	0.171536	0.0923657	0.0874952	0.00551181	0.0287402	0.198286	0.28825	0	2550.1	2951.81	87958.2	2710.25
2006-2016	MSSA	Forsyth	White	M	6	Managed Care																			131171302021	0.357928	0.953689	0.0086342	0.0368917	0	0.0195636	0.0105342	0.154817	0.357798	0	10111.5	7832.95	151079	887
2006-2016	MSSA	Forsyth	White	M	10	Managed Care																			131171302021	0.357928	0.953689	0.0086342	0.0368917	0	0.0195636	0.0105342	0.154817	0.357798	0	10111.5	7832.95	151079	887
2002-2005	MRSA	Fulton County	Black	F	4	Public	1	0	131210084001	-84.431268	0.383389667	0.0096572	0.98358281	0.00434573	0.56483209	0.0201375	0.0230845	0.405504587	0.0458716	0.229372937	2352.939776	1356.402508	35463.65066	9203.327327
2006-2016	MRSA	Henry	White	M	17	Medicaid																			131510701142	0.339409	0.31133	0.606897	0.0586207	0.197143	0.0180936	0.00750221	0.209625	0.0774878	0.0378875	6848.88	4655.76	101436	759.82
2006-2016	MRSA	Paulding	White	M	2	CMO Medicaid																			132231201021	0.343518	0.79018	0.171847	0.0521017	0.115603	0.0203016	0.0197216	0.235586	0.195598	0	4910.37	4204.08	136891	621.82
2006-2016	MSSA	Fulton	White	F	8	Managed Care																			131210116201	0.371993	0.668534	0.0945634	0.046458	0.0111812	0.0275674	0.0266586	0.0828516	0.429672	0	4967.82	2664.72	79424.8	5556.6
2002-2005	MSSA	Coweta County	Black	F	12	Public	0	0	130771708003	-84.7370133	0.303423849	0.861865407	0.12514758	0.00708383	0.103016505	0.0373223	0.0177725	0.680679785	0.093023256	0.020202	12203.87655	11722.20114	234991.2702	67.26454471
2006-2016	MSSA	DeKalb	White	F	10	Self-pay																			130890214173	0.321595	0.316611	0.0727575	0.883389	0.457201	0	0.0150408	0.321404	0.0509291	0.188854	1014.23	1337.82	17748	22718.8
2002-2005	MRSA	Coweta County	White	F	10	Private	0	0	130771708001	-84.8658498	0.314949863	0.915223336	0.066545123	0.0186873	0.073348519	0.0227603	0.0256659	0.589418778	0.057377	0.0540166	19991.06067	19244.18967	251565.2167	53.05267594
2006-2016	MRSA	Forsyth	White	F	1	CMO Medicaid																			131171303012	0.337417	0.939797	0.00490025	0.0707035	0.211616	0.0349672	0.0231033	0.244033	0.267414	0	6151.2	6052.27	143764	538.48
2006-2016	MRSA	Cobb	Black	F	1	Medicaid																			130670314062	0.263732	0.357616	0.558239	0.10596	0.261314	0.0526316	0	0.253181	0.145038	0.0134715	5435.26	1700.41	78784	2723.1
2006-2016	MSSA	DeKalb	Black	F	2	CMO Medicaid																			130890208012	0.185978	0.498893	0.450185	0.0309963	0.12769	0.0102489	0	0.119681	0.302305	0	2984.38	2071.07	12652.4	6013.52
2006-2016	MSSA	Paulding County	White	F	2	Private	1	0																	132231201013	0.34	0.8	0.11	0.06	0.01	0.04	0.01	0.15	0.28	0	5780.84	3700.57	123953	1047.31
2006-2016	MRSA	Cobb	Black	F	7	Medicaid																			130670314055	0.287479	0.327018	0.532949	0.142504	0.240433	0	0	0.137634	0.391398	0	6595.92	2093.22	84939.1	855.14
2006-2016	MRSA	Cobb	Black	M	15	CMO Medicaid																			130670309013	0.295746	0.424038	0.489534	0.070898	0.530884	0.00701139	0	0.0612022	0.322404	0.042471	1719.98	1357.89	69960.5	7746.81
2006-2016	MRSA	Forsyth	White	F	0	Managed Care																			131171304033	0.323575	0.812018	0.0993837	0.103236	0.00713719	0.0599745	0.0123352	0.0999325	0.154625	0.144487	6754.85	6369.07	143195	701.2
2006-2016	MRSA	Clayton County	Black	F	16	Private	1	0																	130630403083	0.27	0.34	0.27	0.25	0.46	0.01	0.01	0.26	0.06	3.31	2120.12	1920.97	66795.6	2549.05
2006-2016	MSSA	Fulton	Black	F	11	Managed Care																			131210019001	0.220289	0.593803	0.182513	0.0458404	0.267956	0.0163934	0	0.354497	0.0582011	0	1392.96	812.05	23747.3	11372.6
2006-2016	MRSA	DeKalb	Black	F	13	CMO Medicaid																			130890219073	0.325014	0.296256	0.567553	0.0629409	0.258434	0.0337079	0.010575	0.151601	0.186441	0	1767.67	1481.65	45373	2416.7
2006-2016	MSSA	Cherokee	White	M	4	Managed Care																			130570911021	0.354851	0.742164	0.0656716	0.408955	0.170333	0.0105572	0.0123167	0.378016	0.0831099	0	5511.26	3647.16	100438	1491.78
2006-2016	MSSA	Cherokee	White	M	4	Managed Care																			130570911021	0.354851	0.742164	0.0656716	0.408955	0.170333	0.0105572	0.0123167	0.378016	0.0831099	0	5511.26	3647.16	100438	1491.78
2006-2016	MSSA	Fulton	Unknown	M	7	Medicaid																			131210092002	0.252809	0.391386	0.176498	0.514045	0.258433	0.0428327	0.0256996	0.226284	0.21584	0.167638	4675.08	1965.14	12321.1	5975.96
2006-2016	MSSA	Fulton County	Black	M	7	Private	1	0																	131210114261	0.36	0.67	0.09	0.13	0.01	0.02	0	0.09	0.34	6.78	3587.17	1358	58039.4	4060.58
2006-2016	MSSA	DeKalb	White	F	8	Managed Care																			130890218103	0.192459	0.796286	0.0793472	0.0545864	0.0321564	0.0198464	0.00576184	0.0987216	0.340909	0	3320.26	1827.23	32168.9	1396.68
2002-2005	MSSA	Fayette County	Black	F	3	Private	1	0	131131404072	-84.4173198	0.274570983	0.829641186	0.107644306	0.0274571	0.073524771	0.025147	0.0150229	0.767672008	0.147031103	0.0208644	9730.424623	5712.810165	130621.5435	633.2675996
2006-2016	MRSA	Fulton	Black	F	1	CMO Medicaid																			131210106032	0.342131	0.0239492	0.936461	0.028348	0.362907	0.0444096	0	0.323147	0.0404889	0	1903.63	1774.86	73063.5	3301.84
2002-2005	MSSA	Bartow County	White	M	2	Public	0	1	130159607003	-84.7950431	0.235433071	0.813385827	0.127559055	0.082677165	0.087782805	0	0.0176252	0.697808535	0.147635525	0.0126126	7707.70168	1588.751954	169079.7608	1442.534502
2002-2005	MSSA	Bartow County	White	M	3	Public	0	1	130159607003	-84.7950431	0.235433071	0.813385827	0.127559055	0.082677165	0.087782805	0	0.0176252	0.697808535	0.147635525	0.0126126	7707.70168	1588.751954	169079.7608	1442.534502
2002-2005	MSSA	Bartow County	White	M	3	Public	0	1	130159607003	-84.7950431	0.235433071	0.813385827	0.127559055	0.082677165	0.087782805	0	0.0176252	0.697808535	0.147635525	0.0126126	7707.70168	1588.751954	169079.7608	1442.534502
2002-2005	MSSA	Bartow County	White	M	4	Public	0	1	130159607003	-84.7950431	0.235433071	0.813385827	0.127559055	0.082677165	0.087782805	0	0.0176252	0.697808535	0.147635525	0.0126126	7707.70168	1588.751954	169079.7608	1442.534502
2006-2016	MSSA	Bartow County	White	M	5	Public	0	1																	130159607003	0.29	0.59	0.2	0.16	0.18	0.03	0	0.37	0.1	0	7707.7	1588.75	169080	1744.66
2006-2016	MRSA	Cobb	White	M	17	Managed Care																			130670302322	0.30231	0.661716	0.255116	0.0891089	0.0957719	0.0166611	0.005998	0.207361	0.285122	0.0151515	3470.85	3565.01	85483.7	2148.74
2006-2016	MRSA	Cobb	White	M	18	Managed Care																			130670302322	0.30231	0.661716	0.255116	0.0891089	0.0957719	0.0166611	0.005998	0.207361	0.285122	0.0151515	3470.85	3565.01	85483.7	2148.74
2006-2016	MSSA	Fulton	White	M	15	Managed Care																			131210116252	0.33125	0.547727	0.09375	0.0659091	0.0207129	0.0098232	0.0142436	0.195465	0.272869	0	3204.41	1756.21	66414.6	3638.53
2002-2005	MRSA	Rockdale County	Black	M	16	Private	1	0	132470602027	-84.0546248	0.364019946	0.66858458	0.285769083	0.0145761	0.0460993	0.0126324	0.0232274	0.747216765	0.168303864	0.0410053	4633.31805	2993.093456	99859.0492	798.3560464
2006-2016	MSSA	Cobb	Black	F	11	CMO Medicaid																			130670310052	0.30959	0.460008	0.231198	0.343414	0.241935	0.0095064	0.0190128	0.236961	0.0804989	0.0508055	1902.86	1605.01	66391.1	3611.91
2006-2016	MRSA	Gwinnett	White	M	14	CMO Medicaid																			131350504101	0.312344	0.469451	0.187032	0.386534	0.230286	0.0388889	0.00555556	0.146568	0.130798	0	2149.77	1627.36	61102.5	1943.14
2002-2005	MSSA	Henry County	White	F	14	Public	1	1	131510701062	-84.2108614	0.31526686	0.948696731	0.029789	0.021928	0.047426	0	0.0214965	0.650160772	0.0617363	0.0121212	2888.704266	3644.781516	90956.1672	639.6756931
2002-2005	MSSA	Gwinnett County	White	M	8	Private	0	0	131350507151	-84.0552118	0.335077012	0.841615809	0.072653298	0.0499855	0.0192251	0.0513834	0.0145941	0.954242135	0.257387989	0	3426.617435	2882.361771	86296.54153	2038.116307
2006-2016	MRSA	Fulton	Black	M	5	Managed Care																			131210114123	0.272121	0.705758	0.141152	0.196629	0.0270192	0.0412718	0.0394375	0.0881612	0.383375	0	2824.76	1838.7	47982.5	1742.68
2006-2016	MSSA	Forsyth	White	M	14	Managed Care																			131171304092	0.257971	0.791304	0.0231884	0.227246	0.187586	0.0104022	0.00693481	0.163127	0.227799	0.0701107	3265.34	4594.69	138914	840.71
2006-2016	MSSA	Paulding	White	M	3	CMO Medicaid																			132231206023	0.350309	0.801523	0.15326	0.0304617	0.138386	0.0176039	0	0.326286	0.211416	0.0214646	7101.34	4603.77	138700	1556.8
2006-2016	MSSA	Fulton	White	F	16	Managed Care																			131210114161	0.275082	0.856335	0.0617051	0.0438059	0.0384423	0.0304622	0.0141807	0.110883	0.351814	0	3921.08	3070.37	60020.9	1741.02
2006-2016	MRSA	Cobb	White	F	10	Managed Care																			130670305071	0.24766	0.745989	0.140709	0.0648396	0.0319889	0.0278771	0.00679056	0.211439	0.280825	0	2984.24	2872.22	61642	1632.05
2006-2016	MSSA	Cobb	White	F	11	Managed Care																			130670305071	0.24766	0.745989	0.140709	0.0648396	0.0319889	0.0278771	0.00679056	0.211439	0.280825	0	2984.24	2872.22	61642	1632.05
2006-2016	MSSA	Cobb	White	F	13	Managed Care																			130670305071	0.24766	0.745989	0.140709	0.0648396	0.0319889	0.0278771	0.00679056	0.211439	0.280825	0	2984.24	2872.22	61642	1632.05
2006-2016	MSSA	DeKalb		F	0	CMO Medicaid																			130890213031	0.291139	0.423699	0.0840366	0.517581	0.285498	0.0110974	0.0184957	0.28303	0.149091	0.0578406	2688.96	2632.82	28952.2	6289.6
2006-2016	MRSA	Fulton	Unknown	M	3	Medicaid																			131210114202	0.361188	0.431982	0.182954	0.707107	0.342897	0.0097212	0.0243029	0.290756	0.0529412	0.213922	3760.98	1420.12	45007.5	21580.1
2006-2016	MRSA	Fulton	Black	F	13	Self-pay																			131210103032	0.296561	0.0123931	0.962646	0.0167569	0.0854726	0.0128582	0.0091402	0.0892732	0.307315	0.0190724	8644.04	5343.37	84692	596.53
2006-2016	MRSA	Fulton County	White	F	6	Public	1	0																	131210021001	0.17	0.21	0.69	0.03	0.44	0.01	0.01	0.22	0.23	3.33	1755.11	1112.78	25132	13146
2006-2016	MSSA	Cobb		M	0	CMO Medicaid																			130670303135	0.264784	0.670736	0.123617	0.0671499	0.0912204	0.0414557	0.00632911	0.271074	0.204959	0	4864.58	3691.36	78220.2	2195.12
2006-2016	MRSA	DeKalb	Black	M	0	CMO Medicaid																			130890233123	0.330229	0.0402202	0.918713	0.0364098	0.242658	0.0100775	0.0096899	0.204956	0.198928	0.032992	6779.51	3471.68	50254.4	5205.76
2002-2005	MSSA	Henry County	White	M	2	Private	1	0	131510702011	-84.1672337	0.312703583	0.917752443	0.0498371	0.0161238	0.0461237	0.0228046	0.0115725	0.633384146	0.077489837	0.0197922	5677.977298	4972.038255	102356.5098	497.9945359
2006-2016	MSSA	Cherokee	White	F	8	CMO Medicaid																			130570902002	0.205976	0.970121	0.00508582	0.0254291	0.0662806	0.0148711	0.000660939	0.167987	0.172155	0.00483871	27492.6	25709.7	161424	81.21
2006-2016	MSSA	Cobb County	White	F	6	Private	1	0																	130670302192	0.38	0.85	0.08	0.04	0	0	0.02	0.05	0.43	0	5264.38	3395.32	113891	1918.54
2006-2016	MSSA	Henry	White	M	18	CMO Medicaid																			131510704041	0.359902	0.630901	0.299816	0.0459841	0.157059	0.0091743	0	0.315133	0.120125	0.0093458	8694.26	5934.07	185950	450.6
2002-2005	MRSA	Bartow County	White	M	10	Private	1	0	130159610001	-84.9567214	0.358382823	0.920740064	0.0573321	0.0196437	0.075022873	0.0297852	0.0249023	0.662248996	0.106827309	0.0497402	12741.75714	14097.73424	203658.1545	107.0366781
2006-2016	MRSA	Cobb		F	6	Managed Care																			130670310052	0.30959	0.460008	0.231198	0.343414	0.241935	0.0095064	0.0190128	0.236961	0.0804989	0.0508055	1902.86	1605.01	66391.1	3611.91
2006-2016	MSSA	Forsyth	White	M	10	Managed Care																			131171306012	0.32316	0.804309	0.0233393	0.175943	0	0	0.049505	0.191489	0.388298	0.104167	4867.87	5576.17	95889.1	317.2
2006-2016	MSSA	Forsyth	White	M	11	Managed Care																			131171306012	0.32316	0.804309	0.0233393	0.175943	0	0	0.049505	0.191489	0.388298	0.104167	4867.87	5576.17	95889.1	317.2
2006-2016	MSSA	Gwinnett	Black	M	15	Managed Care																			131350506092	0.364111	0.761107	0.135652	0.0937549	0.0532256	0.0140489	0.0465667	0.196141	0.311393	0.013347	9120.06	5808.71	165860	872.94
2006-2016	MSSA	Rockdale	White	M	7	Managed Care																			132470604043	0.241556	0.739509	0.223132	0.0388946	0.047976	0.00516262	0	0.16879	0.274682	0.0131772	4443.3	4241.98	108339	505.6
2006-2016	MRSA	Clayton	White	F	6	Medicaid																			130630403033	0.324818	0.255474	0.485401	0.310219	0.51758	0	0	0.420074	0.0185874	0.0686567	1716.21	1633	56270.1	3638.87
2002-2005	MSSA	DeKalb County	Black	F	1	Public	0	0	130890235064	-84.2328417	0.39006837	0.0287873	0.95034185	0.0190716	0.145925926	0.0286275	0.0192157	0.695536309	0.099267155	0.247282609	3724.190001	1952.084569	35067.7709	4835.967224
2006-2016	MRSA	Fulton	Black	F	16	CMO Medicaid																			131210081024	0.28282	0.0149919	0.937601	0.0388979	0.508655	0.0247836	0.00629426	0.391078	0.032445	0.0607375	1721.47	1663.84	50619.9	3082.2
2006-2016	MSSA	Henry		M	1	CMO Medicaid																			131510701042	0.291236	0.62046	0.250916	0.0873042	0.121522	0	0.00763973	0.288405	0.250736	0	6835.52	4233.58	110065	826.41
2006-2016	MSSA	DeKalb	White	M	5	Managed Care																			130890230001	0.198161	0.792646	0.160368	0.0234934	0.115216	0.00311526	0.0145379	0.0920699	0.286962	0.0154004	2230.88	2115.93	17961.8	2693.89
2006-2016	MRSA	Carroll	White	M	1	Medicaid																			130459102001	0.268107	0.884662	0.0812538	0.0249544	0.111765	0.00738751	0	0.395917	0.105637	0	11024	10307.1	225608	154.03
2006-2016	MSSA	Fayette	Black	F	1	CMO Medicaid																			131131404042	0.314965	0.617063	0.273566	0.0483916	0.0191944	0.033711	0.0093484	0.131497	0.397601	0	5117.34	5094.55	139898	948
2006-2016	MRSA	Paulding	White	M	13	Managed Care																			132231203012	0.317533	0.80811	0.133638	0.0485437	0.123652	0.0249267	0.0395894	0.273904	0.0079681	0	7564.8	5488.95	136799	293.11
2006-2016	MRSA	DeKalb	Black	F	11	CMO Medicaid																			130890233062	0.317263	0.0622084	0.895801	0.0186625	0.15981	0.0342827	0.0242616	0.230172	0.140517	0	3238.02	1925.43	54271.7	982.24
2006-2016	MSSA	DeKalb	White	F	2	Managed Care																			130890216022	0.228172	0.88669	0.0473419	0.0279395	0.0171639	0.009901	0.0173267	0.0420561	0.351051	0	3849.9	2547.21	11863.7	2607.23
2006-2016	MRSA	DeKalb	Black	M	11	CMO Medicaid																			130890208022	0.319493	0.175317	0.786621	0.0247982	0.264571	0.0244668	0.0100376	0.223355	0.202966	0.0723077	1580.51	1230.89	17931.4	4954.41
2006-2016	MSSA	DeKalb	Black	F	12	Medicaid																			130890233143	0.326945	0.0293123	0.939121	0.0208568	0.0872757	0.0493311	0.0108696	0.170143	0.0724479	0	1831.5	1243.85	53516.6	3255.75
2006-2016	MRSA	DeKalb	Black	F	12	Medicaid																			130890233143	0.326945	0.0293123	0.939121	0.0208568	0.0872757	0.0493311	0.0108696	0.170143	0.0724479	0	1831.5	1243.85	53516.6	3255.75
2006-2016	MSSA	DeKalb	Black	F	14	Medicaid																			130890233101	0.300471	0.00667714	0.970149	0.0227808	0.1768	0.0291777	0.0420614	0.162322	0.221564	0.0225989	2971.52	1770.17	57838.7	1408.21
2006-2016	MRSA	DeKalb	Black	F	15	Medicaid																			130890233101	0.300471	0.00667714	0.970149	0.0227808	0.1768	0.0291777	0.0420614	0.162322	0.221564	0.0225989	2971.52	1770.17	57838.7	1408.21
2006-2016	MRSA	DeKalb		M	13	Medicaid																			130890235071	0.29621	0.111369	0.861562	0.0139211	0.21612	0	0	0.374092	0.0920097	0.0725624	4077.23	1222.45	37451.5	3594.73
2006-2016	MRSA	DeKalb		M	14	Medicaid																			130890235071	0.29621	0.111369	0.861562	0.0139211	0.21612	0	0	0.374092	0.0920097	0.0725624	4077.23	1222.45	37451.5	3594.73
2002-2005	MRSA	Cobb County	White	M	14	Private	0	0	130670302173	-84.6350387	0.330601793	0.936747759	0.0353393	0.0238156	0.00770416	0.0387305	0.0121033	1.117882919	0.337610265	0	8697.120693	3863.720213	88115.96779	1640.601432
2002-2005	MRSA	Cobb County	White	M	15	Private	0	1	130670302173	-84.6350387	0.330601793	0.936747759	0.0353393	0.0238156	0.00770416	0.0387305	0.0121033	1.117882919	0.337610265	0	8697.120693	3863.720213	88115.96779	1640.601432
2006-2016	MSSA	Spalding	White	F	3	Managed Care																			132551612001	0.254331	0.904366	0.0665281	0.0155925	0	0.0081935	0.0132657	0.11478	0.225891	0	7392.8	3467.35	213168	718.12
2006-2016	MSSA	Cobb		F	16	Managed Care																			130670305041	0.251098	0.616087	0.169314	0.0500169	0.101955	0.0271084	0.0289157	0.167326	0.343354	0	5484.62	3676.67	51450.6	2068.37
2006-2016	MRSA	Cobb County	Black	F	6	Public	1	0																	130670311111	0.11	0.62	0.25	0.05	0.02	0	0.02	0.1	0.4	0	2310.77	2836.33	45083.5	3863.25
2006-2016	MRSA	Gwinnett	Unknown	F	1	Medicaid																			131350504343	0.27339	0.408262	0.208991	0.471446	0.219691	0.0142985	0	0.111969	0.292149	0	3412.68	1388.9	46580.1	5003.12
2006-2016	MSSA	DeKalb		F	0	CMO Medicaid																			130890218052	0.298991	0.550042	0.351135	0.0920942	0.270914	0.0232143	0.0315476	0.282557	0.157064	0.0230474	3079.97	2075.92	31489.6	2534.17
2002-2005	MRSA	Cherokee County	White	F	4	Private	0	0	130570907021	-84.4924868	0.31552795	0.930434783	0.0217391	0.0478261	0.103179753	0.0227743	0.00552105	0.709342561	0.094579008	0.067193676	7237.648179	2357.199217	109111.019	768.7895884
2006-2016	MSSA	Barrow County	White	M	14	Public	0	0																	130131801082	0.28	0.79	0.06	0.09	0.14	0.02	0.01	0.31	0.13	6.11	8551.25	7129.72	170318	490.31
2002-2005	MRSA	Cherokee County	White	M	3	Private	1	0	130570910011	-84.5214121	0.291941876	0.915455746	0.0409511	0.0303831	0.0027027	0.0243553	0.00429799	0.692139738	0.137554585	0.032967	3837.221396	4420.639541	92040.63382	378.0405613
2006-2016	MRSA	Paulding	White	M	0	Out of State Medicaid																			132231202031	0.309914	0.907884	0.0460578	0.0917252	0.100175	0.00539568	0.0080935	0.350649	0.113636	0	4414.29	4704.55	118993	1192.7
2006-2016	MRSA	Forsyth	White	M	3	Medicaid																			131171303031	0.302397	0.927233	0.0122004	0.0827887	0	0.0451613	0.0391705	0.297044	0.15429	0.0310651	13329.7	6419.96	131020	534.79
2006-2016	MSSA	Fulton	Black	F	8	Managed Care																			131210118002	0.282635	0.160099	0.762931	0.0381773	0.734375	0.0164027	0	0.198594	0.212654	0.0492476	4374.58	1832.68	29027.5	2961.09
2006-2016	MRSA	Coweta	Black	M	2	Managed Care																			130771706032	0.306452	0.81412	0.125859	0.0716552	0.110391	0.017753	0.0081156	0.254552	0.198471	0.0229058	5062.94	4504.03	193121	643.04
2006-2016	MSSA	Clayton		F	4	CMO Medicaid																			130630406113	0.33988	0.188301	0.659693	0.148591	0.268312	0.0121507	0.0251114	0.137887	0.112113	0.0134021	2813.08	1845.36	91481.2	3883.41
2006-2016	MRSA	Walton	White	F	15	Managed Care																			132971105042	0.292704	0.845784	0.0943644	0.0380079	0.165698	0.0206871	0	0.238938	0.225032	0.0389484	3838.64	4464.03	132504	1295.52
2006-2016	MSSA	Cherokee County	White	F	6	Private	0	1																	130570905023	0.25	0.9	0.02	0.05	0.36	0.02	0.04	0.29	0.11	9.17	12245.3	13038.2	112156	368.54
2002-2005	MRSA	Barrow County	White	M	17	Private	1	0	130131801011	-83.8124763	0.334641185	0.887229465	0.0283508	0.0379699	0.0564526	0.0274637	0.025175	0.592064476	0.073155611	0.0523372	6920.290141	5762.16641	170137.324	486.4246911
2006-2016	MRSA	DeKalb	Black	F	1	CMO Medicaid																			130890234222	0.325998	0.0152582	0.95716	0.0196596	0.142015	0.0291348	0.032372	0.263087	0.141245	0.0160061	5691.05	3086.44	49094.3	2730.96
2002-2005	MRSA	Cobb County	White	M	4	Private	0	0	130670303342	-84.4224652	0.322656618	0.922279793	0.0188413	0.0197833	0.0150659	0.025974	0.017316	1.338058115	0.377037562	0	1939.754661	1772.008371	32262.30537	2118.744975
2006-2016	MRSA	Gwinnett	White	F	12	Medicaid																			131350501033	0.331449	0.642666	0.137757	0.279976	0.199135	0.0100026	0.0094762	0.329386	0.119737	0.0417711	3615.33	3567.49	123169	1949.58
2002-2005	MRSA	Clayton County	White	M	5	Private	1	0	130630405153	-84.4127803	0.336386768	0.199491094	0.74783715	0.0437659	0.06802554	0.0155263	0.0194737	0.702948829	0.157849089	0.0563777	3422.085336	2015.878765	98395.48826	2713.207413
2006-2016	MSSA	Fulton County	Unknown	M	11	Public	0	0																	131210116231	0.34	0.61	0.11	0.07	0.03	0.02	0.01	0.07	0.48	0	1691.53	1191.03	69488.6	3764.1
2006-2016	MRSA	DeKalb	Black	M	1	Managed Care																			130890234241	0.31746	0.03204	0.946208	0.0082305	0.0938144	0.00135833	0.0233632	0.295095	0.166535	0.008881	7501.24	3611.85	51843.6	1183.96
2006-2016	MRSA	DeKalb	Black	M	2	Managed Care																			130890234241	0.31746	0.03204	0.946208	0.0082305	0.0938144	0.00135833	0.0233632	0.295095	0.166535	0.008881	7501.24	3611.85	51843.6	1183.96
2006-2016	MSSA	Gwinnett	White	F	12	Managed Care																			131350501033	0.331449	0.642666	0.137757	0.279976	0.199135	0.0100026	0.0094762	0.329386	0.119737	0.0417711	3615.33	3567.49	123169	1949.58
2006-2016	MSSA	Gwinnett	White	F	13	Managed Care																			131350501033	0.331449	0.642666	0.137757	0.279976	0.199135	0.0100026	0.0094762	0.329386	0.119737	0.0417711	3615.33	3567.49	123169	1949.58
2006-2016	MSSA	Gwinnett	White	F	14	Managed Care																			131350501033	0.331449	0.642666	0.137757	0.279976	0.199135	0.0100026	0.0094762	0.329386	0.119737	0.0417711	3615.33	3567.49	123169	1949.58
2006-2016	MSSA	Gwinnett	White	F	14	Managed Care																			131350501033	0.331449	0.642666	0.137757	0.279976	0.199135	0.0100026	0.0094762	0.329386	0.119737	0.0417711	3615.33	3567.49	123169	1949.58
2006-2016	MSSA	Fulton	Black	M	6	CMO Medicaid																			131210101131	0.172461	0.605317	0.201772	0.156783	0.216129	0.0128205	0.0306577	0.00318218	0.575975	0.0877404	3244	2992.53	5396.44	6175.71
2006-2016	MSSA	Spalding	White	F	11	Medicaid																			132551606002	0.242276	0.911078	0.0523738	0.0331575	0.164214	0.0089879	0	0.320831	0.0865551	0	18675.7	7571.59	190922	133.35
2006-2016	MSSA	Cobb	White	M	11	Managed Care																			130670303372	0.287647	0.868801	0.0405771	0.0401262	0.0265675	0.0172136	0	0.0976676	0.408892	0	3764.97	4218.14	29675.1	1968.68
2006-2016	MSSA	Fulton		M	1	Medicaid																			131210102101	0.214071	0.487072	0.339146	0.202044	0.0265252	0.0645833	0.0090278	0.197643	0.287398	0	2790.68	2733.64	16113.3	8969.42
2006-2016	MRSA	Rockdale	White	M	0	Managed Care																			132470603071	0.37223	0.114623	0.811226	0.0463811	0.0608724	0.0574196	0.0207541	0.0936937	0.293694	0	2295.06	1643.34	120313	4153.28
2002-2005	MRSA	Cobb County	Unknown	M	0	Public	0	0	130670315032	-84.6495723	0.358198198	0.546306306	0.380900901	0.0565766	0.0283505	0.0487616	0.0139319	0.703903904	0.166366366	0.0204573	5831.566929	4662.151765	89690.49932	1790.722553
2006-2016	MSSA	Walton	White	M	3	Managed Care																			132971106012	0.293515	0.923019	0.0265453	0.036405	0.0427163	0.0528533	0	0.295195	0.113844	0	7989.26	6550.31	148796	343.18
2006-2016	MSSA	Fayette	Black	M	8	CMO Medicaid																			131131401021	0.21436	0.664932	0.270552	0.0385016	0.00195503	0.0205279	0	0.429708	0.209549	0.0368421	11013.4	6942.02	127751	660.56
2006-2016	MSSA	Gwinnett	Black	F	6	Managed Care																			131350502121	0.308271	0.73594	0.0730827	0.0529323	0.0204738	0.0462324	0.0207145	0.100098	0.322866	0	2676.96	4182.65	105073	1462.98
2006-2016	MRSA	Cherokee	White	F	2	Managed Care																			130570908021	0.220339	0.953716	0.0071708	0.0521512	0.0492928	0	0	0.199522	0.26822	0.0208589	11979.3	7505.41	98065.9	362.53
2002-2005	MSSA	DeKalb County	White	M	12	Private	0	0	130890211003	-84.3407051	0.246321526	0.621798365	0.346594005	0.0174387	0.121163166	0.0257143	0.0114286	1.125837677	0.280714818	0	4267.554457	4169.698805	7683.238017	2073.895354
2006-2016	MRSA	Douglas	White	M	14	Managed Care																			130970802012	0.31635	0.638023	0.162357	0.322053	0.212134	0	0	0.394412	0.0539311	0.0659187	6451.98	3156.4	109291	936.4
2002-2005	MRSA	Fayette County	White	M	1	Private	1	0	131131404072	-84.4173198	0.274570983	0.829641186	0.107644306	0.0274571	0.073524771	0.025147	0.0150229	0.767672008	0.147031103	0.0208644	9730.424623	5712.810165	130621.5435	633.2675996
2006-2016	MSSA	Gwinnett	Black	M	8	CMO Medicaid																			131350503151	0.272304	0.503995	0.388149	0.120506	0.276769	0.029051	0.024532	0.205263	0.330526	0.0221566	8329.59	2692.4	33039.9	4666.96
2006-2016	MSSA	Forsyth	White	F	8	Managed Care																			131171303011	0.313788	0.915478	0.0190174	0.0681458	0.140372	0.0179901	0.0167494	0.286738	0.172043	0	9724.68	9240.78	134096	393.5
2002-2005	MSSA	Fulton County	Black	M	13	Public	1	0	131210102072	-84.3831475	0.227254347	0.487262434	0.111807521	0.483825313	0.181762546	0.00665236	0.0182403	0.786595005	0.216566551	0.242363878	3950.771579	1663.79969	9326.650949	7304.665977
2002-2005	MRSA	Fulton County	White	M	2	Private	1	0	131210114135	-84.2643124	0.322325915	0.853792773	0.064608758	0.0490548	0.0143657	0.0374415	0.0221009	1.3102298	0.450704225	0.0421482	4941.221777	2055.299998	53981.76323	3549.22555
2006-2016	MRSA	Spalding	White	F	1	Medicaid																			132551602001	0.244665	0.889482	0.0670732	0.0472561	0.0616246	0.0336134	0	0.219852	0.0695733	0.0277264	19706.5	13026.3	188006	122.43
2002-2005	MSSA	Gwinnett County	Black	M	4	Private	1	0	131350507151	-84.0552118	0.335077012	0.841615809	0.072653298	0.0499855	0.0192251	0.0513834	0.0145941	0.954242135	0.257387989	0	3426.617435	2882.361771	86296.54153	2038.116307
2002-2005	MSSA	Fulton County	White	M	6	Private	1	0	131210116077	-84.2568135	0.373441872	0.816077334	0.0624523	0.0326889	0.030781	0.0394456	0.0261194	1.37132736	0.444884351	0.0090837	3637.432865	2653.124345	60493.01889	1688.554706
2002-2005	MSSA	Forsyth County	White	F	4	Private	1	0	131171303001	-84.224274	0.311574023	0.965021722	0.00222792	0.0328618	0.0445015	0.0349758	0.0148883	0.746892265	0.184392265	0.023127	9484.773135	7302.319246	132498.0555	405.421218
2006-2016	MSSA	Gwinnett	White	M	11	CMO Medicaid																			131350505252	0.321053	0.636842	0.178947	0.144737	0.0806676	0	0.0198864	0.139013	0.103139	0	3867.1	2012.14	107722	3482.78
2006-2016	MRSA	Walton	White	F	8	Managed Care																			132971105073	0.32032	0.690592	0.24418	0.042677	0.0974761	0.0109697	0.008337	0.208028	0.120419	0.0502008	6574.24	4485.83	129420	967.26
2002-2005	MSSA	Forsyth County	White	M	11	Private	1	0	131171306002	-84.1584798	0.329730379	0.951720411	0.0099682	0.0222783	0.0239399	0.0582272	0.018391	1.243278085	0.427440147	0.0043181	5059.530006	3511.594114	90829.12925	839.5507189
2002-2005	MRSA	Gwinnett County	Black	M	2	Public	1	0	131350503155	-84.2610716	0.24865758	0.574555969	0.325072284	0.054936	0.078957916	0.0369427	0.00679406	1.017575758	0.301818182	0.069214876	8402.443742	2558.539906	32892.65933	4572.786984
2006-2016	MRSA	Coweta	White	F	0	Managed Care																			130771704061	0.294849	0.908526	0.053582	0.0334517	0.0223416	0.0141088	0.0152606	0.229027	0.240352	0	7859.93	8028.84	166751	680.39
2006-2016	MSSA	Clayton	Black	F	11	Managed Care																			130630405102	0.28133	0.117647	0.786871	0.0417732	0.169797	0.0089213	0.0097324	0.331626	0.0819462	0.0883117	2721.86	1418	82780.5	1573.65
2006-2016	MRSA	Gwinnett	White	M	1	Managed Care																			131350505271	0.307174	0.681753	0.13481	0.07896	0.163793	0.0219156	0.018263	0.24435	0.237994	0	1919.33	2156.44	115934	2296.32
2006-2016	MRSA	Cobb	White	F	15	Managed Care																			130670303281	0.270064	0.836943	0.0490446	0.0496815	0.00149775	0.0094488	0	0.145089	0.385417	0	2667.31	1765.88	50345	2485.93
2006-2016	MSSA	DeKalb	Black	F	16	Medicaid																			130890233092	0.362479	0.0110681	0.964029	0.0188157	0.0810965	0	0	0.170925	0.3163	0	1831.5	1243.85	53516.6	3255.75
2006-2016	MSSA	Henry	Black	F	0	CMO Medicaid																			131510701112	0.330683	0.295603	0.608513	0.0944808	0.102505	0.047047	0.034034	0.246286	0.0719312	0.0362225	2129.69	2441.35	97434.8	1674.33
2006-2016	MRSA	Clayton		F	0	CMO Medicaid																			130630403036	0.327135	0.293388	0.498623	0.272039	0.577973	0	0	0.178571	0.0542328	0	1724.13	864.85	62512.2	3690.54
2006-2016	MRSA	Cobb	Black	M	8	CMO Medicaid																			130670310011	0.367178	0.605667	0.0997639	0.607438	0.532583	0	0.0461538	0.434901	0.0316456	0.288014	2978.22	2389.26	58412.4	2184
2002-2005	MRSA	Cherokee County	Other	F	10	Public	1	0	130570902001	-84.5711607	0.35127636	0.9572697	0.0172031	0.0127636	0.063199473	0.00328048	0.0120284	0.623678647	0.150105708	0.0463158	19663.57681	18934.67997	182424.1978	51.06156448
2006-2016	MSSA	Fulton	White	F	9	Managed Care																			131210115031	0.369972	0.843779	0.0748363	0.0542563	0	0.0566649	0	0.0460476	0.549501	0	3405.75	3642.35	70303	880.63
2006-2016	MRSA	Cobb	White	M	0	CMO Medicaid																			130670313123	0.298214	0.275765	0.589541	0.142857	0.14632	0.0084626	0.0329102	0.155786	0.282211	0.0222092	5110.51	2809.08	68120.6	1615.69
2006-2016	MRSA	Fulton	White	M	1	Medicaid																			131210108006	0.306376	0.438569	0.255054	0.452566	0.451435	0.0289934	0.0443107	0.23928	0.0557461	0.0797227	1750.88	1368.8	53537	5903.8
2006-2016	MRSA	DeKalb	Black	F	14	Medicaid																			130890231132	0.242476	0.196045	0.757524	0.0266552	0.185542	0	0	0.171717	0.0767677	0	2813.02	1750.41	22387.4	3055.8
2006-2016	MRSA	Fulton	White	F	5	CMO Medicaid																			131210114201	0.382868	0.394549	0.222583	0.672291	0.189112	0	0	0.304107	0.134295	0.0711462	3997.84	1293.86	45366.2	7398.24
2006-2016	MSSA	Henry	White	M	17	Managed Care																			131510702031	0.348575	0.641286	0.302851	0.0390281	0.0661014	0.0177326	0.00518031	0.240604	0.1752	0	11296.2	10645.7	141574	285.66
2006-2016	MSSA	DeKalb County	Other	F	5	Public	1	0																	130890214092	0.31	0.13	0.08	0.78	0.52	0	0	0.15	0.2	16.85	1565.63	1271.03	23605.5	4195.54
2006-2016	MSSA	DeKalb	Black	F	10	CMO Medicaid																			130890231073	0.27069	0.194828	0.767241	0.0189655	0.245327	0.0184295	0.0096154	0.25054	0.117711	0	2243.92	1244.42	24770.6	2523.21
2006-2016	MSSA	DeKalb	Black	F	5	CMO Medicaid																			130890211011	0.271286	0.826776	0.113036	0.0496183	0.0337691	0.0330322	0.0254094	0.132498	0.404328	0	4373.8	3674.78	8248.93	2641.97
2002-2005	MSSA	DeKalb County	White	F	0	Private	1	0	130890211002	-84.3410685	0.148330597	0.793377121	0.122879037	0.044335	0.092057255	0.0184598	0.0118258	1.292276284	0.361007145	0.013409	3511.326651	3815.171408	13931.60963	3594.407783
2006-2016	MSSA	Coweta	White	M	4	CMO Medicaid																			130771708022	0.27713	0.862142	0.100742	0.0303994	0.135181	0.0224719	0.00772472	0.340971	0.0992908	0.0092507	11945.4	11739.9	236521	94.3
2002-2005	MRSA	DeKalb County	Other	M	0	Public	1	0	130890214062	-84.3171589	0.175288005	0.461938107	0.338152248	0.322566072	0.186920223	0.0150194	0.0181686	0.837972167	0.219681909	0.101161996	1637.715713	1515.675755	18996.84748	10423.44242
2006-2016	MRSA	Gwinnett	White	M	14	CMO Medicaid																			131350502081	0.27262	0.689221	0.206924	0.102675	0.0229008	0.0143495	0.010523	0.184377	0.332363	0.0118182	3880.23	2252.85	117734	2368.26
2006-2016	MSSA	Cobb	White	M	8	Managed Care																			130670302181	0.349735	0.852006	0.0938683	0.0446631	0	0.0546768	0.0281981	0.150612	0.363491	0	3479.9	2596.6	93305.9	1791.29
2006-2016	MRSA	Gwinnett County	Other	M	11	Self Pay	1	0																	131350503202	0.33	0.08	0.16	0.68	0.5	0.03	0.01	0.25	0.08	8.74	6567.01	2829.04	46592.6	4400.38
2006-2016	MRSA	Gwinnett	White	F	13	CMO Medicaid																			131350506061	0.3553	0.771487	0.104325	0.109152	0.0615529	0.0117394	0.047619	0.198917	0.247903	0	4830.31	4026.39	142673	1751.07
2006-2016	MRSA	Fulton	Black	F	12	Medicaid																			131210053001	0.217905	0.553491	0.398649	0.0411036	0.214968	0.0440927	0.0299604	0.0804511	0.507519	0	1470.27	1429.51	26403.7	6219.27
2006-2016	MRSA	DeKalb County	Black	F	7	Self Pay	1	0																	130890234184	0.33	0.03	0.93	0.01	0.05	0.05	0	0.17	0.36	0	4936.83	2681.85	74922.9	885.67
2002-2005	MRSA	Gwinnett County	White	M	2	Private	1	0	131350501046	-84.0711647	0.315720731	0.886962717	0.0397768	0.071598195	0.016023	0.0285861	0.0198692	0.896551724	0.26492399	0.0193303	4347.835895	3847.255964	110680.1116	924.4788153
2006-2016	MSSA	DeKalb	White	M	0	CMO Medicaid																			130890213071	0.222312	0.489895	0.0549717	0.32498	0.312545	0	0	0.165389	0.254107	0.108911	2412.46	2314.99	22967.3	3368.7
2006-2016	MRSA	DeKalb	Black	M	12	CMO Medicaid																			130890221002	0.316767	0.263244	0.682141	0.036592	0.434783	0.00572082	0.0411899	0.296327	0.111837	0.0478036	1629.94	1673.25	19061.3	2598.65
2006-2016	MRSA	Gwinnett	Black	M	1	CMO Medicaid																			131350504312	0.298983	0.232881	0.475932	0.41661	0.143267	0.0146862	0	0.296376	0.0854516	0	2898.8	1358.27	48257.1	8334.74
2006-2016	MRSA	Henry	White	M	2	CMO Medicaid																			131510704041	0.359902	0.630901	0.299816	0.0459841	0.157059	0.0091743	0	0.315133	0.120125	0.0093458	8694.26	5934.07	185950	450.6
2006-2016	MSSA	Douglas	White	M	3	Managed Care																			130970803031	0.350493	0.45418	0.428989	0.141658	0.226027	0.0131234	0	0.255538	0.096519	0.0124069	2811.91	1944.19	123209	1793.37
2006-2016	MRSA	Coweta	White	F	3	Medicaid																			130771703062	0.280612	0.729323	0.203008	0.0461869	0.224183	0.0339714	0.0159073	0.201043	0.211477	0.0200907	5856.4	3602.1	191792	1895.01
2006-2016	MRSA	Henry	White	F	11	Managed Care																			131510705012	0.360629	0.590564	0.2641	0.170824	0.366402	0.0467877	0	0.101515	0.118182	0.0574713	12993.4	9008.22	153489	190.56
2006-2016	MSSA	Forsyth	White	M	12	Medicaid																			131171305082	0.3177	0.957262	0.0155068	0.0238275	0.0184697	0.0645161	0.0296015	0.134302	0.372674	0.0095808	2753.98	5603.8	122191	1175.16
2006-2016	MRSA	Fulton	Black	M	4	Self-pay																			131210039002	0.283531	0.00679117	0.972835	0.00509338	0.604959	0	0.0385906	0.277273	0.0863636	0.044	783.04	647.8	35122.5	3933.52
2002-2005	MRSA	Cobb County	Black	F	0	Private	1	0	130670312041	-84.4944273	0.170993733	0.845120859	0.089823933	0.0226798	0.0308189	0.0123648	0.0092736	1.407874618	0.431574924	0.00643915	4361.982292	1940.106087	46969.27542	2760.517287
2006-2016	MRSA	Fulton	Black	F	2	CMO Medicaid																			131210076041	0.330037	0.00732601	0.979487	0.0102564	0.582116	0.0543779	0.0207373	0.303144	0.0898204	0	2333.17	1171.08	55830.9	5107.17
2006-2016	MSSA	Henry	Black	M	10	Managed Care																			131510701043	0.318506	0.136189	0.618891	0.0777046	0.157788	0.0429884	0.0097836	0.227697	0.264523	0	5176.83	3215.75	94502.6	1620.57
2006-2016	MSSA	DeKalb	Black	F	0	CMO Medicaid																			130890234232	0.301887	0.0149834	0.964484	0.00776915	0.0631939	0.00721732	0	0.202517	0.110984	0	2741.9	2142.24	39128.5	989.28
2006-2016	MRSA	Henry	Black	F	10	CMO Medicaid																			131510704041	0.359902	0.630901	0.299816	0.0459841	0.157059	0.0091743	0	0.315133	0.120125	0.0093458	8694.26	5934.07	185950	450.6
2006-2016	MSSA	Gwinnett	White	M	0	CMO Medicaid																			131350505392	0.336735	0.409014	0.26148	0.447279	0.232548	0.0348784	0.0385498	0.197645	0.190076	0.0909091	4616.75	1503.32	78957.8	4671.43
2006-2016	MSSA	Gwinnett	White	F	6	Managed Care																			131350502132	0.365018	0.535627	0.135771	0.0759857	0.0406015	0.0368932	0.0384466	0.14147	0.387035	0.0194647	5322.87	4784.9	110688	2061.87
2006-2016	MSSA	Clayton	Black	M	4	CMO Medicaid																			130630405192	0.343005	0.0165803	0.93886	0.0176166	0.478348	0.078346	0	0.230072	0.190217	0.0519751	2847.8	1256.44	79236.4	7352.98
2006-2016	MRSA	Paulding County	White	M	1	Public	1	0																	132231206031	0.29	0.67	0.21	0.08	0.02	0.02	0.01	0.21	0.13	0	6878.43	4372.43	117042	990.11
2002-2005	MRSA	DeKalb County	Black	M	12	Public	1	0	130890208023	-84.2933265	0.303322615	0.121114684	0.848874598	0.0246517	0.0570265	0	0.0088106	0.57807309	0.101328904	0.0269461	5181.757353	1528.364404	19957.44598	3304.781007
2006-2016	MSSA	Douglas	Black	F	17	CMO Medicaid																			130970803011	0.358767	0.246243	0.687861	0.0651252	0.255641	0.0099871	0.00515464	0.350569	0.0754912	0.0469738	6669.51	2488.98	133101	1051.69
2006-2016	MRSA	Gwinnett	Unknown	M	17	CMO Medicaid																			131350504183	0.358744	0.28083	0.329596	0.595852	0.316702	0.0228412	0.0133705	0.203151	0.0422886	0.0455975	2690.04	3662.65	37297.9	10034.5
2006-2016	MSSA	Gwinnett	White	M	11	Managed Care																			131350502101	0.285785	0.66387	0.105627	0.0893386	0.212301	0.0360767	0.0172867	0.176694	0.306775	0	3423.35	2793.49	99529.4	540.56
2006-2016	MRSA	DeKalb	Black	M	13	Managed Care																			130890233162	0.377136	0.0245418	0.940354	0.0183287	0.0480881	0.0136054	0.0156758	0.234404	0.230734	0.0102443	4824.65	1330.91	69584.9	4396.14
2006-2016	MSSA	DeKalb	Black	F	3	Managed Care																			130890232133	0.310058	0.0246637	0.949712	0.0121717	0.200463	0.0329787	0.0251773	0.205487	0.188923	0.0127389	4906.12	1563.31	45084.1	2268.03
2006-2016	MRSA	Fulton	Black	F	2	Self-pay																			131210080004	0.23565	0.0292044	0.947633	0.0110775	0.257358	0.0607903	0	0.144354	0.260768	0	2115.6	1127.99	51010.4	1903.65
2002-2005	MRSA	Fulton County	Other	F	1	Public	1	0	131210088003	-84.4737287	0.309121622	0.474662162	0.462837838	0.063344595	0.268942548	0.0188841	0.0145923	0.65948856	0.179004038	0.203084833	4037.817374	2635.2717	47429.83339	954.1506149
2006-2016	MSSA	Cobb	Black	F	1	Managed Care																			130670304131	0.206148	0.311634	0.433394	0.128993	0.387249	0	0	0.108813	0.294964	0.110604	3518.07	1666.89	37942.9	9142.25
2006-2016	MRSA	Paulding	Unknown	M	0	Managed Care																			132231202042	0.329831	0.807797	0.131864	0.040339	0.0703259	0.0121951	0.00322812	0.356072	0.168475	0	2759.52	3982.07	121024	1454.56
2006-2016	MSSA	Newton	Black	M	12	Managed Care																			132171009011	0.323144	0.489811	0.47477	0.0281417	0.0949721	0.0506073	0.0465587	0.381397	0.12016	0.012285	9536.11	7030.34	151486	373.42
2006-2016	MSSA	Cherokee		M	16	Managed Care																			130570901004	0.287949	0.951622	0.01854	0.0173812	0.094473	0.020622	0	0.242764	0.179272	0.0093299	12273.8	10827.9	160766	94.42
2006-2016	MSSA	Cherokee	White	M	2	Medicaid																			130570905011	0.274633	0.966457	0.0104822	0.0214885	0.0543536	0.0307018	0.0345395	0.149409	0.247394	0	9885.11	9340.19	131444	204.36
2006-2016	MRSA	Coweta	Black	F	17	CMO Medicaid																			130771707001	0.296961	0.319751	0.609116	0.0607735	0.3203	0.033195	0	0.556213	0.0710059	0	5658.23	4983.87	218008	890.36
2006-2016	MRSA	Fulton	Black	F	14	CMO Medicaid																			131210113012	0.23539	0.13961	0.738636	0.12987	0.16	0	0	0.419214	0.0917031	0	1401.56	1517.57	59673.2	1956.77
2006-2016	MSSA	Fulton		F	6	Managed Care																			131210114241	0.294441	0.749847	0.0971289	0.0516188	0.0525094	0.0586675	0.0439269	0.0594059	0.496771	0	3581.69	2409.16	47694.1	2480.58
2006-2016	MRSA	Clayton	Black	F	2	Managed Care																			130630404114	0.323419	0.137216	0.784554	0.0377406	0.0712909	0.0413116	0	0.184962	0.237636	0	8001.22	2308.09	73040.2	1635
2006-2016	MRSA	Forsyth County	White	M	11	Private	1	0																	131171302041	0.33	0.88	0.02	0.07	0.27	0.05	0	0.22	0.18	0	7637.7	6693.08	172702	566.38
2006-2016	MRSA	Gwinnett	White	F	14	Medicaid																			131350507272	0.33366	0.707311	0.208538	0.0534838	0.0614185	0.0168609	0.0143814	0.193687	0.266952	0	4471.21	2885.61	123113	1379.74
2006-2016	MSSA	Bartow	White	F	4	Managed Care																			130159609024	0.299829	0.858938	0.0885208	0.0411194	0.19306	0	0	0.196471	0.154118	0	10183.6	8864.51	178991	515.34
2002-2005	MSSA	Gwinnett County	Other	F	0	Public	1	0	131350505102	-84.0520234	0.333169533	0.763144963	0.083046683	0.0540541	0.0285714	0.0515672	0.0111223	0.694889397	0.164759725	0.0287443	5356.647949	2991.713884	98715.92882	2997.216333
2006-2016	MSSA	Fulton	Unknown	F	0	Medicaid																			131210102121	0.358392	0.527354	0.0588016	0.78824	0.282501	0.00461042	0	0.320505	0.156467	0.105732	2704.34	1979.89	9005.82	16042.7
2006-2016	MSSA	Fulton	White	F	1	CMO Medicaid																			131210114203	0.36352	0.586929	0.123879	0.719778	0.193127	0.0333172	0.0217286	0.243287	0.139138	0.132302	2402.25	1499.06	47140.6	8468.75
2002-2005	MSSA	Gwinnett County	White	M	17	Private	1	0	131350503134	-84.1819748	0.284876905	0.757327081	0.072684642	0.141852286	0.0133869	0.0227273	0.0326705	1.163043478	0.322463768	0	5436.548904	3180.868434	54527.60127	3174.692436
2006-2016	MRSA	Gwinnett County	Black	M	17	Self Pay	1	0																	131350503171	0.29	0.12	0.4	0.39	0.2	0	0	0.05	0.06	3.92	4981.81	3467.87	35037.3	6397.84
2006-2016	MRSA	Fulton County	White	M	2	Private	1	0																	131210116253	0.35	0.6	0.05	0.02	0.05	0.03	0.02	0.1	0.33	4.28	1903.69	1408.68	67057.2	2637.74
2006-2016	MRSA	DeKalb	Black	F	3	Self-pay																			130890220083	0.338536	0.0680045	0.800446	0.0315868	0.327385	0.00389231	0.028868	0.246545	0.0939746	0.12381	1881.16	1023.6	26446	10918
2006-2016	MSSA	Spalding	Black	F	0	CMO Medicaid																			132551612002	0.246433	0.289235	0.661479	0.0376135	0.822204	0	0	0.0521921	0.0897704	0.0875912	2778.8	1177.43	201339	4088.84
2006-2016	MRSA	Henry	Black	F	1	Medicaid																			131510701111	0.329812	0.285798	0.563087	0.101819	0.138641	0.00245834	0.0382409	0.234362	0.17598	0.0194805	5831.59	1749.82	94346.4	2069.23
2006-2016	MSSA	DeKalb	Black	M	7	CMO Medicaid																			130890219082	0.344786	0.066305	0.779687	0.0647981	0.411573	0.0232487	0.0177424	0.272643	0.200092	0.0839695	2888.92	1332.46	39626.3	4156.36
2006-2016	MSSA	Gwinnett	White	F	13	CMO Medicaid																			131350504313	0.310003	0.376077	0.133455	0.228258	0.228184	0.0189405	0.0298905	0.120912	0.183735	0.0915094	7484.72	2697.38	53541	1771.09
2006-2016	MSSA	Coweta	White	F	7	Managed Care																			130771704042	0.305358	0.888099	0.0644855	0.0355619	0.051954	0.0106178	0.0183398	0.24228	0.266033	0	4086.24	3412.77	174230	709.8
2006-2016	MSSA	Cobb County	Black	M	15	Private	1	0																	130670313091	0.3	0.47	0.35	0.14	0.04	0.02	0.04	0.35	0.13	4.13	7055.65	2025.56	85378.1	2226.93
2006-2016	MRSA	Henry	Unknown	F	2	CMO Medicaid																			131510701041	0.324383	0.304714	0.536684	0.0668124	0.13144	0.0118104	0.0220029	0.169453	0.22311	0.0252918	4195.32	2596.35	103813	1247.63
2002-2005	MRSA	Douglas County	Other	M	5	Public	1	0	130970806013	-84.7068512	0.298093588	0.726169844	0.217793183	0.0398614	0.070851461	0.0210057	0.0299173	0.742099898	0.131498471	0.032967	3793.916763	2129.362138	120148.2652	1009.414406
2006-2016	MRSA	Henry	White	F	0	CMO Medicaid																			131510705023	0.245066	0.806743	0.150493	0.0279605	0.0285714	0	0	0.15873	0.231041	0	6286.66	7028.78	125598	395.75
2006-2016	MSSA	DeKalb		F	17	CMO Medicaid																			130890231141	0.282946	0.165698	0.748062	0.0232558	0.144314	0.0095652	0	0.172897	0.188084	0	1898.51	1129.99	29272.5	2889.17
2006-2016	MSSA	Gwinnett County	Black	F	12	Public	0	0																	131350501033	0.33	0.52	0.13	0.28	0.2	0.01	0.01	0.33	0.12	4.18	3615.33	3567.49	123169	1949.58
2006-2016	MSSA	Fulton	Black	F	7	Managed Care																			131210105101	0.330777	0.0253418	0.935979	0.0250083	0.495085	0.0230689	0.0129325	0.167421	0.182288	0.0117555	3259.06	1771.75	100219	2124.25
2006-2016	MRSA	Fulton	Black	F	0	CMO Medicaid																			131210105081	0.284802	0.0300772	0.947831	0.0186319	0.234268	0.0127438	0	0.239047	0.160783	0.054849	3169.14	1156.53	87750	2005.15
2006-2016	MSSA	Fulton		M	0	CMO Medicaid																			131210105123	0.374233	0.0476362	0.921328	0.0245399	0.28177	0.0216076	0.00777874	0.292605	0.0784566	0.0182599	4226.44	1058.7	103529	2800.17
2006-2016	MRSA	Forsyth County	White	M	0	Private	0	0																	131171304061	0.31	0.59	0.06	0.24	0.25	0.04	0.04	0.09	0.37	0	6980.96	1665.61	110265	3857.84
2002-2005	MSSA	Paulding County	White	F	12	Public	0	0	132231206003	-84.8695704	0.335611511	0.913309353	0.069784173	0.0125899	0.07233896	0.0230714	0.0216294	0.575283324	0.0431732	0.0155211	6094.307402	3436.836188	162094.6339	286.9377374
2002-2005	MRSA	DeKalb County	Black	M	0	Public	0	0	130890236035	-84.2837018	0.318145161	0.0237903	0.951209677	0.00725807	0.143253968	0.0099502	0.0257048	0.50241213	0.0454859	0.227206947	1604.454474	1301.948623	30271.93515	3622.630607
2002-2005	MSSA	Fulton County	Black	F	0	Public	0	0	131210082021	-84.5024018	0.258451472	0.00327154	0.988004362	0.00327154	0.292655367	0.028436	0.0390995	0.585089141	0.0405186	0.0601266	1446.615454	868.6631296	56600.05747	3002.512829
2006-2016	MSSA	Bartow County	Other	M	4	Public	0	0																	130159607002	0.25	0.48	0.19	0.27	0.14	0.01	0	0.32	0.17	0	5552.25	2722.09	162203	1030.61
2006-2016	MSSA	DeKalb	Black	M	16	CMO Medicaid																			130890233123	0.330229	0.0402202	0.918713	0.0364098	0.242658	0.0100775	0.0096899	0.204956	0.198928	0.032992	6779.51	3471.68	50254.4	5205.76
2002-2005	MSSA	Forsyth County	Other	M	7	Public	1	0	131171306002	-84.1584798	0.329730379	0.951720411	0.0099682	0.0222783	0.0239399	0.0582272	0.018391	1.243278085	0.427440147	0.0043181	5059.530006	3511.594114	90829.12925	839.5507189
2006-2016	MSSA	Coweta	White	M	9	Managed Care																			130771701001	0.252493	0.913911	0.0656168	0.0136483	0.105991	0.0440294	0	0.262185	0.162185	0	11005.3	11754.8	206312	70.94
2006-2016	MSSA	Cobb	White	M	2	Managed Care																			130670311013	0.245063	0.611311	0.222621	0.344704	0.245077	0.0087527	0	0.251841	0.220913	0.0183299	1369.38	1243.65	54250.2	2560.8
2002-2005	MSSA	DeKalb County	Black	M	7	Public	1	0	130890234174	-84.1628591	0.356951872	0.0237299	0.958221925	0.0113636	0.0585999	0.0383984	0.0213325	0.867831786	0.208083015	0	3568.75022	2015.449996	62967.13712	2485.138262
2002-2005	MSSA	DeKalb County	Black	M	7	Public	1	0	130890234174	-84.1628591	0.356951872	0.0237299	0.958221925	0.0113636	0.0585999	0.0383984	0.0213325	0.867831786	0.208083015	0	3568.75022	2015.449996	62967.13712	2485.138262
2006-2016	MSSA	Cobb County	White	M	1	Private	1	0																	130670303431	0.28	0.85	0.04	0.04	0.02	0.02	0	0.08	0.43	0	4863.71	3964.89	51131.9	2086.86
2006-2016	MRSA	Newton	White	M	2	CMO Medicaid																			132171008002	0.338919	0.672943	0.286575	0.0350217	0.164845	0.0293699	0.0299039	0.245153	0.0722326	0	12846.7	8765.37	173938	168.89
2002-2005	MSSA	Clayton County	Other	M	0	Public	0	0	130630403052	-84.3680546	0.309165527	0.597127223	0.228454172	0.139534884	0.0431287	0.0241228	0.0270468	0.552060738	0.065075922	0.07606264	4443.898272	2892.044045	72763.4316	2869.01344
2006-2016	MRSA	Carroll County	White	M	1	Public	1	0																	130459109001	0.3	0.9	0.07	0.02	0.16	0.01	0.02	0.23	0.16	0.47	11116.7	10846.3	277044	65.2
2006-2016	MSSA	Henry County	White	M	8	Public	1	0																	131510704021	0.36	0.81	0.13	0.03	0.1	0.01	0.03	0.3	0.12	0.54	10295	10423.6	166338	375.21
2006-2016	MSSA	Clayton	Black	F	3	CMO Medicaid																			130630405242	0.293706	0.108661	0.754169	0.0618612	0.0667912	0.0292847	0	0.264504	0.208983	0	2895.56	803.65	92690.7	4242.41
2006-2016	MRSA	Fulton	Black	M	4	Managed Care																			131210116102	0.301083	0.681588	0.133574	0.0935018	0.0421639	0.0325563	0	0.143266	0.322636	0	3923.91	2808.34	63295.8	4097.38
2006-2016	MSSA	Cherokee	White	M	9	Tricare																			130570911034	0.266735	0.881565	0.0561277	0.0648816	0.0112676	0.00651997	0.00733496	0.12412	0.2508	0	6530.11	4296.83	112193	786.4
2006-2016	MSSA	Coweta	White	M	2	Managed Care																			130771706021	0.30241	0.759436	0.16462	0.0491132	0.00620797	0.0416892	0.0092041	0.233766	0.261268	0	5189.17	5305.17	203343	1152.19
2006-2016	MSSA	Coweta	White	M	3	Managed Care																			130771706021	0.30241	0.759436	0.16462	0.0491132	0.00620797	0.0416892	0.0092041	0.233766	0.261268	0	5189.17	5305.17	203343	1152.19
2006-2016	MSSA	Coweta	White	M	4	Managed Care																			130771706021	0.30241	0.759436	0.16462	0.0491132	0.00620797	0.0416892	0.0092041	0.233766	0.261268	0	5189.17	5305.17	203343	1152.19
2006-2016	MSSA	Coweta	White	M	5	Managed Care																			130771706021	0.30241	0.759436	0.16462	0.0491132	0.00620797	0.0416892	0.0092041	0.233766	0.261268	0	5189.17	5305.17	203343	1152.19
2006-2016	MSSA	Coweta	White	M	6	Managed Care																			130771706021	0.30241	0.759436	0.16462	0.0491132	0.00620797	0.0416892	0.0092041	0.233766	0.261268	0	5189.17	5305.17	203343	1152.19
2006-2016	MSSA	Coweta	White	M	7	Managed Care																			130771706021	0.30241	0.759436	0.16462	0.0491132	0.00620797	0.0416892	0.0092041	0.233766	0.261268	0	5189.17	5305.17	203343	1152.19
2006-2016	MSSA	Fulton	White	M	0	Managed Care																			131210053001	0.217905	0.553491	0.398649	0.0411036	0.214968	0.0440927	0.0299604	0.0804511	0.507519	0	1470.27	1429.51	26403.7	6219.27
2006-2016	MSSA	DeKalb	Unknown	M	4	Medicaid																			130890212081	0.170969	0.568924	0.111057	0.242572	0.248411	0.0373742	0.0119789	0.0697674	0.359097	0.0494665	2667.55	1978.55	16132.3	2024.81
2006-2016	MSSA	Gwinnett	White	F	13	CMO Medicaid																			131350502082	0.307763	0.493151	0.2207	0.211872	0.128571	0	0.0242792	0.24674	0.262389	0.0263397	4185.67	2985.53	114230	1872.37
2006-2016	MSSA	Douglas	Black	F	10	Managed Care																			130970802023	0.259709	0.521198	0.40083	0.0767862	0.133017	0.00372279	0.0045819	0.337714	0.129829	0.0271399	3173.11	3665.04	104266	1370.84
2006-2016	MRSA	Spalding		F	0	CMO Medicaid																			132551601003	0.308693	0.810515	0.115565	0.155128	0.334913	0.0217273	0	0.321631	0.105323	0.0336134	8424.26	8413.36	168739	266.47
2006-2016	MRSA	Henry		F	3	CMO Medicaid																			131510704041	0.359902	0.630901	0.299816	0.0459841	0.157059	0.0091743	0	0.315133	0.120125	0.0093458	8694.26	5934.07	185950	450.6
2006-2016	MSSA	Gwinnett	Unknown	M	0	CMO Medicaid																			131350504192	0.329835	0.444975	0.179389	0.485051	0.117396	0	0.0151267	0.253188	0.109897	0.0555556	4057.02	1481.55	51850.8	3679.44
2006-2016	MRSA	Fulton	Black	M	1	CMO Medicaid																			131210044001	0.374888	0.012958	0.970509	0.0107239	0.355385	0.0850704	0.0242254	0.298592	0.107042	0	1240.53	875.6	31661.2	2279.65
2006-2016	MSSA	Fulton	Unknown	F	15	Self-pay																			131210114203	0.36352	0.586929	0.123879	0.719778	0.193127	0.0333172	0.0217286	0.243287	0.139138	0.132302	2402.25	1499.06	47140.6	8468.75
2006-2016	MRSA	Paulding	White	F	1	Managed Care																			132231206011	0.356732	0.503284	0.408046	0.0714286	0.0447136	0.0201536	0.0105566	0.233333	0.221528	0	6340.67	3230.88	122706	904.34
2002-2005	MSSA	DeKalb County	Other	M	15	Self Pay	1	0	130890214062	-84.3171589	0.175288005	0.461938107	0.338152248	0.322566072	0.186920223	0.0150194	0.0181686	0.837972167	0.219681909	0.101161996	1637.715713	1515.675755	18996.84748	10423.44242
2006-2016	MRSA	Gwinnett	White	F	2	CMO Medicaid																			131350501082	0.316708	0.785536	0.0684004	0.134307	0.332635	0.00563275	0.00150207	0.212121	0.128375	0	6597.08	3394.24	115474	2118.34
2006-2016	MRSA	Gwinnett	Black	M	2	Managed Care																			131350507284	0.327078	0.22252	0.721626	0.0236819	0.0426955	0	0.00407539	0.0347885	0.135061	0	7360.12	3114.74	89508.4	2047.47
2006-2016	MRSA	DeKalb	Black	M	1	CMO Medicaid																			130890233161	0.285138	0.0342972	0.936449	0.0262273	0.0307443	0.00585529	0	0.128132	0.34795	0	6124.29	1576.1	70464.5	2328.88
2006-2016	MRSA	DeKalb	Black	M	3	CMO Medicaid																			130890206002	0.292002	0.358339	0.589585	0.0285183	0.28249	0.0185634	0.0104923	0.127812	0.329243	0.046131	2282.06	1525.31	14090.1	4707.52
2006-2016	MSSA	Clayton	Black	M	0	CMO Medicaid																			130630404161	0.311033	0.375437	0.380429	0.230654	0.186514	0.0385708	0	0.279601	0.042796	0.0106061	2294.67	2158.91	77609.9	3055.42
2006-2016	MRSA	Gwinnett County	Unknown	F	1	Public	1	0																	131350501091	0.33	0.56	0.12	0.18	0.11	0.05	0.02	0.28	0.2	0	2784.72	2302.39	115387	1248.19
2006-2016	MRSA	DeKalb	Black	F	1	CMO Medicaid																			130890231012	0.253679	0.194232	0.781636	0.0164803	0.324054	0.0110538	0.0213707	0.139922	0.17319	0	3917.85	1555.58	21766.8	3278.58
2006-2016	MRSA	DeKalb	Black	M	2	CMO Medicaid																			130890233121	0.322607	0.0608437	0.883721	0.0232558	0.144253	0.0246525	0.0138998	0.150551	0.297838	0	4112.08	2162.14	56253.9	2902.12
2006-2016	MSSA	Cobb	Black	M	2	CMO Medicaid																			130670304053	0.256805	0.327219	0.481065	0.115385	0.253686	0	0.0275772	0.203218	0.149873	0.0387016	2775.76	2911.24	37310.1	7409.88
2006-2016	MRSA	Cherokee	White	M	2	CMO Medicaid																			130570901001	0.272145	0.963714	0.00320171	0.0565635	0.0217573	0.0394737	0.0359649	0.182285	0.0410783	0.107239	25665.6	24820.3	160662	52.2
2006-2016	MSSA	Fulton	Black	M	0	Medicaid																			131210076021	0.338594	0.00573888	0.979914	0.0143472	0.572404	0	0.0118168	0.335616	0.0319635	0	5681.04	1501.7	48453.7	2775.28
2006-2016	MSSA	DeKalb County	Black	M	7	Public	1	0																	130890236032	0.24	0.05	0.93	0.01	0.21	0.03	0	0.42	0.1	0	1603.25	1305.44	30262	2768.44
2006-2016	MRSA	Fulton	White	M	4	Managed Care																			131210091011	0.0866622	0.746107	0.166554	0.069736	0.156528	0.0111732	0	0.0563636	0.357273	0	4026.25	3561.15	20189.8	1378.78
2006-2016	MSSA	Cobb	Black	M	10	CMO Medicaid																			130670302182	0.333802	0.85654	0.0932958	0.0262541	0.0325482	0.0241395	0.0107287	0.0767104	0.302004	0.0157895	4105.41	2443	98063.3	959.06
2006-2016	MRSA	Fulton	Unknown	M	7	CMO Medicaid																			131210078051	0.200873	0.127261	0.788522	0.153462	0.503396	0.003125	0.00078125	0.397012	0.101387	0	4417.23	3304.08	65837.4	464.34
2006-2016	MRSA	Fulton	Black	F	3	CMO Medicaid																			131210060002	0.288481	0.0336391	0.931702	0.0203874	0.503409	0	0	0.245253	0.216772	0.0933333	2119.53	666.33	41813.4	4175.5
2006-2016	MSSA	Walton	White	F	0	Managed Care																			132971105081	0.286366	0.920707	0.0490588	0.0262407	0.117706	0.00459184	0.00204082	0.265813	0.146837	0.056962	11736.6	11622.2	150739	493.27
2002-2005	MSSA	Carroll County	White	F	3	Public	0	0	130459906002	-85.063973	0.338113624	0.661886376	0.298400441	0.0110314	0.174805771	0.0250729	0.0174927	0.745909528	0.114533205	0.0183876	11907.56338	4622.42796	235818.9865	484.8959439
2006-2016	MRSA	Gwinnett	White	F	9	CMO Medicaid																			131350503181	0.265111	0.315978	0.470975	0.171753	0.107607	0	0.049375	0.161102	0.30217	0.0642769	4444.49	1017.47	37149.2	7913.6
2006-2016	MRSA	Douglas	White	M	8	Managed Care																			130970804041	0.260756	0.810952	0.107562	0.095176	0.349671	0	0.00423729	0.276085	0.0729455	0.0382609	5308.88	6401.05	145847	249.58
2006-2016	MSSA	Cobb County	Other	M	0	Public	1	0																	130670308002	0.31	0.37	0.23	0.32	0.47	0	0	0.23	0.07	16.84	3575.55	2995.39	51790.6	2212.56
2006-2016	MSSA	Cherokee County	White	M	1	Private	1	0																	130570910061	0.35	0.87	0.05	0.06	0.07	0.04	0.02	0.18	0.34	0	3265.26	1974.35	103673	3151.67
2006-2016	MRSA	Fulton	Black	F	17	Managed Care																			131210082011	0.215844	0.0132827	0.963472	0.0151803	0.192827	0	0	0.310804	0.213123	0	2539.33	1774.91	49604.6	2966.62
2002-2005	MRSA	Cherokee County	White	M	5	Private	1	0	130570910043	-84.5557702	0.35213838	0.939538205	0.0264223	0.0236452	0.0171469	0.040901	0.027098	1.162493677	0.388593829	0.00361359	5757.616024	3499.129343	103103.4188	1667.997833
2006-2016	MRSA	Fulton	White	M	9	Managed Care																			131210114161	0.275082	0.856335	0.0617051	0.0438059	0.0384423	0.0304622	0.0141807	0.110883	0.351814	0	3921.08	3070.37	60020.9	1741.02
2002-2005	MSSA	Fulton County	White	M	1	Private	1	0	131210100004	-84.3632545	0.295302013	0.94062984	0.0278782	0.0154879	0.0404355	0.062709966	0.025196	1.656076251	0.522637014	0	6244.720318	4347.782274	12216.69013	2040.305752
2002-2005	MRSA	Fulton County	Other	M	1	Public	1	0	131210114042	-84.324623	0.270036991	0.48458693	0.232799014	0.398027127	0.075952561	0.0123589	0.00671682	0.738064516	0.164301075	0.135176651	4034.211603	1411.569372	45220.8799	12579.40188
2006-2016	MSSA	Gwinnett	Black	M	15	CMO Medicaid																			131350505214	0.348297	0.576625	0.20743	0.314241	0.2448	0.0611888	0	0.209596	0.184343	0.116935	2020.77	1310.41	108943	4729.28
2006-2016	MRSA	Cobb	White	M	14	Managed Care																			130670303433	0.327502	0.906706	0.0408163	0.0252672	0	0.0611552	0.0101925	0.122581	0.396774	0	6427.32	5570.02	54280	2449.01
2006-2016	MRSA	Cobb	White	M	17	Managed Care																			130670303433	0.327502	0.906706	0.0408163	0.0252672	0	0.0611552	0.0101925	0.122581	0.396774	0	6427.32	5570.02	54280	2449.01
2006-2016	MSSA	Gwinnett	White	F	11	Managed Care																			131350505441	0.320923	0.326176	0.230699	0.150525	0.118155	0.0137883	0.0114513	0.251127	0.142907	0.0111773	1823.75	1983.94	103524	2171.58
2006-2016	MSSA	Henry	White	F	15	Managed Care																			131510702031	0.348575	0.641286	0.302851	0.0390281	0.0661014	0.0177326	0.00518031	0.240604	0.1752	0	11296.2	10645.7	141574	285.66
2006-2016	MSSA	DeKalb	Black	M	0	CMO Medicaid																			130890219094	0.309744	0.226667	0.673846	0.0620513	0.276584	0.008168	0.0175029	0.173046	0.214514	0	3905.97	1729.9	32460.5	4299.1
2006-2016	MRSA	Clayton		M	1	Medicaid																			130630403023	0.332865	0.240871	0.434691	0.364466	0.242026	0.00539447	0.0141605	0.292964	0.0461361	0.0729167	2790.78	2660.32	61845.6	2677.65
2006-2016	MSSA	Gwinnett	White	F	1	CMO Medicaid																			131350501071	0.338335	0.740659	0.116358	0.133274	0.0705728	0.0368241	0.0211311	0.263083	0.232873	0.0108038	4839.61	4869.21	121800	862.07
2002-2005	MSSA	DeKalb County	Black	F	14	Public	0	0	130890232062	-84.206348	0.331498116	0.133874239	0.803824978	0.0234715	0.0446247	0.023795	0.0137279	0.748366013	0.172735761	0.0383104	3955.281195	1259.267398	36183.19308	3544.470965
2002-2005	MRSA	Cobb County	Unknown	F	1	Private	0	0	130670313024	-84.5353942	0.251539138	0.712401055	0.226473175	0.0294635	0.073377234	0.0459828	0.0171804	1.165327979	0.297858099	0.0309989	4418.431842	4186.883472	62024.09726	561.6436471
2006-2016	MSSA	Gwinnett	Black	M	12	Medicaid																			131350505431	0.335301	0.48353	0.362337	0.0885643	0.0944123	0.0098786	0.0163703	0.169231	0.22869	0.0364267	4773.87	2908.7	108884	2295.73
2006-2016	MSSA	DeKalb	Black	F	4	CMO Medicaid																			130890219093	0.385439	0.0256959	0.93576	0.0353319	0.332558	0.0883721	0	0.296919	0.145658	0	3926.16	812.39	32893	6193.56
2002-2005	MSSA	Fulton County	White	M	7	Private	1	0	131210115019	-84.306214	0.344155844	0.961916462	0.0233415	0.0121095	0.0172171	0.0510935	0.0231575	1.106775068	0.356910569	0	9830.828165	8891.369413	93496.3476	292.7432369
2006-2016	MSSA	Fulton	White	F	3	Managed Care																			131210116112	0.280971	0.719668	0.0785441	0.0702427	0.0416036	0.0122271	0	0.102123	0.452983	0	3384.65	2110.68	61046.7	1687.18
2006-2016	MSSA	Gwinnett	Black	F	11	Medicaid																			131350505411	0.367127	0.311938	0.443311	0.40012	0.223144	0.0083456	0.0137457	0.385656	0.067659	0.187845	5185.88	3124.84	77375	8595.41
2002-2005	MSSA	Fulton County	White	F	15	Private	0	1	131210116082	-84.199544	0.35068024	0.79507183	0.049472	0.0329179	0.0181714	0.0346757	0.0216848	1.377036699	0.435206335	0.0263158	2246.831421	1538.79568	67607.80284	2491.841341
2002-2005	MSSA	Fulton County	Other	F	15	Private	0	1	131210116082	-84.199544	0.35068024	0.79507183	0.049472	0.0329179	0.0181714	0.0346757	0.0216848	1.377036699	0.435206335	0.0263158	2246.831421	1538.79568	67607.80284	2491.841341
2006-2016	MSSA	Fulton County	Other	F	17	Self Pay	0	1																	131210116252	0.33	0.51	0.09	0.07	0.02	0.01	0.01	0.2	0.27	0	3204.41	1756.21	66414.6	3638.53
2006-2016	MRSA	Forsyth	Unknown	M	1	Medicaid																			131171305042	0.227067	0.938845	0.00169875	0.0939977	0	0.00523903	0	0.136899	0.32185	0.0427892	11280	14346.5	137900	391.2
2006-2016	MSSA	Fulton	Black	M	15	Medicaid																			131210078022	0.27712	0.0104216	0.97442	0.00473709	0.213115	0.00642828	0.00642828	0.141104	0.271779	0.0132743	3028.69	1820.01	74925.4	1716.74
2006-2016	MRSA	Newton	White	F	1	Managed Care																			132171007001	0.321109	0.627907	0.326476	0.0465116	0.165934	0	0.0175824	0.468641	0.0383275	0	9453.57	9572.68	170961	574.53
2006-2016	MRSA	Cherokee	White	M	16	Managed Care																			130570907011	0.367455	0.911636	0.0358045	0.0479688	0.0681363	0.0167269	0.0447559	0.167476	0.272538	0	6644.17	4814.86	119478	1166.76
2002-2005	MSSA	Gwinnett County	Other	M	1	Public	1	0	131350503121	-84.18981	0.311261479	0.463025616	0.333011116	0.321894635	0.1043257	0.0234716	0.00655022	0.737169518	0.248055988	0.19245283	4480.402981	2202.55893	51537.22106	2768.787028
2006-2016	MRSA	Fulton	Black	F	1	Self-pay																			131210069003	0.19797	0.475465	0.375635	0.164975	0.256809	0.0083595	0.0177638	0.171053	0.292105	0.0231362	2145.9	2623.29	29218.8	1801.46
2002-2005	MSSA	Cobb County	White	F	7	Private	0	0	130670302131	-84.7104187	0.367777511	0.934787821	0.0359626	0.0179813	0.0177415	0.0316027	0.0170554	1.173566879	0.35111465	0	5357.358625	4193.9101	114605.0207	707.8875723
2006-2016	MSSA	Newton	Black	M	1	CMO Medicaid																			132171007002	0.360218	0.266485	0.67139	0.0588556	0.19686	0.0166734	0.0113867	0.270012	0.0334528	0.0414573	5267.11	2758.55	157430	1335.57
2006-2016	MRSA	Gwinnett		M	0	CMO Medicaid																			131350505351	0.277208	0.452904	0.235237	0.288433	0.316701	0.0294369	0.0140785	0.152751	0.250485	0	2653.22	1423.82	90908.6	1763.9
2002-2005	MRSA	DeKalb County	Black	F	1	Private	0	0	130890217053	-84.2642067	0.099270073	0.623357664	0.123357664	0.0605839	0.123943662	0.008658	0	1.376854599	0.354104847	0.065637066	3642.974293	4293.150033	29797.13361	1994.011411
2006-2016	MRSA	Gwinnett		M	1	CMO Medicaid																			131350505463	0.372691	0.344733	0.445831	0.191463	0.201417	0.0162551	0.0487652	0.191126	0.265643	0	2945.6	1919.93	121739	3411.94
2002-2005	MRSA	Fulton County	White	M	17	Private	1	0	131210115026	-84.3856155	0.352885525	0.894985809	0.0600757	0.0205771	0.0229477	0.0540608	0.013702	1.320333207	0.382052253	0	5630.381421	5009.79692	66189.19277	1270.943775
2006-2016	MRSA	Forsyth	White	M	10	CMO Medicaid																			131171304032	0.272853	0.90928	0.00554017	0.0893352	0.00177148	0.0142857	0.0161905	0.350975	0.239554	0	6062.01	5101.33	136006	349.19
2002-2005	MSSA	Fulton County	Black	M	8	Private	1	1	131210002004	-84.3634263	0.136408243	0.947988224	0.0186457	0.0215898	0.0292276	0.0321508	0	1.529262087	0.486005089	0	1599.958909	1765.100856	13570.41935	4582.073621
2002-2005	MRSA	Fulton County	Other	M	9	Private	0	1	131210002004	-84.3634263	0.136408243	0.947988224	0.0186457	0.0215898	0.0292276	0.0321508	0	1.529262087	0.486005089	0	1599.958909	1765.100856	13570.41935	4582.073621
2002-2005	MRSA	Fulton County	Other	M	9	Private	0	1	131210002004	-84.3634263	0.136408243	0.947988224	0.0186457	0.0215898	0.0292276	0.0321508	0	1.529262087	0.486005089	0	1599.958909	1765.100856	13570.41935	4582.073621
2002-2005	MRSA	Fulton County	Other	M	11	Private	0	1	131210001004	-84.3520652	0.123287671	0.942714819	0.0298879	0.0199253	0.05689	0.0147849	0	1.522727273	0.459415584	0.0527638	2637.271558	751.8787705	10011.49834	5513.455602
2006-2016	MRSA	Fulton County	Other	M	11	Private	0	1																	131210001001	0.25	0.93	0.01	0.02	0.06	0.04	0.01	0.11	0.37	0	2637.27	751.88	10011.5	7683.1
2006-2016	MRSA	DeKalb	Black	M	1	Self-pay																			130890236031	0.224075	0.0391588	0.947063	0.00580131	0.248636	0.00713719	0	0.347534	0.0336323	0.0457516	2150.79	1139.25	27480.3	2608.93
2006-2016	MSSA	DeKalb County	Black	M	0	Public	1	0																	130890213012	0.23	0.23	0.5	0.17	0.21	0	0.01	0.21	0.32	4.88	2607.64	2631.88	18288.4	4872.25
2006-2016	MSSA	Cobb	White	F	18	CMO Medicaid																			130670306011	0.198151	0.46015	0.398943	0.113166	0.44305	0.0081674	0.014293	0.107908	0.450577	0	5212.28	3917.53	70895.5	2109.05
2006-2016	MRSA	Fulton	Black	F	2	Self-pay																			131210087001	0.311081	0.0253672	0.938585	0.034713	0.433431	0.0443756	0	0.140036	0.177738	0.0652742	3603.71	1932.38	48454.1	1391.26
2006-2016	MSSA	Gwinnett	White	M	11	Managed Care																			131350505483	0.320536	0.725844	0.132955	0.0968822	0.101509	0.00414938	0.0090768	0.185624	0.189573	0	4908.3	2509.67	129610	1658.78
2006-2016	MRSA	Coweta	White	F	7	CMO Medicaid																			130771704022	0.315059	0.861412	0.0743529	0.0607059	0.0100277	0.018067	0.0156726	0.217037	0.280026	0.0100188	7431.86	7274.21	150004	613.88
2006-2016	MSSA	Coweta	White	F	15	Managed Care																			130771703042	0.287349	0.744437	0.200254	0.0556262	0.0399493	0.0166124	0.0325733	0.328902	0.129493	0.0188849	4585.63	3953.06	199710	734.88
2006-2016	MRSA	Fulton	Black	M	0	CMO Medicaid																			131210105142	0.316286	0.138034	0.813307	0.0297915	0.109133	0.0219539	0.0381449	0.298846	0.171233	0.0111465	5794.29	4598.76	126047	460.28
2006-2016	MSSA	Gwinnett	White	M	7	Medicaid																			131350506081	0.370499	0.576717	0.292697	0.150542	0.166987	0.0312689	0.0332326	0.205846	0.159029	0.0134264	6376.66	4681.31	145819	531.7
2006-2016	MSSA	Fulton	Unknown	M	14	Self-pay																			131210114202	0.361188	0.431982	0.182954	0.707107	0.342897	0.0097212	0.0243029	0.290756	0.0529412	0.213922	3760.98	1420.12	45007.5	21580.1
2006-2016	MRSA	Gwinnett	White	M	2	CMO Medicaid																			131350506081	0.370499	0.576717	0.292697	0.150542	0.166987	0.0312689	0.0332326	0.205846	0.159029	0.0134264	6376.66	4681.31	145819	531.7
2006-2016	MSSA	DeKalb	White	M	14	Medicaid																			130890219062	0.315451	0.129828	0.812232	0.0482833	0.332215	0	0	0.30303	0.296537	0	3822.54	1087.75	45711	2383.42
2002-2005	MSSA	Henry County	White	M	16	Public	1	0	131510701062	-84.2108614	0.31526686	0.948696731	0.029789	0.021928	0.047426	0	0.0214965	0.650160772	0.0617363	0.0121212	2888.704266	3644.781516	90956.1672	639.6756931
2006-2016	MRSA	Gwinnett	White	M	1	Managed Care																			131350507301	0.357261	0.37217	0.549972	0.0737162	0.037259	0.0508141	0.0179674	0.23249	0.214008	0	4783.53	2713.23	107067	1734.08
2002-2005	MSSA	Fulton County	Unknown	F	1	Public	1	0	131210116083	-84.1625595	0.386591686	0.781453302	0.0511633	0.0237071	0.0132494	0.0555556	0.0201491	1.435710275	0.484746397	0.00408922	4259.893232	2973.557834	78638.0657	1086.354787
2002-2005	MRSA	Cobb County	White	F	2	Public	1	0	130670301032	-84.6571258	0.297063903	0.851468048	0.088082902	0.0466321	0.0411199	0.030082	0.0200547	0.661188369	0.180783818	0.0245098	2267.110499	3118.544075	105105.4047	630.8165994
2006-2016	MSSA	Douglas	White	F	16	Managed Care																			130970805102	0.365294	0.418974	0.492235	0.0762998	0.281659	0.00276461	0.00394945	0.253388	0.131436	0.0121655	4962.37	2886.77	121585	1831.93
2006-2016	MRSA	Fulton	White	F	12	Medicaid																			131210089041	0.19425	0.797335	0.124123	0.0273492	0.117375	0	0.0131274	0.0480769	0.421875	0	5959.49	5500.93	34402	5348.35
2006-2016	MSSA	Fulton County	White	M	7	Private	1	0																	131210100014	0.22	0.74	0.09	0.13	0.06	0.01	0	0.04	0.45	0	1838.93	1485.56	17652	2679.01
2006-2016	MRSA	Cobb County	White	M	0	Public	1	0																	130670303183	0.26	0.86	0.05	0.03	0	0.03	0.01	0.02	0.4	0	3872.3	3548.59	32408	2309.38
2006-2016	MSSA	Fulton	Black	M	2	Self-pay																			131210028001	0.511571	0.348966	0.5415	0.0506017	0.410256	0.0172684	0	0.117083	0.314779	0	1775.41	1428.68	22492.6	4270.89
2006-2016	MSSA	Henry	White	F	6	CMO Medicaid																			131510704041	0.359902	0.630901	0.299816	0.0459841	0.157059	0.0091743	0	0.315133	0.120125	0.0093458	8694.26	5934.07	185950	450.6
2006-2016	MSSA	DeKalb	Unknown	F	5	CMO Medicaid																			130890214141	0.275696	0.330772	0.20301	0.618636	0.174301	0	0.0114754	0.221114	0.147214	0.0462598	1736.49	1735.9	21135.3	20693.5
2006-2016	MRSA	Henry	Black	M	7	CMO Medicaid																			131510703043	0.358096	0.458444	0.484301	0.0566386	0.101688	0.00431872	0.00690995	0.208854	0.143877	0.03298	8250.57	3908.56	150070	814.16
2002-2005	MSSA	Pickens County	White	F	13	Private	0	0	132270506004	-84.3785491	0.27184466	0.887908208	0.095322154	0.00264784	0.151245552	0.012987	0.00463822	0.621656051	0.135031847	0.0192771	9422.966702	8960.678278	177691.0072	274.8123147
2006-2016	MSSA	Barrow	White	M	17	CMO Medicaid																			130131804021	0.303817	0.483969	0.319084	0.242748	0.14555	0.0506864	0.0454065	0.235849	0.0078616	0.0421941	4674.59	4673.47	225682	951.49
2002-2005	MSSA	Clayton County	Black	F	2	Public	0	0	130630404053	-84.3764142	0.31102096	0.312147848	0.598151904	0.080009015	0.08002736	0.0425777	0.0188723	0.619459053	0.135612322	0.095143047	3605.711867	1320.600635	85324.94347	4540.816917
2006-2016	MRSA	DeKalb	Black	F	6	CMO Medicaid																			130890231022	0.239144	0.173065	0.77596	0.0509755	0.258542	0.017407	0.00240096	0.274081	0.17951	0	1848.62	1176.98	23040.1	3860.31
2006-2016	MRSA	Bartow County	Other	F	0	Public	1	0																	130159607004	0.33	0.46	0.2	0.3	0.23	0.03	0.03	0.2	0.02	5.06	3975.02	2052.86	166361	3869.56
2006-2016	MRSA	Cherokee County	White	M	0	Public	1	0																	130570910012	0.22	0.76	0.05	0.17	0.01	0.04	0	0.49	0.12	0	7147.9	2679.92	82865.1	769.22
2006-2016	MRSA	Cherokee	Black	M	5	CMO Medicaid																			130570909044	0.310445	0.697776	0.166828	0.144584	0.13937	0	0	0.0235849	0.271226	0.0425894	5726.6	1487.98	84246	3096.78
2006-2016	MRSA	Fulton	Black	M	17	Self-pay																			131210105133	0.354287	0.150866	0.766076	0.120981	0.244574	0.0418177	0.0084602	0.295231	0.118163	0.0597015	3817.72	2093.29	107373	1187.01
2002-2005	MSSA	Cobb County	Black	M	2	Public	0	0	130670303363	-84.4128159	0.327336723	0.916308174	0.023465	0.0136879	0	0.0205761	0.0230453	1.490442055	0.545997611	0	2176.646463	2557.655949	34143.18137	2295.994605
2006-2016	MSSA	Clayton	Black	M	0	CMO Medicaid																			130630404113	0.331234	0.0940386	0.853484	0.0449202	0.0259628	0.0142476	0.00756901	0.333742	0.142945	0	8856.88	3378.77	63808.6	1274.39
2006-2016	MSSA	DeKalb	Black	F	13	Self-pay																			130890219132	0.24031	0.0434109	0.911628	0.020155	0.0560345	0.0355161	0.0221976	0.278219	0.116057	0.0564516	3310.05	3772.23	42703	2491.88
2006-2016	MSSA	Forsyth County	Black	M	15	Private	0	0																	131171306062	0.38	0.88	0.02	0.04	0.04	0.05	0.02	0.06	0.46	0	5079.56	2284.73	84522.2	2247.82
2002-2005	MRSA	Cobb County	White	M	12	Public	1	0	130670303104	-84.5485538	0.300409417	0.862845445	0.06345957	0.0619243	0.00635209	0.0276735	0.00750469	0.769067797	0.247175141	0.0491551	7387.41077	2120.097028	81639.91422	2474.713314
2006-2016	MRSA	Cobb	Black	M	1	CMO Medicaid																			130670310021	0.348792	0.498873	0.140419	0.637359	0.335317	0.0074184	0.00667656	0.268624	0.0598151	0.0901639	2151.23	1080.81	59319.3	2661.25
2002-2005	MSSA	Clayton County	Black	F	1	Private	0	0	130630405062	-84.3986092	0.381818182	0.22605156	0.656173677	0.080325645	0.174932615	0.0376569	0.023152	0.555281343	0.077492596	0.187128713	1982.968746	1240.967112	87898.03666	3607.777094
2006-2016	MSSA	Fulton County	White	M	0	Public	1	0																	131210114272	0.29	0.69	0.11	0.11	0.03	0.07	0	0.04	0.42	0	4526.26	2327.16	53054.1	2711.42
2006-2016	MRSA	Fayette	White	F	0	CMO Medicaid																			131131401011	0.242576	0.340966	0.581395	0.050805	0.0562092	0	0.021573	0.222677	0.146698	0	8849.84	4393.6	111452	357.86
2006-2016	MSSA	Cherokee	White	M	5	CMO Medicaid																			130570910051	0.282528	0.748606	0.0487918	0.303439	0.235489	0.0277572	0.00777202	0.180723	0.110077	0.0720721	2638.42	3782.68	89306.5	2416.99
2002-2005	MSSA	Fulton County	Other	M	0	Private	1	0	131210116098	-84.209089	0.289558824	0.744264706	0.076323529	0.0310294	0.04042	0.0315758	0.018171	1.245093857	0.360494881	0.0159363	5240.606149	3202.67661	59933.31383	1479.416029
2006-2016	MSSA	Fulton	Black	M	7	CMO Medicaid																			131210078082	0.4671	0.0885459	0.839155	0.157595	0.730305	0.0996799	0.0315501	0.476523	0	0.0813609	3175.89	1515.86	54044.9	11159.3
2002-2005	MRSA	Fulton County	White	F	15	Private	1	0	131210114033	-84.3506065	0.274414063	0.878417969	0.0449219	0.0249023	0.0117869	0.0261212	0.0305569	1.416334661	0.512616202	0	2245.038015	1815.023001	54534.38226	1462.872785
2006-2016	MRSA	Gwinnett	White	M	1	CMO Medicaid																			131350504313	0.310003	0.376077	0.133455	0.228258	0.228184	0.0189405	0.0298905	0.120912	0.183735	0.0915094	7484.72	2697.38	53541	1771.09
2006-2016	MSSA	Fulton	Black	F	0	Medicaid																			131210075004	0.280134	0.0435268	0.893973	0.03125	0.481297	0	0.051532	0.424547	0.112676	0.00248756	3119.41	1548.94	46792.1	3532.69
2006-2016	MRSA	Fulton	Black	F	1	CMO Medicaid																			131210066021	0.354296	0.0141718	0.954827	0.0141718	0.623975	0.0099228	0.0198456	0.385935	0	0.0163488	1995.46	1254.4	43076.7	3374.37
2002-2005	MRSA	Douglas County	White	F	0	Public	1	0	130970805031	-84.7237478	0.319889163	0.853448276	0.110221675	0.0193966	0.020743	0.022549	0.0277778	0.963245823	0.27875895	0.0350711	4485.766288	3559.523569	128445.4217	1512.065055
2006-2016	MSSA	DeKalb	Black	F	0	CMO Medicaid																			130890236021	0.231377	0.0428894	0.922122	0.00677201	0.192958	0	0	0.164495	0.123779	0	2926	1356.1	25224.6	1441.72
2006-2016	MRSA	DeKalb	Black	M	0	CMO Medicaid																			130890232111	0.259497	0.0444185	0.924021	0.0274693	0.0808255	0	0	0.232065	0.124766	0.0195783	3416.6	1544.42	43483.1	3261.08
2006-2016	MSSA	Bartow	White	F	0	CMO Medicaid																			130159603002	0.299732	0.879213	0.0715777	0.0405607	0.179648	0.00174978	0.00554097	0.288543	0.110783	0.0084246	10664.6	10163	213810	141.25
2006-2016	MRSA	Fulton	Black	M	0	CMO Medicaid																			131210114202	0.361188	0.431982	0.182954	0.707107	0.342897	0.0097212	0.0243029	0.290756	0.0529412	0.213922	3760.98	1420.12	45007.5	21580.1
2006-2016	MRSA	DeKalb County	Black	M	5	Public																			130890231131	0.31	0.24	0.67	0.04	0.47	0.04	0.04	0.19	0.06	5.26	1523.94	1941.89	20313.5	9333.45
2006-2016	MSSA	Fulton	Black	F	7	Managed Care																			131210103041	0.316111	0.0222071	0.94063	0.0210741	0.0293127	0.0482563	0.0162206	0.0932256	0.277502	0	5282.89	4867.51	87979.4	595.67
2006-2016	MRSA	DeKalb County	Black	M	4	Private																			130890219133	0.36	0.12	0.56	0.28	0.51	0	0.05	0.34	0.21	10.24	1881.55	1234.12	41674.4	3650.89
2006-2016	MSSA	Fulton		M	2	Managed Care																			131210116161	0.249232	0.574719	0.135619	0.15609	0	0.0446955	0	0.28935	0.219692	0	2406.23	1771.71	67717	2366.7
2006-2016	MSSA	Gwinnett County	White	F	9	Public																			131350503102	0.17	0.68	0.11	0.09	0.03	0	0	0.13	0.34	0	2573.82	1491.57	39518.8	4421.69
2002-2005	MSSA	Henry County	Black	M	0	Public	1	0	131510703051	-84.2533936	0.334733202	0.925148221	0.0449605	0.0165514	0.0165652	0.0344292	0.0315817	0.870124805	0.238299532	0.0081061	5565.27171	6373.140165	116832.1439	593.7676193
2006-2016	MRSA	Henry County	Black	F	5	Public																			131510701092	0.3	0.51	0.42	0.04	0.11	0.01	0	0.34	0.14	0	4906.32	4434.57	77124.7	802.65
2006-2016	MSSA	DeKalb County	Black	F	16	Public																			130890232121	0.28	0.03	0.92	0.02	0.04	0.01	0	0.16	0.21	0	4330.89	1927.73	48009	2434.22
2006-2016	MRSA	DeKalb County	Black	F	7	Public																			130890233152	0.29	0.17	0.76	0.05	0.01	0.05	0	0.2	0.28	0	6948.62	6421.74	80443.4	328.25
2006-2016	MRSA	DeKalb County	Black	F	2	Public																			130890209002	0.17	0.56	0.36	0.04	0.03	0	0	0.1	0.16	0	3158.31	1050.33	22898	3283.89
2006-2016	MRSA	Rockdale County	White	F	3	Public																			132470604051	0.28	0.59	0.33	0.02	0.05	0.03	0.03	0.29	0.18	1.35	7501.39	9393.03	109240	445.79
2006-2016	MSSA	Fulton	White	F	12	Managed Care																			131210115032	0.327166	0.886733	0.0537004	0.0487365	0.14218	0.0362087	0	0.0614887	0.576052	0	10165.4	8633.55	72514.7	430.8
2006-2016	MSSA	DeKalb County	Black	F	3	Public																			130890231013	0.27	0.14	0.82	0.02	0.03	0.09	0.01	0.22	0.19	2.77	4769.82	755.21	22650	2657.94
2002-2005	MRSA	DeKalb County	Black	M	0	Private	1	0	130890220063	-84.2354628	0.333855554	0.078333072	0.777377409	0.0509165	0.175589547	0.0310663	0.0230059	0.600916118	0.151732035	0.166747455	4060.038379	2112.201487	27136.88195	9564.108432
2006-2016	MRSA	Clayton County	White	F	4	Public																			130630406171	0.39	0.24	0.07	0.66	0.23	0.03	0.01	0.21	0.01	14.67	8211.41	2694.15	87473.6	3712.23
2006-2016	MSSA	Gwinnett County	White	F	10	Self Pay																			131350504352	0.31	0.34	0.12	0.43	0.1	0	0.04	0.15	0.15	15.99	2195.37	1883.4	68524.6	1203.19
2006-2016	MRSA	Fulton County	Black	F	5	Public																			131210049002	0.2	0.77	0.14	0.04	0.06	0	0	0.16	0.32	0	1117.3	812	25943.9	3839.28
2006-2016	MRSA	DeKalb County	Black	M	4	Public																			130890229003	0.18	0.56	0.38	0.03	0.05	0.01	0.01	0.12	0.29	1.3	3359.33	992.97	19230.5	1797.42
2006-2016	MSSA	DeKalb County	Black	M	5	Public																			130890229003	0.18	0.56	0.38	0.03	0.05	0.01	0.01	0.12	0.29	1.3	3359.33	992.97	19230.5	1797.42
2006-2016	MRSA	Clayton County	White	M	3	Public																			130630404101	0.34	0.14	0.61	0.21	0.24	0.04	0.01	0.29	0.1	2.66	5331.66	3184.76	60323.1	991.69
2006-2016	MRSA	DeKalb County	Black	M	3	Self Pay																			130890235051	0.26	0.04	0.93	0.02	0.13	0	0	0.37	0.12	1.64	1119.29	909.53	31492.7	4050.58
2006-2016	MRSA	Coweta County	White	F	4	Public																			130771704041	0.26	0.81	0.11	0.03	0.01	0.01	0.01	0.21	0.25	0	8876.4	4236.39	177332	664.03
2002-2005	MSSA	Spalding County	Black	F	12	Public	1	0	132551604003	-84.2731967	0.303030303	0.362470862	0.617715618	0.0110723	0.17407878	0	0.0133779	0.457627119	0.0199402	0.065836299	4277.990667	1712.053511	192510.0992	1283.780031
2006-2016	MSSA	DeKalb County	Black	M	3	Public																			130890234222	0.33	0.01	0.95	0.02	0.14	0.03	0.03	0.26	0.14	1.6	5691.05	3086.44	49094.3	2730.96
2006-2016	MRSA	DeKalb County	White	F	7	Private																			130890216041	0.3	0.84	0.03	0.04	0.03	0.05	0.02	0.07	0.27	0	1772.9	1646.99	16441.9	2353.47
2006-2016	MRSA	DeKalb County	Black	F	1	Self Pay																			130890219111	0.37	0.02	0.78	0.17	0.55	0	0	0.45	0.02	10.96	1033.2	1350.58	39553.2	11466.8
2006-2016	MRSA	Gwinnett County	White	F	16	Public																			131350501032	0.31	0.5	0.07	0.4	0.37	0.05	0	0.16	0.1	11.04	5798.7	3732.07	129929	1462.2
2006-2016	MRSA	DeKalb County	Black	F	4	Public																			130890218053	0.25	0.42	0.39	0.07	0.05	0.02	0.02	0.21	0.18	3.92	1385.95	1554.69	33927.1	2318.37
2006-2016	MRSA	Cobb County	Black	M	4	Public																			130670315094	0.32	0.48	0.41	0.06	0.08	0.02	0.01	0.19	0.1	0	10141.5	3361.22	112199	1052.2
2006-2016	MRSA	Cobb County	Black	M	5	Public																			130670315094	0.32	0.48	0.41	0.06	0.08	0.02	0.01	0.19	0.1	0	10141.5	3361.22	112199	1052.2
2006-2016	MRSA	DeKalb County	Black	F	5	Private																			130890233163	0.32	0.02	0.93	0.02	0.02	0.02	0	0.2	0.29	3.07	5443.23	1014.84	69529.8	4894.73
2006-2016	MSSA	Fayette County	White	M	9	Private																			131131403062	0.3	0.62	0.14	0.16	0.22	0.02	0.03	0.09	0.36	8.39	5308.05	4244.64	171711	2383.54
2006-2016	MRSA	Clayton County	Black	M	3	Public																			130630405163	0.37	0.1	0.74	0.09	0.49	0.01	0.06	0.32	0.24	0	4992.48	2272.9	100851	2199.47
2006-2016	MRSA	DeKalb County	Black	M	5	Public																			130890219133	0.36	0.12	0.56	0.28	0.51	0	0.05	0.34	0.21	10.24	1881.55	1234.12	41674.4	3650.89
2006-2016	MSSA	DeKalb County	Black	F	5	Public																			130890235042	0.21	0.04	0.95	0.01	0.37	0.01	0.01	0.36	0.01	0	2155.21	1587.1	29380.2	2688.78
2006-2016	MRSA	Fulton County	Black	M	3	Self Pay																			131210105141	0.31	0.12	0.78	0.07	0.04	0.07	0.01	0.21	0.14	0.53	5562.37	3382.56	113079	548.57
2006-2016	MSSA	Henry	Black	F	14	CMO Medicaid																			131510701081	0.335828	0.146554	0.773932	0.0845026	0.0466867	0.0280183	0.0560367	0.206993	0.239161	0	7209.78	3008.11	59697.9	1081.48
2002-2005	MSSA	Bartow County	White	F	9	Private	1	0	130159601003	-84.711901	0.306690966	0.957823483	0.0166623	0.0179641	0.08961142	0.0156036	0.0183411	0.638810767	0.102450783	0.0221037	16967.1969	16037.60038	172734.0801	76.92782236
2006-2016	MSSA	Clayton County	White	M	3	Public																			130630406111	0.36	0.14	0.35	0.48	0.44	0	0.03	0.26	0.05	8.58	3562.11	1684.51	92116.9	3305.35
2006-2016	MSSA	DeKalb County	Black	F	3	Public																			130890233123	0.33	0.03	0.91	0.04	0.24	0.01	0.01	0.2	0.2	3.3	6779.51	3471.68	50254.4	5205.76
2002-2005	MRSA	Fulton County	White	F	4	Public	1	0	131210101097	-84.3638523	0.174940898	0.693531055	0.205458844	0.100365356	0.072608696	0.0229706	0.00223015	1.157415565	0.370337739	0.062558357	4619.645324	2659.191938	14463.66155	4334.365668
2006-2016	MSSA	DeKalb County	Black	F	4	Public																			130890220012	0.21	0.7	0.15	0.07	0.24	0.01	0.03	0.12	0.29	1.2	3678.97	2528.66	20665.2	2640.7
2006-2016	MSSA	Fulton County	Black	F	3	Public																			131210078071	0.38	0.01	0.78	0.2	0.61	0.02	0.01	0.37	0.05	6.06	1407.88	1558.11	56474.3	3389.13
2006-2016	MSSA	DeKalb County	Black	F	14	Public																			130890234282	0.35	0.04	0.92	0.03	0.39	0.01	0	0.17	0.11	0	2715.23	1738.64	66075.8	1214
2002-2005	MRSA	Cobb County	White	M	2	Public	1	0	130670311084	-84.4980451	0.170750681	0.357837417	0.476857254	0.13302217	0.124796085	0.0101824	0.0135766	1.023269012	0.3138479	0.116550117	5421.242632	1523.698573	43695.33166	6623.598631
2006-2016	MSSA	Gwinnett County	White	M	3	Public																			131350505113	0.35	0.15	0.3	0.36	0.27	0.01	0.03	0.25	0.22	2.57	7367.65	2354.37	86108.7	3529.7
2006-2016	MRSA	DeKalb County	Black	F	5	Self Pay																			130890232083	0.32	0.03	0.91	0.03	0.32	0.01	0.03	0.28	0.21	2.78	3025.7	1284.8	41829.5	3452.87
2006-2016	MSSA	DeKalb County	Black	F	5	Public																			130890233143	0.33	0.03	0.93	0.02	0.09	0.05	0.01	0.17	0.07	0	1831.5	1243.85	53516.7	3255.75
2006-2016	MRSA	DeKalb County	Black	F	2	Private																			130890220083	0.34	0.06	0.79	0.03	0.33	0	0.03	0.25	0.09	12.38	1881.16	1023.6	26446	10918
2006-2016	MSSA	Paulding County	White	F	3	Public																			132231201022	0.36	0.78	0.13	0.05	0.03	0.02	0.02	0.26	0.27	0	8180.09	5856.71	128349	695.66
2006-2016	MSSA	Paulding County	White	F	4	Public																			132231201022	0.36	0.78	0.13	0.05	0.03	0.02	0.02	0.26	0.27	0	8180.09	5856.71	128349	695.66
2006-2016	MSSA	Cherokee County	White	F	3	Public																			130570911032	0.28	0.81	0.08	0.08	0.06	0.01	0.01	0.2	0.22	5.54	4668.48	2104.82	107366	1017.61
2006-2016	MRSA	Henry County	White	M	6	Public																			131510704032	0.33	0.77	0.17	0.04	0.06	0.01	0.01	0.23	0.19	0	4909.79	6591.22	181616	565.86
2006-2016	MRSA	Cherokee County	White	M	18	Public																			130570904002	0.29	0.66	0.09	0.23	0.2	0.02	0.02	0.23	0.14	9.47	6997.9	6748.3	139995	529.16
2006-2016	MSSA	Douglas County	White	M	1	Public	1	0																	130970804021	0.3	0.86	0.09	0.03	0.15	0.02	0	0.28	0.22	0	15422.7	16059.4	172136	238.68
2006-2016	MRSA	Rockdale County	Black	F	18	Private																			132470602024	0.32	0.32	0.59	0.04	0.14	0.01	0.02	0.27	0.19	1.25	4633.32	2993.09	99859.1	1059.88
2006-2016	MRSA	DeKalb County	Black	M	2	Private																			130890235012	0.31	0.04	0.93	0.02	0.33	0.03	0.01	0.31	0.06	9.86	3206.81	1175.47	25190.2	5602.99
2006-2016	MSSA	Henry County	Black	F	17	Private																			131510701082	0.32	0.27	0.65	0.06	0.07	0.02	0	0.16	0.26	0	6575.01	2017.71	68609.7	886.58
2006-2016	MSSA	DeKalb County	White	F	4	Private																			130890222042	0.21	0.5	0.29	0.1	0.14	0.07	0.1	0.06	0.31	7.51	3262.05	2151.66	15089	2091.83
2006-2016	MSSA	DeKalb County	Black	F	2	Private																			130890235061	0.3	0.03	0.93	0.02	0.25	0.05	0.01	0.3	0.15	4.85	3724.19	1952.08	35067.8	2807.33
2006-2016	MRSA	DeKalb County	Black	F	3	Public																			130890231012	0.25	0.19	0.78	0.02	0.32	0.01	0.02	0.14	0.17	0	3917.85	1555.58	21766.8	3278.58
2006-2016	MRSA	Henry County	Black	M	1	Public	1	0																	131510701043	0.32	0.11	0.6	0.08	0.16	0.04	0.01	0.23	0.26	0	5176.83	3215.75	94502.6	1620.57
2006-2016	MRSA	DeKalb County	Black	M	17	Public																			130890234211	0.31	0.01	0.95	0.02	0.34	0.01	0	0.31	0.11	0	3187.82	2745.29	41531.1	3052.12
2006-2016	MSSA	Fulton County	Black	M	1	Public																			131210082021	0.28	0.01	0.95	0.03	0.16	0	0	0.34	0.07	0	1446.62	868.66	56600.1	3221.88
2006-2016	MSSA	Clayton County	Other	F	2	Public																			130630404121	0.33	0.17	0.54	0.11	0.09	0.02	0.01	0.27	0.09	5.28	2826.89	1442.23	78719.1	4440.87
2006-2016	MRSA	DeKalb County	White	M	3	Private																			130890221002	0.32	0.26	0.67	0.04	0.43	0.01	0.04	0.3	0.11	4.78	1629.94	1673.25	19061.3	2598.65
2006-2016	MSSA	DeKalb		M	15	Self-pay																			130890217051	0.257421	0.444838	0.237483	0.362428	0.265715	0.0493475	0.0122349	0.0880503	0.325786	0.0387097	4498.66	2804.47	31273.2	4073.12
2006-2016	MRSA	Clayton County	Black	F	4	Public																			130630404141	0.33	0.23	0.39	0.3	0.13	0.01	0	0.31	0.07	5.08	4512.36	1768.26	78054.4	1924.99
2006-2016	MRSA	DeKalb County	Black	F	16	Public																			130890234183	0.35	0.07	0.87	0.03	0	0.03	0.05	0.08	0.42	0	7389.94	4786.36	82380.2	433.79
2002-2005	MRSA	Gwinnett County	White	F	10	Private	1	0	131350503071	-84.2496957	0.337163233	0.895800317	0.020206	0.020206	0.009002	0.0395956	0.0155855	1.397582697	0.378498728	0.0140485	6541.061952	3371.71392	40368.8513	2066.147021
2006-2016	MRSA	DeKalb County	Black	M	3	Public																			130890231081	0.27	0.05	0.9	0.03	0.6	0.05	0.04	0.34	0.17	6.15	3139.7	1528.92	33636	1835.18
2006-2016	MRSA	Fulton County	Black	F	16	Public																			131210060001	0.26	0.04	0.94	0.01	0.24	0.08	0.01	0.4	0.19	0	2153.97	1504.06	41570.6	2827.98
2006-2016	MRSA	DeKalb County	Black	M	4	Public																			130890233132	0.34	0.03	0.93	0.01	0.26	0.04	0.02	0.28	0.15	2.59	2683.53	1065.59	59200.9	2346.44
2006-2016	MRSA	DeKalb County	Black	M	4	Public																			130890234122	0.26	0.03	0.94	0.02	0.05	0.02	0	0.41	0.13	2.34	3359.44	1234.46	41249.1	2768.48
2006-2016	MRSA	Rockdale County	White	F	10	Private																			132470601013	0.26	0.61	0.28	0.08	0.15	0.02	0	0.37	0.07	0	7149.55	5309.97	95044.9	360.22
2006-2016	MRSA	DeKalb County	Black	F	3	Public																			130890220081	0.24	0.34	0.37	0.04	0.26	0.01	0	0.17	0.23	0	1751.04	1318.91	26751.5	3058.63
2006-2016	MSSA	DeKalb County	Black	F	18	Self Pay																			130890231011	0.29	0.15	0.8	0.03	0.15	0.01	0.02	0.26	0.14	0	1694.99	1642.79	25114.1	4389.05
2002-2005	MSSA	DeKalb County	White	M	17	Private	0	0	130890217061	-84.2624778	0.28831312	0.787210584	0.09536935	0.063947078	0.076712329	0.0270115	0.0448276	1.301626016	0.308943089	0.0399334	2250.907087	3275.381203	30875.81821	2931.196083
2006-2016	MRSA	Douglas County	Black	M	8	Private																			130970806043	0.31	0.58	0.31	0.07	0.1	0.01	0	0.27	0.16	2.59	4660.12	4009.18	111832	1232.52
2006-2016	MRSA	DeKalb County	Black	M	6	Public																			130890231132	0.24	0.19	0.75	0.03	0.19	0	0	0.17	0.08	0	2813.02	1750.41	22387.4	3055.8
2006-2016	MRSA	Gwinnett County	Other	F	4	Public																			131350505463	0.37	0.24	0.43	0.19	0.2	0.02	0.05	0.19	0.27	0	2945.6	1919.93	121739	3411.94
2006-2016	MSSA	Fulton	White	F	10	Managed Care																			131210116212	0.32899	0.81852	0.0632852	0.0302466	0.0195546	0.0234637	0.0145251	0.0702929	0.348954	0	4787.56	4304.31	75959.9	2141.11
2006-2016	MRSA	DeKalb County	Black	M	2	Public																			130890232142	0.38	0.01	0.93	0.03	0.16	0.05	0	0.21	0.2	9.34	4475.52	1743.73	52208.4	1329.02
2006-2016	MRSA	Newton County	White	M	5	Public																			132171008001	0.32	0.78	0.17	0.02	0.07	0	0.03	0.33	0.07	1.47	10524.5	10153	192333	184.35
2006-2016	MRSA	DeKalb County	Black	F	4	Public																			130890232121	0.28	0.03	0.92	0.02	0.04	0.01	0	0.16	0.21	0	4330.89	1927.73	48009	2434.22
2006-2016	MRSA	Clayton County	Black	F	2	Public																			130630406161	0.33	0.08	0.77	0.09	0.24	0.01	0.03	0.32	0.21	4.49	3771.72	1750.05	87789.6	4655.39
2006-2016	MSSA	Fulton	White	M	5	Managed Care																			131210116213	0.365294	0.720459	0.0806887	0.0418636	0.0092996	0.0632873	0.0095981	0.0644841	0.466766	0	8006.6	3435.12	79169.2	2465.8
2006-2016	MSSA	Fulton	White	M	6	Managed Care																			131210116213	0.365294	0.720459	0.0806887	0.0418636	0.0092996	0.0632873	0.0095981	0.0644841	0.466766	0	8006.6	3435.12	79169.2	2465.8
2006-2016	MSSA	Fulton	White	M	7	Managed Care																			131210116213	0.365294	0.720459	0.0806887	0.0418636	0.0092996	0.0632873	0.0095981	0.0644841	0.466766	0	8006.6	3435.12	79169.2	2465.8
2006-2016	MSSA	Fulton	White	M	8	Managed Care																			131210116213	0.365294	0.720459	0.0806887	0.0418636	0.0092996	0.0632873	0.0095981	0.0644841	0.466766	0	8006.6	3435.12	79169.2	2465.8
2006-2016	MSSA	Fulton	White	M	9	Managed Care																			131210116213	0.365294	0.720459	0.0806887	0.0418636	0.0092996	0.0632873	0.0095981	0.0644841	0.466766	0	8006.6	3435.12	79169.2	2465.8
2006-2016	MSSA	Fulton	White	M	10	Managed Care																			131210116213	0.365294	0.720459	0.0806887	0.0418636	0.0092996	0.0632873	0.0095981	0.0644841	0.466766	0	8006.6	3435.12	79169.2	2465.8
2006-2016	MSSA	Henry County	Black	F	5	Private																			131510703061	0.33	0.47	0.4	0.07	0.07	0.02	0.01	0.25	0.21	3.14	7343.32	4690.89	141893	596.79
2006-2016	MSSA	Henry County	Black	F	6	Private																			131510703061	0.33	0.47	0.4	0.07	0.07	0.02	0.01	0.25	0.21	3.14	7343.32	4690.89	141893	596.79
2006-2016	MRSA	DeKalb County	Black	M	9	Public																			130890233162	0.38	0.02	0.93	0.02	0.05	0.01	0.02	0.23	0.23	1.02	4824.65	1330.91	69584.9	4396.14
2006-2016	MRSA	DeKalb County	Black	M	3	Public																			130890238033	0.24	0.07	0.89	0.02	0.26	0.03	0.01	0.4	0.08	4.04	3477.64	2062.15	32049.7	2792.34
2006-2016	MSSA	Bartow County	White	M	3	Public																			130159610003	0.36	0.87	0.08	0.04	0.02	0.05	0	0.43	0.05	0.74	15974.2	12242.8	215781	123.03
2006-2016	MSSA	Douglas County	Black	M	3	Public																			130970801031	0.31	0.11	0.78	0.06	0.19	0.09	0	0.22	0.24	8.46	8269.47	4372.8	94333.7	2235.37
2006-2016	MSSA	Gwinnett	White	M	1	Managed Care																			131350501082	0.316708	0.785536	0.0684004	0.134307	0.332635	0.00563275	0.00150207	0.212121	0.128375	0	4425	4744.82	106364	1541.78
2002-2005	MSSA	Spalding County	White	M	0	Public	0	0	132551608003	-84.2812456	0.345475242	0.266363119	0.690950484	0.0580535	0.220320265	0.0087108	0.0220674	0.447236181	0.0170854	0.047541	3657.240699	2106.629211	197644.7983	3383.265779
2006-2016	MRSA	DeKalb	Black	M	17	Managed Care																			130890234132	0.222705	0.0695274	0.906029	0.0141228	0.0683074	0.0221286	0.0100105	0.319149	0.208511	0	2417.37	1144.24	46092.3	2452.52
2006-2016	MSSA	Clayton County	Black	M	16	Private																			130630404132	0.33	0.1	0.69	0.17	0.32	0.01	0.02	0.18	0.2	1.98	4689.58	2158.21	82735.9	3398.68
2006-2016	MRSA	DeKalb County	Other	F	3	Private																			130890224021	0.16	0.55	0.13	0.03	0.27	0	0	0.1	0.46	2.97	2239.19	1471.56	2478.17	4953.53
2006-2016	MRSA	Fulton County	Black	M	2	Public																			131210048001	0.21	0.05	0.89	0.03	0.67	0.02	0	0.23	0.06	2.13	1248.22	1279.06	26698.2	3209.03
2006-2016	MRSA	Gwinnett County	Unknown	F	17	Public																			131350507142	0.31	0.51	0.3	0.05	0.09	0.02	0.03	0.15	0.23	0	4260.7	2227.06	76201.7	1662.61
2006-2016	MRSA	DeKalb County	Black	F	2	Public																			130890232081	0.31	0.08	0.83	0.03	0.06	0.01	0.03	0.22	0.28	0	2971.27	1692.56	40044.4	3209.82
2006-2016	MSSA	DeKalb County	Black	F	3	Public																			130890234283	0.35	0.02	0.92	0.04	0.23	0.04	0.02	0.21	0.14	2.95	2801.2	1560.44	61172.7	5737.84
2006-2016	MSSA	Gwinnett County	Black	M	10	Private																			131350507091	0.35	0.26	0.63	0.07	0.15	0.01	0.02	0.24	0.12	0	7589.6	5309.33	88998.1	1171.37
2006-2016	MSSA	Gwinnett County	Black	M	11	Private																			131350507091	0.35	0.26	0.63	0.07	0.15	0.01	0.02	0.24	0.12	0	7589.6	5309.33	88998.1	1171.37
2006-2016	MSSA	Fulton County	Black	F	2	Public																			131210040001	0.24	0.02	0.96	0.01	0.39	0.02	0	0.32	0.13	4.38	1689.57	1627.93	38310	4177.02
2006-2016	MRSA	Cobb County	Black	M	2	Public																			130670302262	0.3	0.5	0.33	0.07	0.21	0.01	0.09	0.33	0.19	2.37	1906.95	1729.47	99676.2	3993.91
2006-2016	MRSA	Cobb County	Black	F	6	Public																			130670310013	0.35	0.24	0.23	0.51	0.32	0.02	0.02	0.24	0.06	9.27	1784.34	1942.26	56287.1	3936.64
2006-2016	MRSA	DeKalb County	Black	M	10	Public																			130890235012	0.31	0.04	0.93	0.02	0.33	0.03	0.01	0.31	0.06	9.86	3206.81	1175.47	25190.2	5602.99
2006-2016	MSSA	Fulton County	Black	M	15	Public																			131210077063	0.31	0.03	0.9	0.04	0.16	0.01	0.01	0.17	0.29	1.41	3279.1	1507.77	74676.6	2029.45
2006-2016	MSSA	Forsyth County	Black	M	15	Public																			131171304103	0.25	0.72	0.08	0.13	0.24	0.02	0.02	0.11	0.32	0	3168.32	2499.24	119145	2888.42
2006-2016	MRSA	DeKalb County	Black	M	2	Public																			130890220043	0.34	0.08	0.69	0.04	0.13	0.01	0.01	0.22	0.25	4.14	2677.42	1354.81	32866.7	5417.55
2006-2016	MSSA	Fulton	Black	M	8	Medicaid																			131210105074	0.322336	0.0182791	0.930896	0.0236291	0.260482	0	0.0233062	0.268562	0.14139	0.0691004	2594.21	1516.38	85724.5	3415.95
2002-2005	MSSA	Douglas County	White	M	4	Private	0	0	130970805051	-84.779407	0.294294294	0.879379379	0.087587588	0.0275275	0.073073073	0.0144778	0.0124095	0.709929633	0.096168882	0.0385757	3801.087282	3807.805581	142594.1133	993.0907539
2006-2016	MSSA	Coweta County	White	F	2	Private																			130771703063	0.3	0.52	0.26	0.09	0.18	0.02	0.02	0.24	0.2	4.94	3751.72	2694.03	196773	1443.48
2006-2016	MSSA	Coweta County	White	F	3	Private																			130771703063	0.3	0.52	0.26	0.09	0.18	0.02	0.02	0.24	0.2	4.94	3751.72	2694.03	196773	1443.48
2006-2016	MSSA	Coweta County	White	F	4	Private																			130771703063	0.3	0.52	0.26	0.09	0.18	0.02	0.02	0.24	0.2	4.94	3751.72	2694.03	196773	1443.48
2006-2016	MSSA	Clayton County	Black	M	3	Public																			130630404082	0.36	0.2	0.62	0.09	0.19	0.03	0.01	0.19	0.11	1.68	2167.32	1691.14	73078.5	4058.11
2006-2016	MSSA	Bartow	White	F	15	Medicaid																			130159610002	0.285421	0.943737	0.0168378	0.0377823	0.0519099	0	0.0217177	0.37404	0.155914	0.0505051	20897.2	12552.7	213799	89.3
2006-2016	MRSA	Gwinnett County	Black	M	6	Public																			131350504192	0.33	0.19	0.17	0.49	0.12	0	0.02	0.25	0.11	5.56	4057.02	1481.55	51850.8	3679.44
2006-2016	MRSA	DeKalb County	Black	M	17	Public																			130890219092	0.3	0.14	0.77	0.05	0.34	0	0	0.11	0.35	0	1807.69	922.49	36794	2597.77
2006-2016	MRSA	DeKalb County	Black	F	2	Public																			130890221001	0.33	0.18	0.71	0.04	0.38	0.04	0.02	0.24	0.13	8.39	2999.53	1479.32	20411.5	3281.02
2006-2016	MRSA	Henry County	White	F	5	Private																			131510703061	0.33	0.47	0.4	0.07	0.07	0.02	0.01	0.25	0.21	3.14	7343.32	4690.89	141893	596.79
2002-2005	MRSA	Cobb County	White	F	9	Private	0	1	130670302163	-84.6941838	0.307719673	0.93205265	0.0355745	0.0199217	0.0307018	0.0113464	0.00340393	1.092641609	0.346214929	0.0053135	5007.800493	5640.484015	104021.3673	533.9863333
2002-2005	MRSA	Cobb County	White	F	10	Private	0	1	130670302163	-84.6941838	0.307719673	0.93205265	0.0355745	0.0199217	0.0307018	0.0113464	0.00340393	1.092641609	0.346214929	0.0053135	5007.800493	5640.484015	104021.3673	533.9863333
2002-2005	MRSA	Cobb County	White	F	11	Private	0	1	130670302163	-84.6941838	0.307719673	0.93205265	0.0355745	0.0199217	0.0307018	0.0113464	0.00340393	1.092641609	0.346214929	0.0053135	5007.800493	5640.484015	104021.3673	533.9863333
2006-2016	MRSA	Cobb County	White	F	12	Private	0	1																	130670302392	0.29	0.83	0.09	0.03	0.05	0.03	0.01	0.28	0.28	0	4919.1	5920.02	101945	855.54
2006-2016	MRSA	Forsyth	White	F	13	Managed Care																			131171306093	0.393035	0.587065	0.104478	0.119403	0.0256191	0.0176744	0.0232558	0.0729614	0.423462	0	3049.96	5652.24	106130	1158.03
2002-2005	MRSA	Henry County	White	F	6	Private	0	1	131510702032	-84.048068	0.309720885	0.955149182	0.0300289	0.0088547	0.0083772	0.0357861	0.0251307	0.80199472	0.153417424	0.0092325	9117.699082	8875.506771	149545.3648	295.6312814
2002-2005	MRSA	Henry County	White	F	7	Private	0	1	131510702032	-84.048068	0.309720885	0.955149182	0.0300289	0.0088547	0.0083772	0.0357861	0.0251307	0.80199472	0.153417424	0.0092325	9117.699082	8875.506771	149545.3648	295.6312814
2002-2005	MRSA	Henry County	White	F	8	Private	0	1	131510702032	-84.048068	0.309720885	0.955149182	0.0300289	0.0088547	0.0083772	0.0357861	0.0251307	0.80199472	0.153417424	0.0092325	9117.699082	8875.506771	149545.3648	295.6312814
2006-2016	MSSA	Coweta	White	M	6	Managed Care																			130771706014	0.304102	0.596888	0.249646	0.185997	0.0497854	0.0087642	0.0771253	0.288117	0.0941704	0	7283.63	2315.18	208008	506.66
2006-2016	MSSA	Coweta	White	M	7	Managed Care																			130771706014	0.304102	0.596888	0.249646	0.185997	0.0497854	0.0087642	0.0771253	0.288117	0.0941704	0	7283.63	2315.18	208008	506.66
2002-2005	MSSA	Cobb County	White	M	17	Private	1	0	130670303372	-84.4029399	0.315772669	0.92816092	0.0213921	0.0210728	0.01312	0.0198347	0.0300826	1.438191438	0.43963444	0	4481.316283	4855.394747	29327.97752	2664.884284
2006-2016	MSSA	Fulton	White	M	1	Medicaid																			131210114201	0.382868	0.394549	0.222583	0.672291	0.189112	0	0	0.304107	0.134295	0.0711462	3997.84	1293.86	45366.2	7398.24
2006-2016	MSSA	Fulton	Black	M	11	Managed Care																			131210101101	0.141015	0.772047	0.1198	0.0511647	0.0341482	0.0209704	0	0.0499745	0.384498	0	7018.06	1498.1	6977.43	1409.04
2002-2005	MSSA	DeKalb County	Other	M	11	Public	0	0	130890213043	-84.2725771	0.258648111	0.383499006	0.345328032	0.323856859	0.1	0.0140727	0.0201638	0.794108229	0.241114313	0.182802979	5432.963423	2749.406456	25719.79013	5228.80464
2006-2016	MSSA	Gwinnett	White	F	3	Managed Care																			131350507181	0.313104	0.703008	0.125671	0.0767991	0.0670567	0.0247706	0.00733945	0.234654	0.397047	0	3932.9	2432.42	97390	1136.35
2006-2016	MSSA	Gwinnett	White	F	4	Managed Care																			131350505461	0.3562	0.4267	0.4493	0.1291	0.0404594	0.0401615	0.0152996	0.151495	0.277825	0.0101826	4320.33	4655.21	129941	1483.19
2006-2016	MRSA	DeKalb County	Black	F	11	Public	1	0																	130890235062	0.2	0.04	0.93	0.02	0.3	0.04	0	0.31	0.08	0	1373.16	1127.72	32060.7	4595.18
2002-2005	MRSA	Fulton County	Black	M	2	Public	1	0	131210077011	-84.48229	0.408605341	0.0115727	0.975667656	0.0032641	0.412087912	0.0407101	0.0195898	0.615343915	0.091005291	0.138211382	3549.270311	2921.576725	58084.24069	2593.366369
2006-2016	MRSA	DeKalb County	Black	M	2	Private																			130890232092	0.29	0.08	0.86	0.03	0.04	0.03	0.01	0.24	0.26	0	4410.49	2058.34	45273.5	2433.81
2006-2016	MSSA	Gwinnett County	Unknown	M	15	Public																			131350504102	0.34	0.17	0.22	0.44	0.38	0.02	0.01	0.27	0.11	20.39	2830.73	1279.95	60403.8	5967.06
2006-2016	MRSA	Walton County	Black	M	3	Public																			132971108001	0.3	0.69	0.27	0.02	0.16	0.02	0	0.3	0.01	1.84	5722.38	8703.09	188494	562.59
2006-2016	MRSA	Fulton County	Black	M	3	Public																			131210076023	0.27	0.01	0.97	0	0.33	0.09	0.07	0.21	0.11	6.9	2900.34	1356.22	54610.3	1581.5
2006-2016	MRSA	DeKalb County	Black	M	3	Private																			130890234251	0.29	0.02	0.95	0.01	0.11	0.04	0	0.26	0.24	0	2362.43	2132.05	53770	2855.08
2006-2016	MRSA	DeKalb County	Black	F	9	Public																			130890221001	0.33	0.18	0.71	0.04	0.38	0.04	0.02	0.24	0.13	8.39	2999.53	1479.32	20411.5	3281.02
2006-2016	MRSA	DeKalb County	Black	F	2	Public																			130890236011	0.21	0.36	0.56	0.03	0.18	0	0	0.25	0.26	0	2729.01	1588.72	21893.3	2688.12
2006-2016	MRSA	Coweta County	White	M	4	Private																			130771704041	0.26	0.81	0.11	0.03	0.01	0.01	0.01	0.21	0.25	0	8876.4	4236.39	177332	664.03
2006-2016	MRSA	DeKalb County	Black	M	16	Private																			130890238022	0.24	0.27	0.66	0.05	0.22	0.01	0	0.25	0.13	0.69	4822.75	3784.83	37045	927.71
2006-2016	MRSA	DeKalb County	White	M	3	Private																			130890224031	0.28	0.89	0.03	0.03	0.04	0.03	0.02	0.02	0.34	1.66	2415.93	1827.81	7671.8	1419.56
2006-2016	MSSA	Paulding	White	M	11	Managed Care																			132231206024	0.36035	0.73713	0.187295	0.0500183	0.16941	0	0.0173267	0.351285	0.0736166	0.0431727	3814.93	3888.88	153628	1208.03
2006-2016	MRSA	Gwinnett County	White	F	6	Private																			131350501033	0.33	0.52	0.13	0.28	0.2	0.01	0.01	0.33	0.12	4.18	3615.33	3567.49	123169	1949.58
2006-2016	MSSA	Barrow County	Black	M	1	Public																			130131805011	0.33	0.7	0.13	0.11	0.1	0.01	0.01	0.21	0.15	0.49	5113.81	3591.3	174290	478.64
2006-2016	MRSA	Fulton County	Black	M	2	Private	1	0																	131210103041	0.32	0.02	0.93	0.02	0.03	0.05	0.02	0.09	0.28	0	5282.89	4867.51	87979.4	595.67
2006-2016	MRSA	Newton County	Black	M	7	Private																			132171005013	0.33	0.29	0.62	0.05	0.01	0.01	0.02	0.13	0.12	0	4910.06	3665.75	130175	1686.5
2006-2016	MSSA	Fulton County	White	M	3	Private																			131210116213	0.37	0.69	0.08	0.04	0.01	0.06	0.01	0.06	0.47	0	8006.6	3435.12	79169.2	2465.8
2006-2016	MSSA	Fulton County	White	M	3	Private																			131210116213	0.37	0.69	0.08	0.04	0.01	0.06	0.01	0.06	0.47	0	8006.6	3435.12	79169.2	2465.8
2006-2016	MSSA	Fulton County	White	M	4	Private																			131210116213	0.37	0.69	0.08	0.04	0.01	0.06	0.01	0.06	0.47	0	8006.6	3435.12	79169.2	2465.8
2006-2016	MRSA	Gwinnett County	White	M	2	Private																			131350507093	0.35	0.3	0.57	0.08	0.06	0.02	0.01	0.22	0.17	2.16	4273.47	2333.12	84756.6	2144.8
2006-2016	MRSA	Barrow County	White	M	18	Private																			130131803032	0.33	0.76	0.08	0.1	0.04	0.04	0	0.23	0.13	0	3537.82	3976.37	189659	1321.98
2006-2016	MRSA	Rockdale County	White	M	9	Public																			132470602011	0.43	0.12	0.03	0.84	0.51	0.02	0.04	0.24	0	26.55	10638	7164.87	92035	3769.38
2006-2016	MSSA	Forsyth	White	M	4	Medicaid																			131171305062	0.334862	0.922936	0.0146789	0.0779817	0.0755556	0.0333784	0.0306721	0.245936	0.261484	0	4147.86	4912.67	148115	620.6
2006-2016	MRSA	Forsyth	White	M	5	Medicaid																			131171301051	0.312666	0.892383	0.00664305	0.188663	0.257881	0.00444247	0.0088849	0.237374	0.106782	0.0421687	7797.95	6453.52	159968	379.2
2006-2016	MRSA	Forsyth	White	M	6	Medicaid																			131171301051	0.312666	0.892383	0.00664305	0.188663	0.257881	0.00444247	0.0088849	0.237374	0.106782	0.0421687	7797.95	6453.52	159968	379.2
2006-2016	MRSA	Pickens	White	M	7	Medicaid																			132270502002	0.268491	0.93587	0.0200941	0.045746	0.0700912	0.0101991	0.00679942	0.192521	0.0740997	0.0205811	7216.98	4912.19	212982	741.13
2006-2016	MRSA	Pickens	White	M	8	Medicaid																			132270502002	0.268491	0.93587	0.0200941	0.045746	0.0700912	0.0101991	0.00679942	0.192521	0.0740997	0.0205811	7216.98	4912.19	212982	741.13
2006-2016	MSSA	DeKalb County	Black	F	2	Public																			130890235051	0.26	0.04	0.93	0.02	0.13	0	0	0.37	0.12	1.64	1119.29	909.53	31492.7	4050.58
2006-2016	MSSA	DeKalb County	Black	F	2	Public																			130890235051	0.26	0.04	0.93	0.02	0.13	0	0	0.37	0.12	1.64	1119.29	909.53	31492.7	4050.58
2006-2016	MSSA	DeKalb County	Black	F	3	Private																			130890237003	0.27	0.07	0.9	0.01	0.23	0	0.01	0.41	0.09	3.85	2417.25	1437.57	23357.5	4409.71
2006-2016	MRSA	Fulton County	Black	F	2	Public																			131210110002	0.44	0.07	0.79	0.12	0.74	0.05	0.01	0.27	0.08	11.63	2257.74	2080.74	54279.2	2612.14
2006-2016	MRSA	DeKalb County	White	F	2	Public																			130890220012	0.21	0.7	0.15	0.07	0.24	0.01	0.03	0.12	0.29	1.2	3678.97	2528.66	20665.2	2640.7
2006-2016	MSSA	Newton County	White	F	2	Private																			132171005012	0.36	0.18	0.74	0.04	0.11	0.03	0.01	0.17	0.12	1.41	4188.31	3236.62	132637	2316.28
2006-2016	MRSA	Henry County	Black	M	4	Public																			131510702051	0.29	0.81	0.11	0.03	0.19	0.05	0.01	0.27	0.2	0	5161.33	3790.95	121791	876.78
2006-2016	MRSA	DeKalb County	Black	F	12	Public																			130890234251	0.29	0.02	0.95	0.01	0.11	0.04	0	0.26	0.24	0	2362.43	2132.05	53770	2855.08
2006-2016	MRSA	DeKalb County	Black	F	4	Private																			130890238013	0.18	0.32	0.62	0.02	0.27	0.03	0.03	0.28	0.16	0	5177.88	2419.22	26410.6	2376.97
2006-2016	MRSA	Douglas County	White	F	18	Private																			130970805083	0.24	0.65	0.23	0.08	0.12	0	0	0.33	0.07	6.5	3205.78	2125.16	138096	2344.02
2006-2016	MRSA	DeKalb County	White	M	2	Self Pay																			130890218091	0.19	0.71	0.1	0.04	0.09	0.1	0	0.22	0.43	0	3152.59	2428.23	43944.8	1728.51
2006-2016	MRSA	Rockdale County	Black	F	2	Public																			132470602024	0.32	0.32	0.59	0.04	0.14	0.01	0.02	0.27	0.19	1.25	4633.32	2993.09	99859.1	1059.88
2002-2005	MRSA	Cobb County	White	F	1	Private	1	0	130670302171	-84.6034007	0.299927772	0.827735645	0.0612134	0.10473095	0.092723644	0.0225924	0.0252728	1.053586618	0.287212929	0.070414847	5453.680952	3428.110051	81670.09714	814.7557256
2006-2016	MRSA	Newton County	White	M	16	Public																			132171008002	0.34	0.66	0.28	0.04	0.16	0.03	0.03	0.25	0.07	0	12846.7	8765.37	173938	168.89
2006-2016	MSSA	Cherokee County	Black	M	4	Private																			130570910072	0.35	0.87	0.05	0.05	0.02	0.04	0.02	0.22	0.34	3.86	4798.65	4136.72	110464	2220.53
2006-2016	MRSA	Clayton County	Other	M	6	Public																			130630403024	0.34	0.21	0.36	0.36	0.2	0	0.01	0.38	0.03	3.91	2111.14	1661.19	63292.1	3305.25
2006-2016	MRSA	Cobb County	White	M	3	Private																			130670314082	0.33	0.28	0.59	0.08	0.13	0.02	0.03	0.3	0.21	0	4553.77	4048.64	101664	1171.67
2006-2016	MRSA	DeKalb County	Black	M	2	Public																			130890234232	0.3	0.01	0.96	0.01	0.06	0.01	0	0.2	0.11	0	2741.9	2142.24	39128.5	989.28
2006-2016	MSSA	DeKalb County	Black	F	1	Public																			130890234111	0.24	0.01	0.96	0.02	0.1	0.01	0.02	0.33	0.1	2.3	2083.8	1014.74	35393.8	2766.4
2006-2016	MRSA	Fulton County	Black	F	4	Public																			131210105133	0.35	0.09	0.76	0.12	0.24	0.04	0.01	0.3	0.12	5.97	3817.72	2093.29	107373	1187.01
2006-2016	MSSA	DeKalb County	White	M	9	Public																			130890234232	0.3	0.01	0.96	0.01	0.06	0.01	0	0.2	0.11	0	2741.9	2142.24	39128.5	989.28
2006-2016	MSSA	DeKalb County	Black	M	1	Public																			130890221001	0.33	0.18	0.71	0.04	0.38	0.04	0.02	0.24	0.13	8.39	2999.53	1479.32	20411.5	3281.02
2006-2016	MRSA	DeKalb County	Black	F	2	Public																			130890233063	0.33	0.03	0.94	0.02	0.08	0.05	0.02	0.19	0.19	1.09	4666.23	3650.32	64803.3	1159.45
2006-2016	MSSA	Newton County	White	F	9	Private																			132171001001	0.27	0.72	0.23	0.03	0.02	0.02	0.03	0.21	0.25	0	15872.6	13270	131924	254.66
2006-2016	MSSA	Newton County	White	F	10	Private																			132171001001	0.27	0.72	0.23	0.03	0.02	0.02	0.03	0.21	0.25	0	15872.6	13270	131924	254.66
2006-2016	MSSA	DeKalb	Black	F	15	Medicaid																			130890219071	0.274918	0.186418	0.772618	0.0197152	0.109663	0.0143715	0.011583	0.130577	0.33492	0.0140465	6193.18	4207.54	57259.1	658.79
2006-2016	MSSA	Carroll County	White	M	7	Public	1	0																	130459103003	0.26	0.92	0.03	0.02	0.13	0.04	0.02	0.28	0.17	0	13698.9	12235.6	280075	77.72
2006-2016	MRSA	Newton County	White	F	2	Self Pay																			132171009011	0.32	0.48	0.47	0.03	0.09	0.05	0.05	0.38	0.12	1.23	9536.11	7030.34	151486	373.42
2006-2016	MRSA	Fulton County	White	F	1	Public																			131210114212	0.37	0.12	0.36	0.46	0.13	0	0	0.3	0.18	9.56	2452.12	898.11	49334.5	4636.14
2006-2016	MSSA	Cobb County	White	M	1	Private																			130670303311	0.27	0.86	0.04	0.04	0.02	0.01	0.01	0.13	0.52	0	2732.6	5417.41	45404.4	1937.67
2006-2016	MSSA	Cobb County	White	M	2	Private																			130670303311	0.27	0.86	0.04	0.04	0.02	0.01	0.01	0.13	0.52	0	2732.6	5417.41	45404.4	1937.67
2006-2016	MRSA	Henry County	White	F	3	Private																			131510704033	0.33	0.79	0.15	0.04	0.06	0.01	0	0.36	0.1	0	5481.42	4045.69	161101	379.16
2006-2016	MSSA	Gwinnett County	Black	F	5	Public																			131350504253	0.27	0.74	0.1	0.04	0.03	0.02	0.01	0.08	0.32	0	3105.77	3752.35	64233.8	1570.29
2006-2016	MRSA	Fulton County	White	F	1	Private																			131210088001	0.25	0.59	0.28	0.08	0.13	0.01	0	0.11	0.44	2.27	3317.19	3535.64	39871.9	1171.81
2006-2016	MRSA	Spalding	White	M	7	Medicaid																			132551602003	0.205337	0.78725	0.188658	0.0374351	0.161631	0.00452659	0.0082988	0.225212	0.167414	0	14754	11293.6	177767	171.15
2006-2016	MSSA	DeKalb County	Black	M	14	Self Pay																			130890219063	0.31	0.15	0.72	0.09	0.13	0.02	0.02	0.22	0.12	3.85	2521.34	1056.7	42523.8	4491.19
2006-2016	MRSA	DeKalb County	Black	F	1	Public																			130890234111	0.24	0.01	0.96	0.02	0.1	0.01	0.02	0.33	0.1	2.3	2083.8	1014.74	35393.8	2766.4
2006-2016	MRSA	DeKalb County	Black	F	2	Public																			130890233112	0.35	0.05	0.88	0.04	0.27	0	0.02	0.19	0.13	0	2115.93	1295.36	64040.6	1571.83
2006-2016	MSSA	Carroll County	Black	M	10	Public																			130459107021	0.27	0.79	0.13	0.04	0.04	0.01	0.01	0.29	0.17	0	11960.6	8828.91	191275	530.79
2006-2016	MSSA	Gwinnett County	Black	M	3	Public																			131350503172	0.35	0.06	0.38	0.53	0.21	0.01	0	0.21	0.07	9.46	3152.07	2227.59	37633.2	6200.82
2006-2016	MRSA	DeKalb County	Black	F	17	Public																			130890236032	0.24	0.05	0.93	0.01	0.21	0.03	0	0.42	0.1	0	1603.25	1305.44	30262	2768.44
2006-2016	MRSA	Henry County	White	F	1	Public																			131510701062	0.29	0.67	0.24	0.05	0.07	0	0.01	0.35	0.1	0	2888.7	3644.78	90955.3	667.4
2006-2016	MRSA	Henry County	White	F	1	Public																			131510701062	0.29	0.67	0.24	0.05	0.07	0	0.01	0.35	0.1	0	2888.7	3644.78	90955.3	667.4
2006-2016	MRSA	DeKalb	Black	F	8	CMO Medicaid																			130890233093	0.335498	0.0234824	0.952286	0.022733	0.263086	0.0273381	0.0139089	0.298224	0.154895	0.040201	2332.84	1617.87	63109.9	4485.85
2006-2016	MSSA	Fulton County	Black	M	1	Self Pay																			131210067001	0.29	0.06	0.9	0.02	0.39	0	0.03	0.32	0.15	7.8	2144.31	1850.53	35996.7	1877.22
2006-2016	MSSA	Fulton County	Black	M	3	Public																			131210067001	0.29	0.06	0.9	0.02	0.39	0	0.03	0.32	0.15	7.8	2144.31	1850.53	35996.7	1877.22
2006-2016	MSSA	Henry County	Black	M	4	Private																			131510701082	0.32	0.27	0.65	0.06	0.07	0.02	0	0.16	0.26	0	6575.01	2017.71	68609.7	886.58
2006-2016	MRSA	DeKalb County	Black	M	3	Public																			130890232081	0.31	0.08	0.83	0.03	0.06	0.01	0.03	0.22	0.28	0	2971.27	1692.56	40044.4	3209.82
2006-2016	MSSA	Douglas County	White	F	1	Public																			130970803031	0.35	0.39	0.42	0.14	0.23	0.01	0	0.26	0.1	1.24	2811.91	1944.19	123209	1793.37
2006-2016	MSSA	Douglas County	White	F	2	Public																			130970803031	0.35	0.39	0.42	0.14	0.23	0.01	0	0.26	0.1	1.24	2811.91	1944.19	123209	1793.37
2006-2016	MSSA	DeKalb County	Black	M	3	Public																			130890232042	0.27	0.12	0.78	0.04	0.19	0	0	0.22	0.12	5.2	2398.56	1367.29	31860.8	2949.66
2006-2016	MSSA	DeKalb County	Black	M	1	Self Pay																			130890219072	0.27	0.15	0.79	0.04	0.18	0	0	0.24	0.09	1.6	5700.1	1650.48	49240.3	1643.46
2006-2016	MSSA	DeKalb County	White	M	13	Private																			130890228003	0.29	0.84	0.06	0.03	0.15	0.03	0.02	0.03	0.46	0	1787.1	1017.47	14431.3	2693.35
2006-2016	MRSA	Rockdale	Black	M	0	CMO Medicaid																			132470603043	0.289221	0.321772	0.599787	0.0875133	0.164712	0.0128824	0.0123457	0.24804	0.166073	0.0156062	5594.64	2710.09	98406.9	282.63
2006-2016	MRSA	DeKalb County	White	M	1	Private																			130890216041	0.3	0.84	0.03	0.04	0.03	0.05	0.02	0.07	0.27	0	1772.9	1646.99	16441.9	2353.47
2006-2016	MRSA	DeKalb County	Black	F	2	Public																			130890235061	0.3	0.03	0.93	0.02	0.25	0.05	0.01	0.3	0.15	4.85	3724.19	1952.08	35067.8	2807.33
2006-2016	MSSA	DeKalb County	Black	F	1	Public																			130890219103	0.23	0.16	0.73	0.04	0.22	0.06	0.01	0.22	0.19	0.25	2388.44	3109.74	35519.2	2794.16
2006-2016	MRSA	DeKalb County	Black	F	1	Self Pay																			130890219103	0.23	0.16	0.73	0.04	0.22	0.06	0.01	0.22	0.19	0.25	2388.44	3109.74	35519.2	2794.16
2006-2016	MSSA	DeKalb County	Black	F	2	Public																			130890219103	0.23	0.16	0.73	0.04	0.22	0.06	0.01	0.22	0.19	0.25	2388.44	3109.74	35519.2	2794.16
2006-2016	MRSA	DeKalb County	Black	F	1	Private																			130890219093	0.39	0.03	0.92	0.04	0.33	0.09	0	0.3	0.15	0	3926.16	812.39	32893	6193.56
2006-2016	MRSA	DeKalb County	Black	F	1	Public																			130890231013	0.27	0.14	0.82	0.02	0.03	0.09	0.01	0.22	0.19	2.77	4769.82	755.21	22650	2657.94
2006-2016	MRSA	Gwinnett County	White	M	1	Public																			131350507251	0.36	0.3	0.5	0.12	0.12	0.01	0.03	0.15	0.16	0	5934.22	2312.15	86137.9	2650.81
2006-2016	MRSA	DeKalb County	Black	M	3	Public																			130890235043	0.35	0.01	0.97	0	0.59	0.03	0.03	0.28	0.01	14.96	3196.38	1466.27	31707.9	8516.4
2006-2016	MRSA	Clayton County	White	M	2	Public																			130630405143	0.33	0.02	0.88	0.05	0.21	0.01	0.02	0.2	0.18	3.32	3096.87	1439.75	96367.5	3591.42
2006-2016	MSSA	Gwinnett		F	1	CMO Medicaid																			131350504341	0.35658	0.297872	0.154452	0.644208	0.405495	0.0357853	0.027833	0.212395	0.0522918	0.172544	3472.55	2103.67	48743.9	9782.87
2006-2016	MRSA	Newton County	Black	F	10	Private																			132171009013	0.34	0.58	0.35	0.04	0.1	0.03	0.01	0.29	0.17	1.51	8746.66	6251.9	140530	366.14
2006-2016	MRSA	Fulton County	Black	F	2	Public																			131210063001	0.3	0.03	0.93	0.02	0.42	0.02	0	0.39	0.09	0.51	2295.53	1761.02	35458.7	1680.87
2006-2016	MRSA	Gwinnett County	Black	F	1	Public																			131350505463	0.37	0.24	0.43	0.19	0.2	0.02	0.05	0.19	0.27	0	2945.6	1919.93	121739	3411.94
2006-2016	MRSA	DeKalb County	Black	F	1	Public																			130890221002	0.32	0.26	0.67	0.04	0.43	0.01	0.04	0.3	0.11	4.78	1629.94	1673.25	19061.3	2598.65
2006-2016	MSSA	Newton County	Black	F	16	Private																			132171005012	0.36	0.18	0.74	0.04	0.11	0.03	0.01	0.17	0.12	1.41	4188.31	3236.62	132637	2316.28
2006-2016	MRSA	DeKalb County	White	M	3	Public																			130890219073	0.33	0.28	0.57	0.06	0.26	0.03	0.01	0.15	0.19	0	1767.67	1481.65	45373	2416.7
2006-2016	MSSA	DeKalb County	White	M	4	Public																			130890219073	0.33	0.28	0.57	0.06	0.26	0.03	0.01	0.15	0.19	0	1767.67	1481.65	45373	2416.7
2006-2016	MSSA	DeKalb County	White	M	5	Public																			130890219073	0.33	0.28	0.57	0.06	0.26	0.03	0.01	0.15	0.19	0	1767.67	1481.65	45373	2416.7
2006-2016	MRSA	DeKalb County	White	M	12	Public																			130890219073	0.33	0.28	0.57	0.06	0.26	0.03	0.01	0.15	0.19	0	1767.67	1481.65	45373	2416.7
2006-2016	MSSA	Gwinnett	Black	F	12	CMO Medicaid																			131350507281	0.322342	0.386272	0.535442	0.0746972	0.169376	0.0407038	0.0398558	0.254564	0.132966	0.0100806	3447.16	2720.56	95156.8	1083.46
2006-2016	MRSA	Fulton County	White	M	13	Private																			131210091023	0.11	0.51	0.35	0.04	0.21	0	0	0.05	0.4	2.68	4426.37	2924.22	21429	9785.28
2006-2016	MRSA	Fulton County	Black	M	10	Private																			131210105141	0.31	0.12	0.78	0.07	0.04	0.07	0.01	0.21	0.14	0.53	5562.37	3382.56	113079	548.57
2006-2016	MRSA	Carroll County	White	M	17	Public	1	0																	130459101011	0.3	0.52	0.35	0.08	0.17	0.01	0	0.3	0.13	0	4424.72	3749.9	184455	795.65
2006-2016	MRSA	DeKalb County	Black	F	2	Public																			130890218063	0.29	0.3	0.48	0.13	0.18	0.02	0.02	0.38	0.23	3.06	6447.82	4308.28	46208.4	1981.35
2006-2016	MRSA	DeKalb County	Black	M	1	Self Pay																			130890233102	0.34	0.01	0.95	0.02	0.45	0	0.04	0.21	0.14	8.31	2680.56	1566.09	62538.5	6613.57
2006-2016	MSSA	DeKalb County	Black	M	2	Public																			130890235041	0.21	0.06	0.92	0.01	0.4	0.01	0.05	0.27	0.12	0	1974.5	1843.67	27588.8	2723.3
2006-2016	MSSA	Gwinnett County	Black	F	0	Public																			131350504331	0.28	0.21	0.21	0.48	0.18	0	0.03	0.24	0.19	5.59	4522.68	2343.04	44580.1	5251.06
2006-2016	MSSA	Gwinnett County	Black	F	2	Public																			131350507221	0.31	0.33	0.47	0.1	0.26	0.01	0.01	0.16	0.2	1.07	3752.19	1670.93	88250.9	2078.86
2006-2016	MRSA	DeKalb County	Black	F	1	Public																			130890232042	0.27	0.12	0.78	0.04	0.19	0	0	0.22	0.12	5.2	2398.56	1367.29	31860.8	2949.66
2006-2016	MRSA	DeKalb County	Black	F	2	Public																			130890232133	0.31	0.02	0.94	0.01	0.2	0.03	0.03	0.21	0.19	1.27	4906.12	1563.31	45084.1	2268.03
2006-2016	MSSA	Henry County	White	M	18	Private																			131510703071	0.31	0.5	0.43	0.04	0.03	0.03	0.01	0.19	0.21	0	4823.43	2458.28	131167	1247.2
2006-2016	MRSA	Cobb County	White	M	2	Private																			130670311172	0.18	0.83	0.09	0.04	0.06	0	0.01	0.1	0.44	0	6027.48	3749.26	60650.5	2082.03
2006-2016	MSSA	Douglas County	Black	F	15	Private																			130970805082	0.3	0.47	0.4	0.06	0.1	0.01	0	0.22	0.25	0	2860.4	2058.01	135460	5145.61
2006-2016	MSSA	Carroll County	White	M	0	Public																			130459101043	0.28	0.76	0.17	0.04	0.07	0.01	0.06	0.24	0.18	0	11665.3	7187.55	178412	366.87
2006-2016	MRSA	Clayton County	Black	F	1	Public																			130630406211	0.37	0.1	0.8	0.06	0.21	0.03	0.02	0.3	0.13	4.05	2651.48	1623	122409	2765.99
2006-2016	MRSA	Newton County	Black	F	2	Public																			132171007001	0.32	0.6	0.32	0.05	0.17	0	0.02	0.47	0.04	0	6597.18	7162.21	166166	271.34
2006-2016	MSSA	Coweta County	White	F	3	Private																			130771704043	0.32	0.79	0.1	0.07	0	0.01	0.01	0.23	0.31	0	8878.67	6731.95	169618	777.89
2002-2005	MSSA	Rockdale County	White	F	11	Private	1	0	132470603082	-84.001781	0.282273603	0.699903661	0.215799615	0.0481696	0.140449438	0.0206999	0.0290784	0.638190955	0.128499641	0.076569678	2435.610943	2825.121347	105646.5224	2008.194265
2006-2016	MRSA	DeKalb County	Black	M	2	Private																			130890234163	0.34	0.02	0.94	0.02	0.13	0.03	0	0.17	0.17	0	2839.86	1920.22	61116.9	1078.83
2006-2016	MRSA	DeKalb County	Black	M	3	Private																			130890234163	0.34	0.02	0.94	0.02	0.13	0.03	0	0.17	0.17	0	2839.86	1920.22	61116.9	1078.83
2006-2016	MSSA	DeKalb County	Black	F	1	Public																			130890219093	0.39	0.03	0.92	0.04	0.33	0.09	0	0.3	0.15	0	3926.16	812.39	32893	6193.56
2006-2016	MSSA	DeKalb County	Black	M	13	Private																			130890234222	0.33	0.01	0.95	0.02	0.14	0.03	0.03	0.26	0.14	1.6	5691.05	3086.44	49094.3	2730.96
2006-2016	MSSA	Clayton	Black	M	2	CMO Medicaid																			130630404131	0.303353	0.266272	0.518343	0.158974	0.323755	0.0129755	0	0.386583	0.0873552	0.060241	3780.11	1313.79	79954.2	3788.23
2006-2016	MSSA	Gwinnett		M	8	CMO Medicaid																			131350504231	0.297476	0.416311	0.173981	0.299029	0.394454	0.00658762	0.00658762	0.209645	0.190891	0.0472103	2083.24	1596.56	69841	2863.72
2006-2016	MSSA	Walton County	White	F	2	Public																			132971105062	0.31	0.77	0.13	0.07	0.13	0.02	0.02	0.22	0.22	0	9778.16	6194.85	110037	363.04
2006-2016	MRSA	DeKalb County	Black	M	2	Public																			130890237003	0.27	0.07	0.9	0.01	0.23	0	0.01	0.41	0.09	3.85	2417.25	1437.57	23357.5	4409.71
2006-2016	MRSA	Douglas County	White	F	18	Private																			130970804023	0.29	0.86	0.09	0.03	0.05	0.03	0	0.29	0.15	0	11965.1	12060.1	176197	162.49
2006-2016	MRSA	DeKalb County	Black	F	6	Public																			130890208012	0.19	0.48	0.45	0.03	0.13	0.01	0	0.12	0.3	0	2984.38	2071.07	12652.4	6013.52
2006-2016	MSSA	Newton County	White	F	7	Private																			132171004001	0.41	0.41	0.43	0.04	0.34	0.01	0.01	0.25	0.11	5.59	4538.33	4678.29	150497	1014.23
2006-2016	MSSA	Newton County	White	F	7	Private																			132171004001	0.41	0.41	0.43	0.04	0.34	0.01	0.01	0.25	0.11	5.59	4538.33	4678.29	150497	1014.23
2006-2016	MSSA	DeKalb County	Other	F	5	Private																			130890229001	0.2	0.68	0.19	0.04	0.16	0.03	0.03	0.09	0.31	1.01	3203.35	1445.89	16298.2	2502.44
2006-2016	MRSA	Henry County	White	M	1	Public																			131510701061	0.31	0.45	0.4	0.09	0.15	0.01	0.01	0.2	0.15	0	8221.02	4961.16	84963.9	937.22
2006-2016	MRSA	Clayton County	Black	M	1	Public																			130630406161	0.33	0.08	0.77	0.09	0.24	0.01	0.03	0.32	0.21	4.49	3771.72	1750.05	87789.6	4655.39
2006-2016	MRSA	DeKalb County	Black	F	2	Public																			130890232111	0.26	0.04	0.91	0.03	0.08	0	0	0.23	0.12	0	3416.6	1544.42	43483.1	3261.08
2006-2016	MRSA	Clayton County	Black	F	3	Public																			130630405191	0.26	0.02	0.92	0.03	0.31	0.01	0.01	0.32	0.11	4.26	3450.5	1967.8	79788.4	6699.83
2006-2016	MRSA	DeKalb County	Black	F	2	Public																			130890206002	0.29	0.34	0.58	0.03	0.28	0.02	0.01	0.13	0.33	4.61	2282.06	1525.31	14090.1	4707.52
2006-2016	MRSA	DeKalb County	Black	F	12	Public																			130890233142	0.29	0.05	0.9	0.03	0.07	0.01	0.02	0.2	0.12	0	2590.53	2298.9	51538.3	3397.72
2006-2016	MSSA	Fulton County	White	F	1	Public																			131210114111	0.23	0.68	0.16	0.1	0.02	0.01	0.01	0.1	0.3	2.96	2819.33	2698.8	37434.9	2476.1
2006-2016	MSSA	DeKalb County	Black	F	3	Public																			130890232042	0.27	0.12	0.78	0.04	0.19	0	0	0.22	0.12	5.2	2398.56	1367.29	31860.8	2949.66
2006-2016	MRSA	Henry	White	F	1	CMO Medicaid																			131510702052	0.300215	0.699169	0.218087	0.0590588	0.24782	0.0483972	0.0106851	0.415353	0.0696492	0.0731707	8511.56	5963.58	106611	1059.13
2006-2016	MSSA	DeKalb	Black	M	13	CMO Medicaid																			130890220092	0.359091	0.0380682	0.90625	0.05625	0.361375	0.0127451	0.0264706	0.365308	0.141487	0.0917313	4551.99	2772.02	27254.1	6936.55
2006-2016	MSSA	Douglas County	White	M	11	Private	1	0																	130970805103	0.36	0.51	0.4	0.04	0.14	0.02	0.01	0.11	0.29	2.02	2719.05	6385.13	132302	1128
2006-2016	MRSA	DeKalb County	White	M	2	Private																			130890229001	0.2	0.68	0.19	0.04	0.16	0.03	0.03	0.09	0.31	1.01	3203.35	1445.89	16298.2	2502.44
2006-2016	MRSA	Clayton County	Black	M	15	Private																			130630404113	0.33	0.08	0.85	0.04	0.03	0.01	0.01	0.33	0.14	0	8856.88	3378.77	63808.6	1274.39
2006-2016	MSSA	DeKalb County	Other	M	2	Private																			130890208012	0.19	0.48	0.45	0.03	0.13	0.01	0	0.12	0.3	0	2984.38	2071.07	12652.4	6013.52
2006-2016	MRSA	Rockdale County	Black	F	2	Public																			132470603071	0.37	0.1	0.8	0.05	0.06	0.06	0.02	0.09	0.29	0	2295.06	1643.34	120313	4153.28
2006-2016	MRSA	Fulton County	Black	M	1	Public																			131210082011	0.22	0.01	0.96	0.02	0.19	0	0	0.31	0.21	0	2539.33	1774.91	49604.6	2966.62
2006-2016	MSSA	Cobb County	White	M	12	Public																			130670302301	0.31	0.45	0.29	0.15	0.14	0.02	0.01	0.27	0.26	3.47	3390.59	2346.82	84742.5	2712.7
2006-2016	MSSA	Cobb County	White	M	13	Public																			130670302301	0.31	0.45	0.29	0.15	0.14	0.02	0.01	0.27	0.26	3.47	3390.59	2346.82	84742.5	2712.7
2006-2016	MRSA	Henry County	White	F	2	Private																			131510705022	0.35	0.51	0.38	0.06	0.11	0.03	0.01	0.34	0.18	3.76	6975.57	7532.3	158324	363.05
2006-2016	MSSA	Fulton County	Black	F	2	Public																			131210105162	0.33	0.02	0.93	0.03	0.1	0.02	0	0.21	0.22	2.75	4264.68	929.04	92389.9	2012.1
2006-2016	MSSA	Rockdale County	White	F	2	Public																			132470601022	0.2	0.83	0.12	0.03	0.16	0	0.03	0.3	0.12	0	13433.9	9054.65	102539	129.61
2006-2016	MSSA	Newton County	White	F	2	Public																			132171009011	0.32	0.48	0.47	0.03	0.09	0.05	0.05	0.38	0.12	1.23	9536.11	7030.34	151486	373.42
2006-2016	MSSA	Clayton County	Black	M	3	Private																			130630406092	0.23	0.34	0.52	0.08	0.04	0.04	0.01	0.23	0.23	5.8	3886.66	2100.64	89772.8	1383.99
2006-2016	MSSA	Gwinnett		M	1	Medicaid																			131350505461	0.3562	0.4267	0.4493	0.1291	0.0404594	0.0401615	0.0152996	0.151495	0.277825	0.0101826	4320.33	4655.21	129941	1483.19
2006-2016	MRSA	Fulton County	Black	F	1	Private																			131210103042	0.29	0.05	0.9	0.02	0.04	0.03	0.01	0.14	0.29	0	5415.22	3308.81	92220	773.05
2006-2016	MSSA	Coweta County	White	F	3	Private																			130771703043	0.25	0.88	0.08	0.02	0.04	0.02	0.01	0.41	0.14	0	5760.91	12468.5	182748	474.71
2006-2016	MSSA	Walton County	White	F	14	Private																			132971101002	0.26	0.8	0.15	0.02	0.23	0.01	0	0.24	0.1	2.14	18568.9	16549.5	193611	162.39
2006-2016	MRSA	DeKalb County	Black	M	3	Public																			130890232043	0.28	0.11	0.81	0.02	0.11	0	0.03	0.11	0.27	0	3931.11	1581.87	35900.1	2514.37
2006-2016	MRSA	DeKalb County	Black	M	0	Public																			130890234183	0.35	0.07	0.87	0.03	0	0.03	0.05	0.08	0.42	0	7389.94	4786.36	82380.2	433.79
2006-2016	MSSA	DeKalb County	Black	F	1	Public																			130890233092	0.36	0.01	0.95	0.02	0.08	0	0	0.17	0.32	0	2052.07	1128.17	53456.3	3989.84
2006-2016	MRSA	DeKalb County	Black	F	2	Private																			130890232083	0.32	0.03	0.91	0.03	0.32	0.01	0.03	0.28	0.21	2.78	3025.7	1284.8	41829.5	3452.87
2006-2016	MRSA	Clayton County	Black	M	0	Public																			130630402032	0.35	0.03	0.86	0.09	0.29	0.02	0.02	0.28	0.12	1.23	2399.74	1532.97	79576.8	2117.87
2006-2016	MSSA	Fulton County	White	F	1	Private																			131210017001	0.18	0.32	0.53	0.1	0.18	0.03	0.01	0.15	0.41	4.45	2799.25	1972	17728.1	4453.29
2006-2016	MSSA	DeKalb County	Black	F	3	Public																			130890234233	0.32	0.03	0.94	0.02	0.12	0.01	0.01	0.32	0.11	2.98	6615.43	5011.43	46491.2	803.71
2006-2016	MRSA	DeKalb County	Black	F	1	Public																			130890219081	0.31	0.1	0.71	0.03	0.27	0.02	0	0.18	0.24	0	1328.32	1740.63	36728.3	2857.12
2006-2016	MRSA	DeKalb County	Black	M	1	Private																			130890234192	0.31	0.01	0.94	0.02	0.09	0.01	0	0.25	0.22	0	3652.46	3021.7	54178.4	2570.31
2006-2016	MRSA	Rockdale County	White	M	2	Public																			132470603082	0.31	0.38	0.5	0.08	0.36	0.02	0.05	0.29	0.17	3.31	2435.61	2825.12	105647	1602.87
2006-2016	MRSA	DeKalb County	Black	M	1	Public																			130890234221	0.33	0.01	0.97	0.01	0.21	0.01	0	0.26	0.16	0	6401.56	4062.91	52926.9	700.64
2006-2016	MRSA	DeKalb County	Black	M	1	Public																			130890235062	0.2	0.04	0.93	0.02	0.3	0.04	0	0.31	0.08	0	1373.16	1127.72	32060.7	4595.18
2006-2016	MRSA	DeKalb County	White	M	3	Private																			130890224011	0.08	0.82	0.05	0.05	0.21	0.01	0	0.06	0.49	0.9	4184.82	2922.45	6050.69	7925.28
2006-2016	MSSA	Gwinnett County	White	M	1	Private																			131350507242	0.33	0.5	0.36	0.06	0.07	0.01	0.02	0.15	0.31	0	3665.73	2318.27	111393	1510.75
2006-2016	MSSA	Gwinnett County	White	M	2	Private																			131350507242	0.33	0.5	0.36	0.06	0.07	0.01	0.02	0.15	0.31	0	3665.73	2318.27	111393	1510.75
2006-2016	MSSA	DeKalb County	Black	M	3	Public																			130890234262	0.27	0	0.97	0	0.08	0	0.01	0.17	0.17	0	2775.49	1918.06	54115.9	2384.82
2006-2016	MSSA	Fulton County	Black	F	2	Public																			131210105104	0.31	0.02	0.93	0.02	0.13	0.01	0	0.2	0.08	3.11	2571.06	1413.07	95169.5	2692.56
2006-2016	MRSA	Newton County	Black	F	2	Public																			132171005021	0.34	0.35	0.56	0.06	0.17	0.02	0.01	0.23	0.14	3.02	5214.77	2637.47	146135	1340.69
2006-2016	MRSA	Walton County	White	M	1	Self Pay																			132971105051	0.34	0.88	0.06	0.03	0.11	0.02	0.02	0.21	0.14	4.29	10302.3	15830.5	148373	453.57
2006-2016	MRSA	DeKalb County	Black	M	1	Public																			130890233093	0.34	0.02	0.94	0.02	0.26	0.03	0.01	0.3	0.15	4.02	2332.84	1617.87	63109.9	4485.85
2006-2016	MRSA	DeKalb County	White	F	1	Public																			130890213072	0.29	0.21	0.12	0.36	0.29	0.02	0.01	0.17	0.11	9.19	1565.17	1368.5	25709.5	2554.98
2006-2016	MSSA	DeKalb County	Black	F	2	Private																			130890234183	0.35	0.07	0.87	0.03	0	0.03	0.05	0.08	0.42	0	7389.94	4786.36	82380.2	433.79
2006-2016	MSSA	DeKalb County	Black	M	2	Public																			130890232081	0.31	0.08	0.83	0.03	0.06	0.01	0.03	0.22	0.28	0	2971.27	1692.56	40044.4	3209.82
2006-2016	MSSA	DeKalb County	Black	F	2	Public																			130890233121	0.32	0.06	0.88	0.02	0.14	0.02	0.01	0.15	0.3	0	4112.08	2162.14	56253.9	2902.12
2006-2016	MSSA	DeKalb County	Black	F	2	Public																			130890233121	0.32	0.06	0.88	0.02	0.14	0.02	0.01	0.15	0.3	0	4112.08	2162.14	56253.9	2902.12
2006-2016	MRSA	DeKalb County	Black	F	3	Public																			130890231142	0.28	0.15	0.72	0.07	0.14	0	0.02	0.23	0.16	0	2016.08	1813.63	27133.3	2508.58
2006-2016	MSSA	DeKalb County	Other	M	3	Public																			130890220082	0.39	0.15	0.43	0.03	0.47	0.03	0.04	0.32	0.08	17.72	1664.16	1736.57	23043	9526.04
2006-2016	MRSA	Cobb	White	M	16	Managed Care																			130670302093	0.325361	0.72817	0.201974	0.0356872	0.010929	0.0255238	0.0213333	0.208696	0.263188	0	7250.03	2514.6	87042.2	1334.7
2006-2016	MSSA	DeKalb County	Unknown	F	1	Public																			130890216032	0.11	0.5	0.22	0.14	0.08	0	0	0.11	0.35	0	2529.78	874.91	14713.8	3650.46
2006-2016	MRSA	DeKalb County	Black	F	1	Public																			130890232102	0.32	0.02	0.91	0.03	0.27	0	0.07	0.45	0.1	0	1804.27	1048.51	43980	2898.87
2006-2016	MSSA	DeKalb County	Black	F	1	Public																			130890234101	0.31	0.01	0.97	0.01	0.33	0.01	0	0.33	0.15	2.58	3680.88	1551.67	36067.8	2244.58
2006-2016	MRSA	Rockdale County	White	F	3	Public																			132470603093	0.29	0.45	0.27	0.24	0.24	0	0.01	0.27	0.13	1.72	2632.23	2499.17	101317	2535.91
2006-2016	MSSA	Fulton County	Black	F	6	Private																			131210081024	0.28	0.01	0.93	0.04	0.51	0.02	0.01	0.39	0.03	6.07	1721.47	1663.84	50619.8	3082.2
2006-2016	MSSA	Fulton County	Black	M	5	Public																			131210105104	0.31	0.02	0.93	0.02	0.13	0.01	0	0.2	0.08	3.11	2571.06	1413.07	95169.5	2692.56
2006-2016	MSSA	DeKalb County	Black	F	4	Public																			130890237003	0.27	0.07	0.9	0.01	0.23	0	0.01	0.41	0.09	3.85	2417.25	1437.57	23357.5	4409.71
2006-2016	MSSA	DeKalb County	Black	M	8	Private																			130890232092	0.29	0.08	0.86	0.03	0.04	0.03	0.01	0.24	0.26	0	4410.49	2058.34	45273.5	2433.81
2006-2016	MRSA	Clayton County	Black	M	1	Public																			130630404112	0.32	0.18	0.71	0.06	0.27	0.02	0.03	0.28	0.15	6.51	3261.56	1619.7	77712.4	2039.67
2006-2016	MSSA	DeKalb County	Black	F	17	Public																			130890235051	0.26	0.04	0.93	0.02	0.13	0	0	0.37	0.12	1.64	1119.29	909.53	31492.7	4050.58
2006-2016	MRSA	Fulton County	Black	M	2	Public																			131210105151	0.31	0.15	0.81	0.03	0.17	0.04	0.01	0.21	0.12	1.53	6708.18	2483.96	102966	991.66
2006-2016	MRSA	Clayton County	Black	F	1	Public																			130630404112	0.32	0.18	0.71	0.06	0.27	0.02	0.03	0.28	0.15	6.51	3261.56	1619.7	77712.4	2039.67
2006-2016	MRSA	Fulton County	Black	M	6	Private																			131210114122	0.25	0.67	0.14	0.12	0.04	0.01	0.01	0.08	0.41	1.68	3171.83	1185.45	44398.3	3095.15
2006-2016	MSSA	Henry County	White	F	2	Private																			131510704042	0.33	0.63	0.28	0.05	0.12	0.02	0	0.18	0.28	0	6245.04	6987.78	163030	186.66
2006-2016	MSSA	Henry County	White	F	4	Private																			131510704042	0.33	0.63	0.28	0.05	0.12	0.02	0	0.18	0.28	0	6245.04	6987.78	163030	186.66
2006-2016	MRSA	DeKalb County	Black	F	1	Public																			130890231072	0.31	0.05	0.87	0.05	0.49	0.01	0.01	0.43	0.17	6.47	1982.24	1301.36	28791.5	3542.85
2006-2016	MRSA	DeKalb County	Other	F	2	Public																			130890235061	0.3	0.03	0.93	0.02	0.25	0.05	0.01	0.3	0.15	4.85	3724.19	1952.08	35067.8	2807.33
2006-2016	MSSA	Henry County	White	F	17	Private																			131510701113	0.32	0.18	0.62	0.1	0.14	0.04	0.01	0.2	0.2	5.84	5469.86	1670.27	101774	2456.73
2006-2016	MSSA	Clayton County	Other	F	1	Public																			130630404083	0.29	0.16	0.33	0.13	0.3	0.02	0.01	0.29	0.16	1	2235.84	1508.47	76125.8	3558.87
2006-2016	MRSA	DeKalb County	Black	F	1	Public																			130890237001	0.34	0.07	0.85	0.05	0.46	0.05	0.01	0.24	0.25	3.13	3297.68	1293.22	26485.3	4073.8
2006-2016	MRSA	DeKalb County	Black	F	2	Public																			130890237001	0.34	0.07	0.85	0.05	0.46	0.05	0.01	0.24	0.25	3.13	3297.68	1293.22	26485.3	4073.8
2006-2016	MRSA	DeKalb County	Black	F	1	Public																			130890235061	0.3	0.03	0.93	0.02	0.25	0.05	0.01	0.3	0.15	4.85	3724.19	1952.08	35067.8	2807.33
2006-2016	MSSA	DeKalb County	Black	F	2	Public																			130890236032	0.24	0.05	0.93	0.01	0.21	0.03	0	0.42	0.1	0	1603.25	1305.44	30262	2768.44
2006-2016	MSSA	DeKalb County	Black	M	1	Private																			130890233093	0.34	0.02	0.94	0.02	0.26	0.03	0.01	0.3	0.15	4.02	2332.84	1617.87	63109.9	4485.85
2006-2016	MRSA	DeKalb County	Black	F	6	Public	1	0																	130890231013	0.27	0.14	0.82	0.02	0.03	0.09	0.01	0.22	0.19	2.77	4769.82	755.21	22650	2657.94
2006-2016	MRSA	Clayton County	Black	M	2	Public																			130630405183	0.38	0.15	0.69	0.12	0.29	0.02	0.01	0.36	0.1	2.76	7002.32	1497.43	104241	3786.69
2006-2016	MRSA	DeKalb County	White	F	1	Private																			130890229001	0.2	0.68	0.19	0.04	0.16	0.03	0.03	0.09	0.31	1.01	3203.35	1445.89	16298.2	2502.44
2006-2016	MSSA	DeKalb County	Black	F	6	Public																			130890206002	0.29	0.34	0.58	0.03	0.28	0.02	0.01	0.13	0.33	4.61	2282.06	1525.31	14090.1	4707.52
2006-2016	MRSA	DeKalb County	Black	F	1	Public																			130890216031	0.18	0.77	0.09	0.08	0.04	0.03	0	0.12	0.26	4.82	3460.89	980.32	11853.4	3161.31
2006-2016	MSSA	DeKalb County	Black	M	4	Public																			130890220091	0.3	0.04	0.8	0.03	0.46	0.02	0	0.28	0.14	6.31	4508.65	1085.84	25291.2	9883.45
2006-2016	MSSA	DeKalb County	Black	M	8	Public																			130890233091	0.32	0.02	0.91	0.03	0.14	0.03	0.03	0.35	0.13	0	3628.03	1461.95	59403.5	4776.43
2006-2016	MSSA	Fulton County	Black	M	5	Public																			131210041001	0.33	0.03	0.91	0.02	0.51	0.09	0	0.28	0.07	39.16	1763.76	1680.09	37233.1	3238.6
2002-2005	MRSA	Gwinnett County	White	F	2	Public	0	0	131350503126	-84.1990314	0.294165758	0.408942203	0.271264995	0.388222465	0.242269427	0.0180129	0.0098508	0.685836502	0.153992395	0.323987539	5947.990593	2540.188744	46331.66879	4321.241399
2006-2016	MSSA	Clayton County	Black	M	13	Public	0	0																	130630406212	0.34	0.16	0.7	0.1	0.09	0.01	0.02	0.23	0.11	0.44	4483.35	2001.43	122464	2460.76
2006-2016	MSSA	Gwinnett	Black	F	1	Managed Care																			131350503202	0.332189	0.300534	0.173913	0.681159	0.497618	0.0337494	0.00554785	0.253923	0.0834522	0.0873925	6567.01	2829.04	46592.6	4400.38
2006-2016	MRSA	Fulton	Black	F	1	Medicaid																			131210106012	0.421553	0.0554675	0.922345	0.0142631	0.697406	0.046729	0	0.433333	0.112121	0	1080.39	1276.12	65253.1	4316.36
2006-2016	MRSA	Fayette	Black	F	1	Medicaid																			131131401013	0.263496	0.161954	0.776992	0.0247429	0.121011	0.0198754	0.0222486	0.258408	0.247765	0	6387.95	4219.02	104073	611.87
2002-2005	MSSA	Fulton County	White	F	11	Private	1	0	131210101096	-84.3706421	0.112396694	0.894214876	0.0421488	0.014876	0.0372771	0.0149378	0	1.302544769	0.41470311	0.0122699	6569.623788	2005.021194	10677.20611	1494.996576
2006-2016	MSSA	Douglas	White	F	1	CMO Medicaid																			130970802021	0.283561	0.638909	0.289304	0.0811199	0.100783	0.0211055	0	0.453939	0.0667557	0	4608.08	3101.29	112915	1567.9
2006-2016	MSSA	Newton	White	M	0	CMO Medicaid																			132171009011	0.323144	0.489811	0.47477	0.0281417	0.0949721	0.0506073	0.0465587	0.381397	0.12016	0.012285	9536.11	7030.34	151486	373.42
2006-2016	MSSA	Gwinnett	Black	M	0	Managed Care																			131350507133	0.323625	0.878641	0.0566343	0.0490831	0.0421775	0.00753769	0.0266332	0.192251	0.334795	0	5255.87	1513.55	96464.2	4220.95
2002-2005	MSSA	Walton County	White	F	4	Private	0	1	132971106002	-83.8036909	0.298725942	0.975060992	0.0103009	0.0103009	0.0528333	0.0225479	0.0225479	0.546555324	0.056785	0.0167866	14527.12007	15595.47203	159596.4489	135.6402903
2002-2005	MSSA	Walton County	White	F	5	Private	1	1	132971106002	-83.8036909	0.298725942	0.975060992	0.0103009	0.0103009	0.0528333	0.0225479	0.0225479	0.546555324	0.056785	0.0167866	14527.12007	15595.47203	159596.4489	135.6402903
2002-2005	MSSA	Walton County	White	F	6	Private	0	1	132971106002	-83.8036909	0.298725942	0.975060992	0.0103009	0.0103009	0.0528333	0.0225479	0.0225479	0.546555324	0.056785	0.0167866	14527.12007	15595.47203	159596.4489	135.6402903
2006-2016	MRSA	Forsyth	White	F	13	Managed Care																			131171303021	0.348752	0.933186	0.010279	0.041116	0.132518	0.0134576	0.0248447	0.137226	0.261314	0	8749.03	7418.96	113136	715.53
2006-2016	MSSA	DeKalb	Black	M	1	CMO Medicaid																			130890233123	0.330229	0.0402202	0.918713	0.0364098	0.242658	0.0100775	0.0096899	0.204956	0.198928	0.032992	6779.51	3471.68	50254.4	5205.76
2006-2016	MRSA	DeKalb	Black	F	1	Medicaid																			130890231081	0.27283	0.0603157	0.903044	0.0349493	0.59979	0.0548953	0.0373514	0.338276	0.167748	0.0615385	3139.7	1528.92	33636	1835.18
2006-2016	MRSA	DeKalb County	Black	M	17	Public																			130890233091	0.32	0.02	0.91	0.03	0.14	0.03	0.03	0.35	0.13	0	3628.03	1461.95	59403.5	4776.43
2006-2016	MRSA	Barrow County	Other	F	8	Public																			130131801051	0.31	0.84	0.05	0.05	0.14	0.01	0.02	0.25	0.07	0.85	6567.16	7061.27	171598	512.1
2006-2016	MRSA	Fulton County	Black	F	2	Public																			131210113061	0.38	0	0.96	0.02	0.43	0.04	0	0.36	0	1.83	4438.86	1454.12	79290.8	2138.01
2006-2016	MRSA	Gwinnett County	Other	F	8	Public																			131350505112	0.33	0.3	0.26	0.3	0.16	0.02	0.02	0.23	0.22	4.19	4921.68	2131.1	93550.1	2395.71
2006-2016	MRSA	Fulton County	Black	F	1	Self Pay																			131210106012	0.42	0.06	0.91	0.01	0.7	0.05	0	0.43	0.11	0	1080.39	1276.12	65253.1	4316.36
2006-2016	MRSA	Newton County	White	M	3	Public																			132171009032	0.28	0.78	0.1	0.07	0.02	0	0.09	0.34	0.14	0	7651.62	5337.59	129632	605.49
2006-2016	MRSA	Rockdale County	White	F	0	Public																			132470601023	0.3	0.5	0.42	0.05	0.12	0.04	0.03	0.37	0.13	3	8293.99	6323.04	117358	287.71
2006-2016	MSSA	Fulton County	Black	F	0	Public																			131210073001	0.36	0.02	0.94	0.02	0.38	0.01	0.01	0.24	0.12	4.43	2334.06	2278.71	46788.5	1307.73
2006-2016	MRSA	Clayton County	White	M	2	Private																			130630406081	0.33	0.19	0.69	0.07	0.12	0.02	0.02	0.21	0.13	1.67	8975.01	8512.49	142261	512.97
2006-2016	MSSA	DeKalb County	Black	F	2	Public																			130890234101	0.31	0.01	0.97	0.01	0.33	0.01	0	0.33	0.15	2.58	3680.88	1551.67	36067.8	2244.58
2006-2016	MSSA	Clayton County	Other	M	0	Public																			130630404131	0.3	0.23	0.51	0.16	0.32	0.01	0	0.39	0.09	6.02	3780.11	1313.79	79954.2	3788.23
2006-2016	MRSA	Clayton County	Black	M	1	Private																			130630405122	0.3	0.08	0.8	0.03	0.01	0	0	0.34	0.1	0	1438.05	1131.16	87792.7	1995.64
2006-2016	MSSA	DeKalb County	Black	M	2	Public																			130890209003	0.15	0.33	0.63	0.02	0.11	0.02	0	0.24	0.25	0	2246.1	1175.11	21859.6	4196.95
2006-2016	MSSA	Cobb County	White	F	1	Public																			130670305021	0.24	0.75	0.1	0.05	0.02	0.01	0.02	0.13	0.3	0.7	4960.27	5961.79	54011.4	2936.57
2006-2016	MRSA	DeKalb County	Black	F	1	Public																			130890234261	0.3	0.01	0.95	0.02	0.11	0.01	0.01	0.18	0.27	2.33	2674.63	3076.85	58998.5	1736.25
2006-2016	MRSA	DeKalb County	Black	M	0	Public																			130890233031	0.35	0.06	0.82	0.09	0.19	0.06	0.02	0.2	0.2	3.64	9201.31	4000.23	76057.3	752.88
2006-2016	MSSA	Gwinnett County	White	F	0	Public																			131350504161	0.35	0.22	0.44	0.3	0.15	0.02	0	0.22	0.21	11.26	6687.15	1620.11	70698.4	2422.1
2006-2016	MRSA	Fulton County	Other	F	2	Public																			131210112026	0.26	0.26	0.55	0.15	0.13	0.06	0.01	0.26	0.03	0	4243.4	704.8	59012.5	4526.72
2006-2016	MSSA	DeKalb County	Black	M	1	Public																			130890231022	0.24	0.15	0.77	0.05	0.26	0.02	0	0.27	0.18	0	1848.62	1176.98	23040.1	3860.31
2006-2016	MRSA	DeKalb County	Black	M	3	Private																			130890234191	0.31	0.02	0.95	0.01	0.12	0.02	0.03	0.22	0.22	0	4616.04	2989.77	61025.3	1468.3
2006-2016	MRSA	DeKalb County	White	M	3	Private																			130890223021	0.19	0.84	0.06	0.03	0.09	0.01	0	0.1	0.41	2.03	1606.74	1437.07	14749.1	2490.79
2006-2016	MRSA	DeKalb County	Black	F	0	Public																			130890213032	0.3	0.2	0.11	0.4	0.14	0.01	0.01	0.14	0.12	5.37	2720.54	2525.67	30960.7	1467.95
2006-2016	MSSA	Clayton County	Black	M	0	Public																			130630404122	0.27	0.07	0.8	0.07	0.26	0	0.02	0.14	0.23	1.26	5470.18	3306.81	84172.2	1240.52
2006-2016	MRSA	DeKalb County	Black	M	3	Public																			130890206002	0.29	0.34	0.58	0.03	0.28	0.02	0.01	0.13	0.33	4.61	2282.06	1525.31	14090.1	4707.52
2006-2016	MRSA	Clayton County	Black	M	0	Public																			130630406211	0.37	0.1	0.8	0.06	0.21	0.03	0.02	0.3	0.13	4.05	2651.48	1623	122409	2765.99
2006-2016	MRSA	DeKalb County	Black	M	0	Public																			130890234211	0.31	0.01	0.95	0.02	0.34	0.01	0	0.31	0.11	0	3187.82	2745.29	41531.1	3052.12
2006-2016	MRSA	DeKalb County	Black	M	1	Public																			130890234211	0.31	0.01	0.95	0.02	0.34	0.01	0	0.31	0.11	0	3187.82	2745.29	41531.1	3052.12
2006-2016	MRSA	DeKalb County	Black	F	1	Public																			130890232081	0.31	0.08	0.83	0.03	0.06	0.01	0.03	0.22	0.28	0	2971.27	1692.56	40044.4	3209.82
2006-2016	MRSA	DeKalb County	Black	M	3	Public																			130890219061	0.32	0.11	0.79	0.06	0.09	0.02	0.03	0.34	0.15	5.2	4183.58	894.64	43150.1	6144.43
2006-2016	MRSA	DeKalb County	Black	F	1	Public																			130890232061	0.28	0.07	0.86	0.03	0.14	0.01	0.03	0.34	0.16	0	2344.19	1678.36	39771.3	2337.88
2006-2016	MSSA	Cherokee County	White	M	9	Public																			130570907024	0.29	0.9	0.02	0.05	0.02	0	0.01	0.25	0.12	0	7524.12	3872.56	100129	1457.79
2006-2016	MRSA	Cherokee County	White	M	4	Public																			130570903002	0.36	0.89	0.02	0.05	0.06	0.03	0.03	0.2	0.31	0.65	17108.5	11010.6	129319	281.06
2006-2016	MRSA	DeKalb County	Black	M	1	Public																			130890218061	0.26	0.21	0.37	0.35	0.47	0.02	0.02	0.25	0.11	9.5	2732.66	2639.39	38898.6	2246.44
2006-2016	MRSA	Clayton County	White	F	2	Public																			130630404082	0.36	0.2	0.62	0.09	0.19	0.03	0.01	0.19	0.11	1.68	2167.32	1691.14	73078.5	4058.11
2006-2016	MRSA	Fulton County	Other	F	1	Public																			131210066021	0.35	0.01	0.95	0.01	0.62	0.01	0.02	0.39	0	1.63	1995.46	1254.4	43076.7	3374.37
2006-2016	MRSA	DeKalb County	Black	M	1	Public																			130890209001	0.12	0.42	0.51	0.03	0.16	0.03	0	0.19	0.16	4.22	2358.45	1271.54	19391.6	2660.64
2006-2016	MSSA	Henry County	White	M	1	Public																			131510702052	0.3	0.67	0.21	0.06	0.25	0.05	0.01	0.42	0.07	7.32	8511.56	5963.58	106611	1059.13
2006-2016	MSSA	Gwinnett County	Black	M	2	Public																			131350504161	0.35	0.22	0.44	0.3	0.15	0.02	0	0.22	0.21	11.26	6687.15	1620.11	70698.4	2422.1
2006-2016	MRSA	DeKalb County	Black	F	0	Public																			130890235061	0.3	0.03	0.93	0.02	0.25	0.05	0.01	0.3	0.15	4.85	3724.19	1952.08	35067.8	2807.33
2006-2016	MRSA	DeKalb County	Other	M	8	Private																			130890216041	0.3	0.84	0.03	0.04	0.03	0.05	0.02	0.07	0.27	0	1772.9	1646.99	16441.9	2353.47
2006-2016	MRSA	DeKalb County	Black	M	1	Public																			130890231131	0.31	0.24	0.67	0.04	0.47	0.04	0.04	0.19	0.06	5.26	1523.94	1941.89	20313.5	9333.45
2006-2016	MRSA	DeKalb County	Black	M	1	Public																			130890231131	0.31	0.24	0.67	0.04	0.47	0.04	0.04	0.19	0.06	5.26	1523.94	1941.89	20313.5	9333.45
2006-2016	MSSA	DeKalb	Black	F	9	CMO Medicaid																			130890231131	0.313241	0.259881	0.671443	0.0439723	0.468015	0.0445324	0.0395844	0.194381	0.063022	0.0526316	1523.94	1941.89	20313.5	9333.45
2006-2016	MSSA	Henry County	White	M	5	Private																			131510703061	0.33	0.47	0.4	0.07	0.07	0.02	0.01	0.25	0.21	3.14	7343.32	4690.89	141893	596.79
2006-2016	MRSA	Walton County	White	M	1	Private																			132971105072	0.3	0.93	0.02	0.03	0.06	0.02	0	0.19	0.3	0	9497.58	6925.54	126592	556.99
2006-2016	MSSA	Newton County	White	F	1	Public																			132171009012	0.33	0.63	0.3	0.04	0.11	0.05	0.01	0.28	0.07	0	5344.57	3345.49	138679	510.52
2006-2016	MRSA	DeKalb County	Black	F	3	Private																			130890233151	0.35	0.02	0.93	0.02	0.06	0.04	0.05	0.16	0.25	1.43	4764.72	4243.07	70236.9	1193.68
2006-2016	MRSA	Gwinnett County	Black	F	1	Public																			131350505441	0.32	0.26	0.23	0.15	0.12	0.01	0.01	0.25	0.14	1.12	1823.75	1983.94	103524	2171.58
2006-2016	MRSA	Coweta	White	M	2	Medicaid																			130771703052	0.269136	0.456341	0.351066	0.240404	0.35372	0.0256295	0.0056205	0.283298	0.136364	0.0468155	5355.99	2243.89	204042	1670.99
2006-2016	MRSA	Clayton County	Other	F	1	Public																			130630402031	0.35	0.01	0.94	0.04	0.24	0	0.04	0.34	0.04	16.12	3652.22	1883.12	82162.4	5637.47
2006-2016	MSSA	DeKalb County	Black	F	1	Public																			130890231082	0.33	0.05	0.9	0.02	0.24	0.04	0.01	0.42	0.04	2.18	2122.94	1216.35	31143.5	4279.81
2006-2016	MRSA	DeKalb County	Black	F	1	Public																			130890234242	0.29	0.02	0.97	0	0.2	0.01	0.02	0.32	0.14	0	2399.03	2037.67	42951	1474.22
2002-2005	MSSA	Cherokee County	White	M	9	Private	0	0	130570911031	-84.6244062	0.325993419	0.935459377	0.0237914	0.0255631	0.0534567	0.0327204	0.0156842	0.700295483	0.165470663	0.0153374	5757.90475	3387.583673	110188.298	893.4613523
2006-2016	MSSA	DeKalb County	Black	F	1	Public																			130890232133	0.31	0.02	0.94	0.01	0.2	0.03	0.03	0.21	0.19	1.27	4906.12	1563.31	45084.1	2268.03
2006-2016	MRSA	Fulton County	Black	F	1	Self Pay																			131210089031	0.31	0.18	0.26	0.53	0.22	0.04	0.01	0.3	0.32	7.99	3989.53	3989.53	38626	5039.62
2006-2016	MRSA	Fulton County	Black	M	1	Public																			131210078071	0.38	0.01	0.78	0.2	0.61	0.02	0.01	0.37	0.05	6.06	1407.88	1558.11	56474.3	3389.13
2006-2016	MRSA	Fulton County	White	F	2	Public																			131210110002	0.44	0.07	0.79	0.12	0.74	0.05	0.01	0.27	0.08	11.63	2257.74	2080.74	54279.2	2612.14
2006-2016	MRSA	DeKalb County	Black	M	2	Public																			130890234143	0.23	0.02	0.96	0.02	0.2	0	0.03	0.24	0.11	0	3631.36	1947.45	48702.1	2582.08
2006-2016	MRSA	Newton County	White	M	2	Public																			132171002021	0.274575	0.926274	0.0455097	0.0303398	0.0674708	0.0161417	0.00314961	0.238491	0.209651	0	18193.1	14209.6	199885	128.85
2006-2016	MRSA	DeKalb County	Black	F	16	Private																			130890234233	0.32	0.03	0.94	0.02	0.12	0.01	0.01	0.32	0.11	2.98	6615.43	5011.43	46491.2	803.71
2006-2016	MSSA	Gwinnett County	White	M	0	Public																			131350506093	0.33	0.81	0.06	0.06	0.06	0.02	0.01	0.22	0.25	0	5989.5	3738.37	155476	942.52
2006-2016	MRSA	DeKalb County	Black	M	0	Public																			130890234192	0.31	0.01	0.94	0.02	0.09	0.01	0	0.25	0.22	0	3652.46	3021.7	54178.4	2570.31
2006-2016	MSSA	Clayton County	White	M	0	Public																			130630406222	0.39	0.13	0.45	0.39	0.41	0.01	0.01	0.37	0.15	3.82	3644.16	3349.78	117853	3196.45
2006-2016	MSSA	Clayton County	White	M	1	Private																			130630406222	0.39	0.13	0.45	0.39	0.41	0.01	0.01	0.37	0.15	3.82	3644.16	3349.78	117853	3196.45
2006-2016	MRSA	DeKalb County	Other	M	1	Public																			130890220091	0.3	0.04	0.8	0.03	0.46	0.02	0	0.28	0.14	6.31	4508.65	1085.84	25291.2	9883.45
2006-2016	MRSA	DeKalb County	Black	F	1	Public																			130890233034	0.37	0.07	0.89	0.02	0.3	0.04	0.02	0.18	0.14	2.77	2048.37	1924.8	68464.8	1507.06
2006-2016	MRSA	DeKalb County	Black	M	1	Self Pay																			130890238033	0.24	0.07	0.89	0.02	0.26	0.03	0.01	0.4	0.08	4.04	3477.64	2062.15	32049.7	2792.34
2006-2016	MSSA	Clayton County	Black	F	2	Public																			130630404071	0.29	0.32	0.26	0.21	0.11	0.02	0	0.42	0.06	6.06	1874.61	1621.66	68635.9	2207.03
2006-2016	MRSA	Bartow County	White	M	12	Private																			130159604022	0.29	0.85	0.08	0.05	0.38	0.02	0.01	0.32	0.08	13.4	11085	7314.77	190643	554.61
2006-2016	MSSA	DeKalb County	Black	M	0	Private																			130890233121	0.32	0.06	0.88	0.02	0.14	0.02	0.01	0.15	0.3	0	4112.08	2162.14	56253.9	2902.12
2006-2016	MRSA	Newton County	Black	M	0	Public																			132171007003	0.3	0.27	0.66	0.05	0.43	0.01	0	0.23	0.06	0.77	3815.68	3010.84	160176	2705.92
2006-2016	MRSA	DeKalb County	Black	F	1	Private																			130890219112	0.29	0.01	0.86	0.08	0.29	0.07	0	0.19	0.04	1.16	1690.45	2428.98	40152.3	6624.32
2006-2016	MSSA	Cherokee County	White	F	15	Private	0	1																	130570910082	0.31	0.92	0.02	0.04	0.04	0.03	0	0.11	0.47	0	5816.99	2500.35	101883	2091.5
2006-2016	MRSA	Clayton County	Black	M	0	Public																			130630404091	0.32	0.18	0.55	0.1	0.16	0.01	0.01	0.41	0.07	3.35	2231.64	1473.77	74637.5	5638.73
2006-2016	MRSA	DeKalb County	White	M	4	Private																			130890209002	0.17	0.56	0.36	0.04	0.03	0	0	0.1	0.16	0	3158.31	1050.33	22898	3283.89
2006-2016	MRSA	Henry County	White	M	0	Private																			131510704033	0.33	0.79	0.15	0.04	0.06	0.01	0	0.36	0.1	0	5481.42	4045.69	161101	379.16
2006-2016	MRSA	Fulton County	Black	F	1	Public																			131210068021	0.59	0.01	0.97	0	0.86	0.05	0.05	0.49	0	17.98	1908.38	1904.7	35102.6	5781.63
2006-2016	MRSA	DeKalb County	Black	F	2	Public																			130890233122	0.31	0.02	0.93	0.01	0.17	0.01	0.01	0.25	0.23	0	3114.99	3288.19	53418.2	2167.19
2006-2016	MRSA	Gwinnett County	Black	F	2	Public																			131350504342	0.35	0.06	0.17	0.71	0.41	0.01	0.03	0.19	0.08	4.42	2976.88	2487	45972	5765.13
2006-2016	MRSA	Spalding County	Black	M	0	Public																			132551608001	0.29	0.1	0.87	0.02	0.41	0	0.01	0.19	0.09	5.1	2099.88	2967.14	195687	800.07
2006-2016	MRSA	DeKalb County	Black	F	2	Public																			130890234122	0.26	0.03	0.94	0.02	0.05	0.02	0	0.41	0.13	2.34	3359.44	1234.46	41249.1	2768.48
2006-2016	MRSA	Gwinnett County	Black	M	2	Public																			131350503151	0.27	0.44	0.38	0.12	0.28	0.03	0.02	0.21	0.33	2.22	8329.59	2692.4	33039.9	4666.96
2006-2016	MRSA	Fulton County	White	M	0	Public																			130890209002	0.17	0.56	0.36	0.04	0.03	0	0	0.1	0.16	0	3158.31	1050.33	22898	3283.89
2006-2016	MRSA	Cobb County	White	F	15	Private																			130670311011	0.34	0.26	0.2	0.48	0.27	0.02	0.02	0.26	0.13	5.61	2154.22	1240.82	53704.7	5180.04
2006-2016	MRSA	Fulton County	Black	M	1	Public																			131210057001	0.32	0.02	0.96	0.01	0.55	0	0	0.32	0.06	3.3	1491.72	1309.75	34078.8	3143.66
2006-2016	MRSA	Clayton County	Other	F	0	Public																			130630403036	0.33	0.19	0.49	0.27	0.58	0	0	0.18	0.05	0	1724.13	864.85	62512.2	3690.54
2006-2016	MRSA	DeKalb County	Black	M	0	Private																			130890234261	0.3	0.01	0.95	0.02	0.11	0.01	0.01	0.18	0.27	2.33	2674.63	3076.85	58998.5	1736.25
2006-2016	MSSA	DeKalb County	Other	F	1	Public																			130890214173	0.32	0.05	0.05	0.88	0.46	0	0.02	0.32	0.05	18.89	1014.23	1337.82	17748	22718.8
2006-2016	MRSA	Paulding County	White	M	0	Private																			132231204001	0.33	0.8	0.13	0.04	0.13	0.01	0.01	0.31	0.1	1.39	9670.51	8734.24	188929	125.45
2006-2016	MRSA	Gwinnett County	Black	F	0	Public																			131350505413	0.35	0.1	0.41	0.41	0.25	0.02	0	0.25	0.21	5.58	3809.63	3994.87	75023.8	5242.71
2006-2016	MRSA	Fulton County	Black	F	0	Public																			131210086011	0.5	0.01	0.97	0.01	0.77	0.07	0.04	0.31	0.05	1.59	2886.06	2908.74	44835.7	4842.25
2006-2016	MRSA	Coweta County	White	F	3	Public																			130771703031	0.29	0.89	0.06	0.03	0.07	0.02	0.01	0.24	0.24	0	9184.12	19879.1	182749	215.93
2006-2016	MRSA	DeKalb County	Black	M	2	Public																			130890234251	0.29	0.02	0.95	0.01	0.11	0.04	0	0.26	0.24	0	2362.43	2132.05	53770	2855.08
2006-2016	MSSA	Gwinnett County	White	F	0	Private																			131350507214	0.32	0.5	0.34	0.09	0.07	0.04	0.02	0.13	0.28	0	6057.88	2667.71	102783	2382.9
2006-2016	MRSA	Spalding County	White	M	12	Private																			132551612004	0.26	0.75	0.19	0.02	0.1	0.01	0	0.38	0.1	1.93	6754.35	5647.32	215070	374.81
2006-2016	MSSA	DeKalb County	Black	F	1	Self Pay																			130890237001	0.34	0.07	0.85	0.05	0.46	0.05	0.01	0.24	0.25	3.13	3297.68	1293.22	26485.3	4073.8
2006-2016	MRSA	DeKalb County	Black	M	0	Public																			130890219101	0.31	0.05	0.86	0.06	0.01	0.03	0.05	0.25	0.27	2.94	1592.17	2507.59	38621.1	5376.7
2006-2016	MRSA	Clayton County	Black	F	1	Public																			130630406133	0.27	0.28	0.61	0.04	0.02	0.02	0	0.18	0.21	0	9425.03	3937.45	106911	1417.37
2006-2016	MRSA	Newton County	Black	M	1	Public																			132171006001	0.34	0.38	0.55	0.04	0.18	0.01	0.01	0.23	0.09	0.54	9429.07	8224.79	158564	492.52
2006-2016	MSSA	Fulton	Unknown	M	8	Medicaid																			131210105132	0.363403	0.180677	0.650692	0.226807	0.265248	0.0118149	0.023958	0.320482	0.112771	0.0302267	5326.75	2720.04	109781	1811.66
2006-2016	MRSA	DeKalb County	Black	M	0	Public																			130890218063	0.29	0.3	0.48	0.13	0.18	0.02	0.02	0.38	0.23	3.06	6447.82	4308.28	46208.4	1981.35
2006-2016	MRSA	DeKalb County	Black	M	3	Public																			130890220053	0.24	0.07	0.85	0.01	0.19	0.02	0.01	0.27	0.21	2.95	4128.13	1331.41	29344.3	3314.1
2006-2016	MRSA	DeKalb County	Black	F	1	Public																			130890234262	0.27	0	0.97	0	0.08	0	0.01	0.17	0.17	0	2775.49	1918.06	54115.9	2384.82
2006-2016	MRSA	Fulton County	Black	M	0	Public																			131210078051	0.2	0.04	0.79	0.15	0.5	0	0	0.4	0.1	0	4417.23	3304.08	65837.4	464.34
2006-2016	MRSA	Newton County	White	M	0	Private																			132171009013	0.34	0.58	0.35	0.04	0.1	0.03	0.01	0.29	0.17	1.51	8746.66	6251.9	140530	366.14
2006-2016	MSSA	DeKalb County	White	M	0	Private																			130890237002	0.19	0.21	0.76	0.01	0.37	0.02	0.01	0.36	0.25	0	3103.5	1130.45	21821.8	2489.11
2006-2016	MRSA	Fulton County	Black	M	9	Self Pay																			131210108002	0.22	0.39	0.42	0.11	0.03	0.02	0	0.44	0.18	0	3406.65	1716.53	53833.8	1454.89
2006-2016	MSSA	Fulton County	Black	M	1	Self Pay																			131210086014	0.39	0	0.99	0	0.43	0.04	0	0.42	0.09	4.18	4150.32	1016.28	43544.8	1614.5
2006-2016	MRSA	DeKalb County	Black	M	16	Public																			130890231012	0.25	0.19	0.78	0.02	0.32	0.01	0.02	0.14	0.17	0	3917.85	1555.58	21766.8	3278.58
2006-2016	MRSA	Fulton County	Black	M	16	Public																			131210066021	0.35	0.01	0.95	0.01	0.62	0.01	0.02	0.39	0	1.63	1995.46	1254.4	43076.7	3374.37
2006-2016	MRSA	Fulton County	Black	M	1	Public																			131210086021	0.34	0.06	0.9	0.02	0.55	0	0	0.34	0.07	6.01	2169.75	1955.03	49093.2	2565.25
2006-2016	MRSA	DeKalb County	Black	M	0	Public																			130890231111	0.27	0.09	0.81	0.05	0.2	0.02	0	0.31	0.24	1.4	2305.59	999.79	30972.4	2039.12
2002-2005	MSSA	Henry County	Other	M	6	Public	1	0	131510701051	-84.2387332	0.302032367	0.678867143	0.242849078	0.0438464	0.0588852	0.0331072	0.0167055	0.79515885	0.172314675	0.0387048	5547.049309	2118.385745	99392.34775	1513.809237
2006-2016	MSSA	DeKalb County	Other	M	1	Public																			130890220083	0.34	0.06	0.79	0.03	0.33	0	0.03	0.25	0.09	12.38	1881.16	1023.6	26446	10918
2006-2016	MSSA	DeKalb County	Other	M	2	Public																			130890220083	0.34	0.06	0.79	0.03	0.33	0	0.03	0.25	0.09	12.38	1881.16	1023.6	26446	10918
2006-2016	MSSA	DeKalb County	Black	M	8	Public																			130890234184	0.33	0.03	0.93	0.01	0.05	0.05	0	0.17	0.36	0	4936.83	2681.85	74922.9	885.67
2006-2016	MRSA	Fulton County	Black	F	12	Public																			131210067002	0.3	0.02	0.9	0.06	0.56	0.02	0.02	0.39	0.12	3.84	2652.45	1466.15	38299.8	5093.88
2006-2016	MRSA	Fulton County	Black	F	14	Public																			131210067002	0.3	0.02	0.9	0.06	0.56	0.02	0.02	0.39	0.12	3.84	2652.45	1466.15	38299.8	5093.88
2006-2016	MSSA	Clayton County	Other	F	0	Public																			130630406113	0.34	0.15	0.65	0.15	0.27	0.01	0.03	0.14	0.11	1.34	2813.08	1845.36	91481.2	3883.41
2006-2016	MRSA	Gwinnett County	White	F	4	Public																			131350502132	0.37	0.49	0.13	0.08	0.04	0.04	0.04	0.14	0.39	1.95	5322.87	4784.9	110688	2061.87
2006-2016	MSSA	DeKalb County	Black	F	1	Public																			130890218052	0.3	0.5	0.34	0.09	0.27	0.02	0.03	0.28	0.16	2.3	3079.97	2075.92	31489.6	2534.17
2006-2016	MRSA	DeKalb County	Black	F	1	Self Pay																			130890235043	0.35	0.01	0.97	0	0.59	0.03	0.03	0.28	0.01	14.96	3196.38	1466.27	31707.9	8516.4
2006-2016	MSSA	DeKalb County	Black	F	0	Public																			130890216042	0.17	0.84	0.06	0.03	0.01	0.01	0	0.03	0.23	0	2294.97	1730	13409.8	2153.87
2006-2016	MSSA	Spalding County	White	F	3	Public																			132551601003	0.31	0.71	0.11	0.16	0.33	0.02	0	0.32	0.11	3.36	8424.26	8413.36	168739	266.47
2006-2016	MRSA	Newton County	White	F	2	Private																			132171009012	0.33	0.63	0.3	0.04	0.11	0.05	0.01	0.28	0.07	0	5344.57	3345.49	138679	510.52
2006-2016	MRSA	Rockdale County	White	F	1	Public																			132470601023	0.3	0.5	0.42	0.05	0.12	0.04	0.03	0.37	0.13	3	8293.99	6323.04	117358	287.71
2006-2016	MRSA	DeKalb County	Black	M	0	Private																			130890233131	0.33	0.02	0.94	0.02	0.26	0	0.03	0.23	0.14	0	3539.12	3035.52	63442.3	1992.06
2006-2016	MSSA	Henry County	White	F	1	Public																			131510704022	0.35	0.9	0.06	0.03	0.11	0.04	0.02	0.41	0.12	0	8523.1	11385.8	172909	210.81
2006-2016	MSSA	Fulton County	Black	F	4	Private																			131210077061	0.21	0.02	0.96	0.01	0.14	0.04	0.02	0.38	0.14	3.71	2383.86	1062.52	70091.3	2488.82
2006-2016	MSSA	Coweta County	White	F	1	Private																			130771705021	0.3	0.77	0.17	0.04	0.09	0.06	0.04	0.31	0.11	0	10719.6	12632	208216	147.32
2006-2016	MRSA	DeKalb County	Black	M	1	Private																			130890234261	0.3	0.01	0.95	0.02	0.11	0.01	0.01	0.18	0.27	2.33	2674.63	3076.85	58998.5	1736.25
2006-2016	MRSA	DeKalb County	Black	F	2	Public																			130890234262	0.27	0	0.97	0	0.08	0	0.01	0.17	0.17	0	2775.49	1918.06	54115.9	2384.82
2006-2016	MSSA	DeKalb County	White	F	0	Public																			130890214132	0.36	0.04	0.07	0.86	0.4	0	0.05	0.39	0.02	18.29	1736.49	1735.9	21135.3	20693.5
2002-2005	MRSA	Fayette County	Unknown	M	1	Public	0	0	131131402052	-84.5888653	0.321135094	0.894050619	0.0417443	0.0280486	0.0235229	0.0231762	0.0253454	1.159586873	0.362152257	0.0122642	2963.962592	2663.451192	158703.5911	1869.013865
2006-2016	MRSA	Rockdale County	White	M	1	Public																			132470601012	0.23	0.84	0.09	0.03	0.1	0.01	0	0.23	0.08	0	6626.99	7446.01	95144.8	314.43
2006-2016	MSSA	Fulton County	Black	M	11	Public																			131210023002	0.15	0.04	0.92	0.03	0.76	0.03	0	0.26	0.13	0	1846.08	1817.27	31134.7	5495.28
2006-2016	MRSA	Gwinnett County	Black	F	1	Public																			131350507231	0.27	0.34	0.52	0.04	0.04	0.04	0.07	0.09	0.27	0	2528.68	4709.02	74483.1	783.97
2006-2016	MSSA	DeKalb County	Black	F	1	Private																			130890220042	0.29	0.13	0.59	0.06	0.23	0	0.05	0.2	0.11	10.2	3036.98	1283	33228	3233.37
2006-2016	MSSA	Fulton County	Black	F	0	Public																			131210105101	0.33	0.02	0.93	0.03	0.5	0.02	0.01	0.17	0.18	1.18	3259.06	1771.75	100219	2124.25
2006-2016	MRSA	DeKalb County	Black	F	2	Private																			130890237001	0.34	0.07	0.85	0.05	0.46	0.05	0.01	0.24	0.25	3.13	3297.68	1293.22	26485.3	4073.8
2006-2016	MRSA	Fulton County	Black	F	1	Public																			131210104004	0.25	0.36	0.49	0.13	0.12	0.02	0.03	0.28	0.08	0	4507.32	3303.6	144936	1444.2
2006-2016	MRSA	Coweta County	Black	M	0	Public																			130771707003	0.31	0.25	0.64	0.08	0.29	0.03	0	0.37	0.03	0	2404.02	2736.12	216508	1134.72
2006-2016	MRSA	Coweta County	Black	M	2	Public																			130771707003	0.31	0.25	0.64	0.08	0.29	0.03	0	0.37	0.03	0	2404.02	2736.12	216508	1134.72
2006-2016	MSSA	DeKalb County	Black	F	0	Public																			130890219103	0.23	0.16	0.73	0.04	0.22	0.06	0.01	0.22	0.19	0.25	2388.44	3109.74	35519.2	2794.16
2006-2016	MRSA	Fulton County	Black	M	15	Self Pay																			131210082013	0.28	0.01	0.97	0.01	0.38	0.07	0.04	0.42	0.15	2.26	1969.12	1271.02	53032.6	2264.77
2006-2016	MSSA	Fulton County	Black	M	17	Public																			131210082013	0.28	0.01	0.97	0.01	0.38	0.07	0.04	0.42	0.15	2.26	1969.12	1271.02	53032.6	2264.77
2006-2016	MSSA	Fulton County	Black	F	1	Public																			131210060002	0.29	0.03	0.92	0.02	0.5	0	0	0.25	0.22	9.33	2119.53	666.33	41813.3	4175.5
2006-2016	MRSA	DeKalb County	White	M	1	Private																			130890229001	0.2	0.68	0.19	0.04	0.16	0.03	0.03	0.09	0.31	1.01	3203.35	1445.89	16298.2	2502.44
2006-2016	MRSA	DeKalb County	Black	F	17	Public																			130890208011	0.2	0.49	0.47	0.01	0.17	0.01	0	0.18	0.4	0	2169.38	1391.4	15585.9	4418.46
2006-2016	MRSA	Walton County	White	F	0	Private																			132971105071	0.31	0.92	0.03	0.04	0.03	0.01	0.01	0.19	0.15	0	6775.21	6732.38	133499	337.72
2006-2016	MRSA	DeKalb County	White	M	2	Public																			130890209002	0.17	0.56	0.36	0.04	0.03	0	0	0.1	0.16	0	3158.31	1050.33	22898	3283.89
2006-2016	MRSA	DeKalb County	Black	M	0	Private																			130890232093	0.3	0.05	0.91	0.02	0.13	0.01	0.03	0.32	0.12	0	2619.1	1351.27	46173	4402.14
2006-2016	MRSA	Fulton County	White	M	0	Public																			131210123003	0.24	0.43	0.45	0.07	0.28	0	0	0.12	0.31	0	3601.73	3312.61	58138.3	1142.6
2006-2016	MSSA	DeKalb County	Black	F	1	Public																			130890235011	0.28	0.05	0.93	0.01	0.42	0	0.02	0.33	0.04	6.59	2292.18	1416.22	28258.3	3295.48
2006-2016	MSSA	DeKalb County	White	M	1	Private																			130890203001	0.25	0.91	0.03	0.04	0.11	0.06	0.04	0	0.34	0	3225.41	1174.33	9994.17	4340.75
2006-2016	MRSA	Clayton County	White	M	1	Public																			130630404123	0.28	0.21	0.4	0.12	0.07	0.01	0	0.36	0.09	2.17	3672.18	2467.22	79979.5	1942.76
2006-2016	MSSA	Clayton County	Black	F	1	Public																			130630405191	0.26	0.02	0.92	0.03	0.31	0.01	0.01	0.32	0.11	4.26	3450.5	1967.8	79788.4	6699.83
2006-2016	MRSA	Fulton County	Black	M	2	Public																			131210063001	0.3	0.03	0.93	0.02	0.42	0.02	0	0.39	0.09	0.51	2295.53	1761.02	35458.7	1680.87
2006-2016	MRSA	Fulton County	Black	M	1	Public																			131210105104	0.31	0.02	0.93	0.02	0.13	0.01	0	0.2	0.08	3.11	2571.06	1413.07	95169.5	2692.56
2006-2016	MSSA	Fulton County	White	M	11	Private																			131210030002	0.18	0.83	0.08	0.04	0.04	0.02	0	0.08	0.46	0	4629.85	1373.3	16675.6	4834.93
2006-2016	MRSA	Fulton County	Black	M	1	Public																			131210105072	0.34	0.01	0.93	0.05	0.13	0.05	0	0.27	0.12	0	1473.65	801.26	82387.8	2976.74
2006-2016	MRSA	DeKalb County	Black	M	12	Public																			130890218091	0.19	0.71	0.1	0.04	0.09	0.1	0	0.22	0.43	0	3152.59	2428.23	43944.8	1728.51
2006-2016	MRSA	Fulton County	Black	F	1	Public																			131210087001	0.31	0.01	0.94	0.03	0.43	0.04	0	0.14	0.18	6.53	3603.71	1932.38	48454.1	1391.26
2006-2016	MSSA	Fulton County	Other	M	0	Public																			131210053001	0.22	0.53	0.39	0.04	0.21	0.04	0.03	0.08	0.51	0	1470.27	1429.51	26403.7	6219.27
2006-2016	MRSA	DeKalb County	Black	M	2	Private																			130890234143	0.23	0.02	0.96	0.02	0.2	0	0.03	0.24	0.11	0	3631.36	1947.45	48702.1	2582.08
2006-2016	MSSA	Coweta County	Black	M	1	Private																			130771706014	0.3	0.52	0.25	0.19	0.05	0.01	0.08	0.29	0.09	0	7283.63	2315.18	208008	506.66
2006-2016	MSSA	Walton County	White	M	2	Public																			132971105042	0.29	0.82	0.09	0.04	0.17	0.02	0	0.24	0.23	3.89	3838.64	4464.03	132504	1295.52
2006-2016	MRSA	Gwinnett County	Black	F	0	Private																			131350507281	0.32	0.35	0.53	0.07	0.17	0.04	0.04	0.25	0.13	0	3447.16	2720.56	95156.8	1083.46
2006-2016	MSSA	Walton County	White	M	1	Private																			132971105071	0.31	0.92	0.03	0.04	0.03	0.01	0.01	0.19	0.15	0	6775.21	6732.38	133499	337.72
2006-2016	MRSA	DeKalb County	Black	F	7	Public																			130890235061	0.3	0.03	0.93	0.02	0.25	0.05	0.01	0.3	0.15	4.85	3724.19	1952.08	35067.8	2807.33
2006-2016	MRSA	DeKalb County	Black	M	1	Self Pay																			130890232104	0.26	0.03	0.9	0.03	0.31	0.06	0	0.22	0.14	0	3930.89	1513.37	41607.4	6629.77
2006-2016	MRSA	Clayton County	Black	M	0	Public																			130630405143	0.33	0.02	0.88	0.05	0.21	0.01	0.02	0.2	0.18	3.32	3096.87	1439.75	96367.5	3591.42
2006-2016	MSSA	Fulton County	Black	M	10	Private																			131210089024	0.13	0.62	0.19	0.08	0.21	0.01	0	0.02	0.45	0	9091.33	6732.91	29871.6	5666.09
2002-2005	MRSA	Coweta County	White	F	14	Private	1	0	130771705001	-84.6203914	0.304652466	0.910313901	0.063901345	0.0336323	0.047138	0.0284192	0.0236827	0.753971662	0.143838557	0.0343137	8847.899806	7259.452761	184961.8316	157.1827762
2006-2016	MRSA	Newton County	White	F	1	Private																			132171005022	0.36	0.33	0.45	0.2	0.11	0.04	0.01	0.33	0.05	3.83	3945.57	4172.99	143059	450.62
2006-2016	MRSA	DeKalb County	Black	F	1	Private																			130890218062	0.2	0.75	0.17	0.04	0.02	0	0	0.07	0.43	0	4848.87	5916.63	44353.6	497.42
2006-2016	MRSA	Fulton County	Other	F	1	Public																			131210105103	0.34	0.11	0.75	0.09	0.19	0.03	0.01	0.18	0.24	5.28	9518.02	4051.32	118559	749.41
2006-2016	MSSA	Henry County	Black	M	0	Public																			131510701081	0.34	0.12	0.77	0.08	0.05	0.03	0.06	0.21	0.24	0	7209.78	3008.11	59697.9	1081.48
2006-2016	MSSA	Fulton County	White	M	12	Private																			131210115044	0.36	0.85	0.04	0.04	0	0.05	0.01	0.08	0.44	0	9756	7245.18	94179.4	624.07
2006-2016	MSSA	Fulton County	White	M	13	Private																			131210115044	0.36	0.85	0.04	0.04	0	0.05	0.01	0.08	0.44	0	9756	7245.18	94179.4	624.07
2006-2016	MSSA	Fulton County	White	M	13	Private																			131210115044	0.36	0.85	0.04	0.04	0	0.05	0.01	0.08	0.44	0	9756	7245.18	94179.4	624.07
2002-2005	MSSA	Fulton County	Other	F	9	Public	1	0	131210114051	-84.3456797	0.25627152	0.697983276	0.17461879	0.23364486	0.190770695	0.0100719	0.0191847	0.888655462	0.234593838	0.066478076	3800.393283	2500.408941	39945.386	1175.168229
2006-2016	MRSA	DeKalb County	Black	M	1	Public																			130890232104	0.26	0.03	0.9	0.03	0.31	0.06	0	0.22	0.14	0	3930.89	1513.37	41607.4	6629.77
2006-2016	MRSA	Henry County	White	M	1	Private																			131510702051	0.29	0.81	0.11	0.03	0.19	0.05	0.01	0.27	0.2	0	5161.33	3790.95	121791	876.78
2006-2016	MRSA	Walton County	White	M	1	Public																			132971105042	0.29	0.82	0.09	0.04	0.17	0.02	0	0.24	0.23	3.89	3838.64	4464.03	132504	1295.52
2006-2016	MRSA	Gwinnett County	Black	F	8	Private																			131350507093	0.35	0.3	0.57	0.08	0.06	0.02	0.01	0.22	0.17	2.16	4273.47	2333.12	84756.6	2144.8
2006-2016	MSSA	Henry County	White	F	14	Private																			131510705022	0.35	0.51	0.38	0.06	0.11	0.03	0.01	0.34	0.18	3.76	6975.57	7532.3	158324	363.05
2006-2016	MSSA	Fulton County	White	F	1	Private																			131210105151	0.31	0.15	0.81	0.03	0.17	0.04	0.01	0.21	0.12	1.53	6708.18	2483.96	102966	991.66
2006-2016	MRSA	Henry County	Black	M	1	Public																			131510705011	0.36	0.45	0.45	0.06	0.21	0.03	0.02	0.31	0.13	0.83	8710.95	6217.26	139014	454.32
2006-2016	MRSA	Fulton County	White	M	6	Private																			131210105081	0.28	0.03	0.94	0.02	0.23	0.01	0	0.24	0.16	5.48	3169.14	1156.53	87750	2005.15
2006-2016	MRSA	Clayton County	Black	M	3	Public																			130630405244	0.32	0.13	0.76	0.07	0.21	0.06	0.03	0.19	0.13	9.95	3382.77	1730.31	92627.8	2642.93
2006-2016	MRSA	Walton County	White	M	1	Private																			132971101001	0.27	0.81	0.08	0.03	0.07	0.03	0.02	0.21	0.08	0	16098.3	15708.1	194951	151.28
2006-2016	MSSA	DeKalb County	Black	M	0	Public																			130890220052	0.27	0.2	0.57	0.02	0.37	0	0.08	0.15	0.1	7.1	1923.52	1541.22	25532.7	2227.95
2006-2016	MSSA	Fulton County	White	F	14	Private																			131210116143	0.22	0.53	0.16	0.08	0.05	0.03	0.02	0.15	0.34	2.17	4312.26	1793.44	71826	2535.38
2006-2016	MSSA	DeKalb County	Other	F	0	Self Pay																			130890222041	0.27	0.38	0.19	0.13	0.34	0.02	0.05	0.28	0.14	0	2390.34	1851.31	18021.3	2990.37
2006-2016	MRSA	DeKalb County	Black	M	0	Public																			130890218063	0.29	0.3	0.48	0.13	0.18	0.02	0.02	0.38	0.23	3.06	6447.82	4308.28	46208.4	1981.35
2006-2016	MRSA	Walton County	White	F	3	Self Pay																			132971107002	0.28	0.74	0.19	0.04	0.12	0.05	0.02	0.25	0.18	0	15365.7	10226.4	176603	342.92
2006-2016	MSSA	DeKalb County	White	F	1	Private																			130890212132	0.34	0.95	0.01	0.02	0.03	0.02	0.02	0.04	0.42	0	4335.56	2007.75	16324.4	2896.93
2006-2016	MRSA	Fulton County	Black	F	13	Public																			131210055012	0.34	0.09	0.86	0.02	0.49	0.02	0.01	0.38	0.12	0	1013.17	1012.66	31328.2	7048.78
2006-2016	MSSA	Cobb County	White	F	13	Private																			130670303291	0.26	0.74	0.09	0.06	0.09	0.02	0.02	0.12	0.36	0	4281.71	3132.62	53516.6	2751.83
2006-2016	MSSA	Cobb County	White	F	14	Private																			130670303291	0.26	0.74	0.09	0.06	0.09	0.02	0.02	0.12	0.36	0	4281.71	3132.62	53516.6	2751.83
2006-2016	MSSA	Newton County	White	F	1	Private																			132171002022	0.27	0.83	0.12	0.02	0.1	0.06	0.02	0.37	0.17	0	15291.5	12568	183106	120.02
2006-2016	MRSA	Fulton County	White	M	0	Private																			131210100022	0.37	0.88	0.04	0.04	0.01	0.03	0.01	0.01	0.45	0	5678.26	4514.48	12834.6	2796.16
2006-2016	MSSA	Fulton County	White	F	8	Private																			131210115044	0.36	0.85	0.04	0.04	0	0.05	0.01	0.08	0.44	0	9756	7245.18	94179.4	624.07
2006-2016	MSSA	Fulton County	White	F	9	Private																			131210115044	0.36	0.85	0.04	0.04	0	0.05	0.01	0.08	0.44	0	9756	7245.18	94179.4	624.07
2006-2016	MSSA	Fulton County	White	F	10	Private																			131210115044	0.36	0.85	0.04	0.04	0	0.05	0.01	0.08	0.44	0	9756	7245.18	94179.4	624.07
2006-2016	MSSA	Newton County	Black	M	0	Private																			132171005011	0.34	0.22	0.68	0.07	0.27	0.01	0	0.23	0.14	11.28	5294.84	2213.69	135411	1665.77
2006-2016	MRSA	Coweta County	White	F	10	Private																			130771704022	0.32	0.83	0.07	0.06	0.01	0.02	0.02	0.22	0.28	1	7431.86	7274.21	150004	613.88
2006-2016	MRSA	Spalding County	White	F	8	Public																			132551602001	0.24	0.87	0.07	0.05	0.06	0.03	0	0.22	0.07	0	19706.5	13026.3	188006	122.43
2006-2016	MRSA	DeKalb County	Black	F	0	Public																			130890219112	0.29	0.01	0.86	0.08	0.29	0.07	0	0.19	0.04	1.16	1690.45	2428.98	40152.3	6624.32
2006-2016	MSSA	Gwinnett County	Other	M	13	Public																			131350504341	0.36	0.05	0.15	0.64	0.41	0.04	0.03	0.21	0.05	17.25	3472.55	2103.67	48743.9	9782.87
2006-2016	MSSA	Gwinnett County	Black	F	2	Public																			131350504271	0.28	0.51	0.16	0.16	0.22	0.03	0.03	0.15	0.24	6.6	2779.57	5806.83	74996.6	2122.69
2006-2016	MSSA	Clayton County	Other	F	5	Public																			130630403023	0.33	0.14	0.43	0.36	0.24	0.01	0.01	0.29	0.05	7.29	2790.78	2660.32	61845.6	2677.65
2006-2016	MRSA	DeKalb County	Black	F	1	Public																			130890231111	0.27	0.09	0.81	0.05	0.2	0.02	0	0.31	0.24	1.4	2305.59	999.79	30972.4	2039.12
2006-2016	MRSA	Clayton County	Black	F	0	Public																			130630406081	0.33	0.19	0.69	0.07	0.12	0.02	0.02	0.21	0.13	1.67	8975.01	8512.49	142261	512.97
2006-2016	MSSA	DeKalb County	Black	F	1	Private																			130890216021	0.11	0.63	0.21	0.04	0.21	0.01	0	0.14	0.14	1.11	4867.28	1822.61	7536.53	5863.28
2006-2016	MRSA	Fulton County	Black	M	3	Public																			131210078082	0.47	0.01	0.83	0.16	0.73	0.1	0.03	0.48	0	8.14	3175.89	1515.86	54044.9	11159.3
2006-2016	MRSA	DeKalb County	Black	M	0	Public																			130890236022	0.23	0.07	0.9	0.01	0.17	0.03	0.03	0.35	0.08	0	1424.96	1453.23	26820	2087.77
2006-2016	MRSA	DeKalb County	Black	F	0	Public																			130890238034	0.22	0.17	0.78	0.02	0.21	0.01	0.03	0.26	0.16	0	4819.75	2165.57	28504.2	2911.12
2006-2016	MSSA	DeKalb County	Black	F	16	Public																			130890234193	0.31	0.01	0.97	0.02	0.13	0.01	0.04	0.07	0.28	0	2061.05	2219.66	55860.6	2143.49
2006-2016	MSSA	Paulding County	White	M	5	Private	0	1																	132231206051	0.31	0.85	0.1	0.04	0.15	0.06	0.03	0.32	0.1	1.07	5988.56	3402.98	162028	415.28
2006-2016	MSSA	DeKalb County	Black	F	12	Private																			130890235052	0.23	0.04	0.92	0.02	0.23	0	0.01	0.26	0.13	1.99	1469.29	1428.71	31732.3	2189.51
2006-2016	MSSA	DeKalb County	Black	F	12	Self Pay																			130890235052	0.23	0.04	0.92	0.02	0.23	0	0.01	0.26	0.13	1.99	1469.29	1428.71	31732.3	2189.51
2006-2016	MRSA	DeKalb County	White	F	0	Private																			130890224033	0.33	0.89	0.02	0.02	0.05	0.04	0.02	0.02	0.25	2.49	1913.7	2147.12	3516.32	3868.47
2006-2016	MRSA	DeKalb County	Black	M	1	Private																			130890232103	0.32	0.03	0.93	0.02	0.03	0	0	0.26	0.24	0	3389.2	1149.56	47894.2	3831.77
2006-2016	MRSA	DeKalb County	Black	F	15	Private																			130890227001	0.25	0.53	0.41	0.02	0.13	0.03	0.03	0.12	0.32	0	1220.3	1206.56	14088.8	6189.35
2006-2016	MSSA	DeKalb County	Black	M	1	Private																			130890232141	0.32	0.01	0.96	0.02	0.15	0.02	0.01	0.21	0.18	0.75	2888.29	1551.01	47985.7	3414.8
2006-2016	MSSA	Douglas County	Black	M	0	Public																			130970806044	0.33	0.48	0.44	0.04	0.17	0	0	0.38	0.05	0	6151.72	3434.47	109872	1101.85
2006-2016	MSSA	Douglas County	Black	M	1	Public																			130970806044	0.33	0.48	0.44	0.04	0.17	0	0	0.38	0.05	0	6151.72	3434.47	109872	1101.85
2006-2016	MSSA	Henry	White	M	14	Managed Care																			131510702033	0.2854	0.802246	0.160645	0.0183105	0.0328803	0.0488133	0.0201523	0.232143	0.165431	0	11914	4731.72	143959	728.75
2006-2016	MSSA	DeKalb County	Black	M	0	Public																			130890233093	0.34	0.02	0.94	0.02	0.26	0.03	0.01	0.3	0.15	4.02	2332.84	1617.87	63109.9	4485.85
2006-2016	MRSA	DeKalb County	Black	F	2	Public																			130890235061	0.3	0.03	0.93	0.02	0.25	0.05	0.01	0.3	0.15	4.85	3724.19	1952.08	35067.8	2807.33
2006-2016	MRSA	DeKalb County	Black	F	1	Public																			130890234141	0.35	0.03	0.93	0.01	0.36	0.01	0.01	0.47	0.08	6.17	5092.56	1547.67	47984.2	2486.24
2006-2016	MRSA	DeKalb County	Black	F	1	Public																			130890234141	0.35	0.03	0.93	0.01	0.36	0.01	0.01	0.47	0.08	6.17	5092.56	1547.67	47984.2	2486.24
2006-2016	MRSA	DeKalb County	Black	F	3	Public																			130890220092	0.36	0.03	0.89	0.06	0.36	0.01	0.03	0.37	0.14	9.17	4551.99	2772.02	27254.1	6936.55
2006-2016	MSSA	Fulton County	Black	F	12	Public																			131210105123	0.37	0.04	0.92	0.02	0.28	0.02	0.01	0.29	0.08	1.83	4226.44	1058.7	103529	2800.17
2006-2016	MRSA	Rockdale County	White	F	1	Public																			132470604051	0.28	0.59	0.33	0.02	0.05	0.03	0.03	0.29	0.18	1.35	7501.39	9393.03	109240	445.79
2006-2016	MSSA	Fulton County	Black	M	0	Public																			131210082013	0.28	0.01	0.97	0.01	0.38	0.07	0.04	0.42	0.15	2.26	1969.12	1271.02	53032.6	2264.77
2006-2016	MSSA	DeKalb County	Black	F	8	Public																			130890233092	0.36	0.01	0.95	0.02	0.08	0	0	0.17	0.32	0	2052.07	1128.17	53456.3	3989.84
2006-2016	MRSA	DeKalb County	Black	M	17	Public																			130890234112	0.28	0.02	0.95	0.01	0.35	0.03	0.04	0.27	0.15	1.25	2782.71	1246.32	33557.8	3966.92
2006-2016	MRSA	DeKalb County	Black	F	1	Public																			130890218063	0.29	0.3	0.48	0.13	0.18	0.02	0.02	0.38	0.23	3.06	6447.82	4308.28	46208.4	1981.35
2006-2016	MSSA	Gwinnett County	White	M	0	Public																			131350507241	0.36	0.53	0.33	0.07	0.12	0.02	0.01	0.27	0.19	0	4343.37	4416.01	120675	1110.92
2006-2016	MRSA	Fulton County	Black	M	1	Public																			131210105123	0.37	0.04	0.92	0.02	0.28	0.02	0.01	0.29	0.08	1.83	4226.44	1058.7	103529	2800.17
2006-2016	MRSA	Clayton County	Black	M	0	Self Pay																			130630402022	0.35	0.03	0.62	0.06	0.34	0	0.02	0.46	0.07	8.33	3253.33	3293.95	73821.4	3144.85
2006-2016	MSSA	Barrow County	Black	F	0	Private																			130131801051	0.31	0.84	0.05	0.05	0.14	0.01	0.02	0.25	0.07	0.85	6567.16	7061.27	171598	512.1
2006-2016	MRSA	DeKalb County	Black	M	2	Self Pay																			130890218092	0.24	0.75	0.1	0.08	0.03	0.02	0.02	0.14	0.27	2.02	1951.03	1404.3	40432.2	1311.27
2006-2016	MRSA	Cobb County	White	F	0	Public																			130670305042	0.27	0.56	0.14	0.23	0.01	0.01	0.01	0.17	0.34	0	2181.11	2587.78	55901.9	1282.35
2006-2016	MSSA	DeKalb	Unknown	F	1	CMO Medicaid																			130890213033	0.307825	0.33276	0.116939	0.78031	0.390421	0.0089521	0.0263296	0.481115	0.0152878	0.231499	2720.54	2525.67	30960.7	1467.95
2006-2016	MSSA	Gwinnett County	White	M	1	Public																			131350502051	0.26	0.53	0.14	0.21	0.15	0.02	0.02	0.25	0.18	8.24	3027.62	2588.69	70152.6	2160.18
2006-2016	MSSA	Walton County	White	M	0	Private																			132971105031	0.31	0.87	0.07	0.03	0.09	0.03	0.01	0.34	0.21	1.96	12345.6	8632.33	157342	380.72
2006-2016	MSSA	DeKalb County	Black	M	1	Public																			130890219091	0.29	0.12	0.8	0.05	0.34	0	0	0.27	0.09	7.9	2557.95	1194.87	34561.2	5392.03
2006-2016	MRSA	DeKalb County	Black	M	0	Public																			130890232105	0.28	0.02	0.94	0.02	0.28	0.01	0	0.21	0.19	0	4325.44	1838.14	41085.2	7980.91
2006-2016	MRSA	Fulton County	Black	F	3	Public																			131210023003	0.24	0.03	0.93	0.03	0.27	0	0	0.27	0.04	0	1572.03	1568.53	32497.7	2382.43
2006-2016	MRSA	DeKalb County	Black	M	0	Public																			130890235041	0.21	0.06	0.92	0.01	0.4	0.01	0.05	0.27	0.12	0	1974.5	1843.67	27588.8	2723.3
2006-2016	MSSA	DeKalb County	Black	M	0	Public																			130890231012	0.25	0.19	0.78	0.02	0.32	0.01	0.02	0.14	0.17	0	3917.85	1555.58	21766.8	3278.58
2006-2016	MSSA	Coweta County	White	M	18	Public																			130771705031	0.32	0.78	0.12	0.06	0.12	0.01	0.01	0.22	0.25	3.59	9652.13	8121.14	187350	413.21
2006-2016	MSSA	DeKalb County	Black	F	0	Public																			130890220053	0.24	0.07	0.85	0.01	0.19	0.02	0.01	0.27	0.21	2.95	4128.13	1331.41	29344.3	3314.1
2006-2016	MSSA	Henry County	Black	F	1	Public																			131510704042	0.33	0.63	0.28	0.05	0.12	0.02	0	0.18	0.28	0	6245.04	6987.78	163030	186.66
2006-2016	MRSA	Fulton County	Black	M	2	Public																			131210105073	0.38	0.02	0.92	0.03	0.25	0.03	0.01	0.19	0.21	5.91	3140.24	2030.12	82352.4	2452.83
2006-2016	MSSA	Henry County	White	F	0	Private																			131510705022	0.35	0.51	0.38	0.06	0.11	0.03	0.01	0.34	0.18	3.76	6975.57	7532.3	158324	363.05
2006-2016	MSSA	Clayton County	Black	F	0	Private																			130630405143	0.33	0.02	0.88	0.05	0.21	0.01	0.02	0.2	0.18	3.32	3096.87	1439.75	96367.5	3591.42
2006-2016	MRSA	Fulton County	Black	F	8	Public																			131210113061	0.38	0	0.96	0.02	0.43	0.04	0	0.36	0	1.83	4438.86	1454.12	79290.8	2138.01
2006-2016	MSSA	Fulton County	Black	M	9	Public																			131210112012	0.33	0.17	0.75	0.05	0.3	0.01	0.01	0.17	0.09	11.89	2879.86	1209.83	54796.1	3348.79
2006-2016	MRSA	DeKalb County	Black	M	0	Public																			130890218063	0.29	0.3	0.48	0.13	0.18	0.02	0.02	0.38	0.23	3.06	6447.82	4308.28	46208.4	1981.35
2006-2016	MSSA	Coweta County	White	F	1	Private																			130771704051	0.28	0.76	0.11	0.09	0.11	0.02	0.03	0.18	0.26	4.13	3251.18	2708.86	188645	1775.2
2006-2016	MRSA	Rockdale County	White	M	0	Self Pay																			132470603043	0.29	0.29	0.58	0.09	0.16	0.01	0.01	0.25	0.17	1.56	5594.64	2710.09	98406.9	282.63
2006-2016	MRSA	Rockdale County	White	M	1	Public																			132470603043	0.29	0.29	0.58	0.09	0.16	0.01	0.01	0.25	0.17	1.56	5594.64	2710.09	98406.9	282.63
2006-2016	MRSA	Rockdale County	White	M	3	Public																			132470603043	0.29	0.29	0.58	0.09	0.16	0.01	0.01	0.25	0.17	1.56	5594.64	2710.09	98406.9	282.63
2006-2016	MRSA	DeKalb County	Other	F	0	Public																			130890220081	0.24	0.34	0.37	0.04	0.26	0.01	0	0.17	0.23	0	1751.04	1318.91	26751.5	3058.63
2006-2016	MRSA	Newton County	White	M	1	Public																			132171001004	0.2	0.64	0.32	0.02	0.14	0.02	0.01	0.25	0.15	1.69	9826.88	8792.74	161050	209.71
2006-2016	MRSA	DeKalb County	White	F	1	Private																			130890231132	0.24	0.19	0.75	0.03	0.19	0	0	0.17	0.08	0	2813.02	1750.41	22387.4	3055.8
2006-2016	MRSA	Gwinnett County	Black	F	12	Public																			131350504153	0.24	0.44	0.42	0.07	0.06	0.01	0.02	0.07	0.31	0	5279.28	3371.92	70987.1	1369.84
2006-2016	MRSA	DeKalb County	Black	F	2	Public																			130890232083	0.32	0.03	0.91	0.03	0.32	0.01	0.03	0.28	0.21	2.78	3025.7	1284.8	41829.5	3452.87
2006-2016	MSSA	Coweta County	White	F	1	Private																			130771703061	0.33	0.86	0.05	0.06	0.04	0	0.03	0.39	0.26	0	7829.2	4912.46	184747	415.77
2006-2016	MSSA	Clayton County	Black	M	16	Public																			130630405152	0.33	0.07	0.83	0.05	0.19	0.05	0.02	0.24	0.22	2.6	3835.1	1661.21	101141	4475.4
2006-2016	MRSA	Clayton County	Black	F	2	Private																			130630405143	0.33	0.02	0.88	0.05	0.21	0.01	0.02	0.2	0.18	3.32	3096.87	1439.75	96367.5	3591.42
2006-2016	MSSA	Cobb County	Black	F	5	Public																			130670310051	0.34	0.27	0.38	0.28	0.19	0.03	0.02	0.23	0.23	1.8	3121.77	1530.69	70463.5	2001.64
2006-2016	MSSA	DeKalb County	Black	M	5	Public																			130890231121	0.26	0.03	0.9	0.04	0.42	0	0.02	0.33	0.07	8.1	4111.42	942.84	24231.3	4211.49
2006-2016	MRSA	DeKalb County	Black	F	3	Public																			130890234283	0.35	0.02	0.92	0.04	0.23	0.04	0.02	0.21	0.14	2.95	2801.2	1560.44	61172.7	5737.84
2006-2016	MSSA	DeKalb County	Black	F	13	Public																			130890219101	0.31	0.05	0.86	0.06	0.01	0.03	0.05	0.25	0.27	2.94	1592.17	2507.59	38621.1	5376.7
2006-2016	MRSA	Henry County	Black	F	2	Public																			131510703061	0.33	0.47	0.4	0.07	0.07	0.02	0.01	0.25	0.21	3.14	7343.32	4690.89	141893	596.79
2006-2016	MRSA	Fulton County	Black	F	1	Public																			131210076031	0.35	0	0.98	0.01	0.46	0	0.02	0.28	0.02	11.31	4443.5	938.27	52267.6	11023.8
2006-2016	MRSA	DeKalb County	Black	M	1	Public																			130890220082	0.39	0.15	0.43	0.03	0.47	0.03	0.04	0.32	0.08	17.72	1664.16	1736.57	23043	9526.04
2002-2005	MSSA	Cobb County	White	F	10	Public	1	1	130670315044	-84.664015	0.265432099	0.832098765	0.134567901	0.017284	0.104786546	0	0.0185923	0.768535262	0.157323689	0.0206897	5224.302401	1847.282489	95851.08477	1292.63811
2006-2016	MRSA	Cobb County	White	F	14	Public	0	1																	130670315062	0.3	0.43	0.4	0.14	0.18	0.03	0	0.32	0.12	4.43	3045.63	2320.91	95543.1	2381.62
2006-2016	MSSA	Paulding County	White	M	12	Private																			132231206042	0.33	0.82	0.13	0.03	0.21	0.01	0.02	0.41	0.09	2.2	6447.22	4071.81	132594	856.59
2006-2016	MRSA	Paulding County	White	M	14	Private																			132231206042	0.33	0.82	0.13	0.03	0.21	0.01	0.02	0.41	0.09	2.2	6447.22	4071.81	132594	856.59
2006-2016	MRSA	Forsyth	White	F	3	Managed Care																			131171306021	0.304995	0.575408	0.104707	0.482709	0.10238	0.00656045	0.0238988	0.124905	0.325971	0.0649867	6890.85	3068.04	81453.7	1750.32
2006-2016	MRSA	Forsyth	White	F	3	Managed Care																			131171306021	0.304995	0.575408	0.104707	0.482709	0.10238	0.00656045	0.0238988	0.124905	0.325971	0.0649867	6890.85	3068.04	81453.7	1750.32
2006-2016	MRSA	Fulton County	Black	F	0	Public																			131210105133	0.35	0.09	0.76	0.12	0.24	0.04	0.01	0.3	0.12	5.97	3817.72	2093.29	107373	1187.01
2006-2016	MRSA	Clayton County	Black	F	0	Public																			130630402043	0.3	0.02	0.91	0.04	0.33	0.06	0.01	0.2	0.1	3.49	2056.65	1507.46	79576.9	4840.2
2006-2016	MRSA	Spalding County	White	M	0	Public																			132551601001	0.27	0.9	0.05	0.02	0.05	0.02	0.02	0.33	0.09	0	14006.5	12746.4	167833	243.08
2006-2016	MRSA	Spalding County	White	M	0	Public																			132551601001	0.27	0.9	0.05	0.02	0.05	0.02	0.02	0.33	0.09	0	14006.5	12746.4	167833	243.08
2006-2016	MSSA	DeKalb County	Black	F	10	Private																			130890233033	0.29	0.2	0.52	0.25	0.26	0.02	0.02	0.38	0.04	4.13	6967.77	1941.29	76425.7	1218.89
2006-2016	MRSA	DeKalb County	Black	F	1	Public																			130890234212	0.33	0.01	0.95	0.02	0.18	0.05	0.04	0.26	0.23	0	4964.32	1818.91	48106.5	3053.31
2006-2016	MSSA	Henry County	Black	M	0	Private																			131510702031	0.35	0.62	0.3	0.04	0.07	0.02	0.01	0.24	0.18	0	11296.2	10645.7	141574	285.66
2006-2016	MRSA	DeKalb County	Black	F	1	Private																			130890234213	0.36	0.01	0.94	0.03	0.2	0.02	0	0.17	0.23	0.77	2260.98	1554.93	44999.5	4079.69
2006-2016	MRSA	DeKalb County	Black	F	0	Public																			130890235061	0.3	0.03	0.93	0.02	0.25	0.05	0.01	0.3	0.15	4.85	3724.19	1952.08	35067.8	2807.33
2006-2016	MSSA	Clayton County	Black	F	2	Public																			130630406211	0.37	0.1	0.8	0.06	0.21	0.03	0.02	0.3	0.13	4.05	2651.48	1623	122409	2765.99
2006-2016	MRSA	Paulding County	White	M	2	Private																			132231206042	0.33	0.82	0.13	0.03	0.21	0.01	0.02	0.41	0.09	2.2	6447.22	4071.81	132594	856.59
2006-2016	MSSA	Fayette County	White	F	1	Public																			131131404071	0.29	0.56	0.31	0.06	0.13	0.03	0.01	0.25	0.29	0	9797.15	6977.71	130024	358.66
2006-2016	MSSA	Fayette County	White	F	1	Public																			131131404071	0.29	0.56	0.31	0.06	0.13	0.03	0.01	0.25	0.29	0	9797.15	6977.71	130024	358.66
2006-2016	MRSA	DeKalb County	Black	F	1	Public																			130890233152	0.29	0.17	0.76	0.05	0.01	0.05	0	0.2	0.28	0	6948.62	6421.74	80443.4	328.25
2006-2016	MSSA	DeKalb County	Black	M	10	Public																			130890219082	0.34	0.06	0.77	0.06	0.41	0.02	0.02	0.27	0.2	8.4	2888.92	1332.46	39626.3	4156.36
2006-2016	MSSA	Henry County	Black	F	8	Public																			131510702031	0.35	0.62	0.3	0.04	0.07	0.02	0.01	0.24	0.18	0	11296.2	10645.7	141574	285.66
2006-2016	MRSA	Fulton County	Black	M	2	Public																			131210065002	0.27	0.08	0.89	0.02	0.29	0.01	0.01	0.43	0.08	10.72	2457.3	1404.44	42141.7	3969.57
2006-2016	MRSA	Gwinnett County	Other	F	11	Public																			131350507251	0.36	0.3	0.5	0.12	0.12	0.01	0.03	0.15	0.16	0	5934.22	2312.15	86137.9	2650.81
2006-2016	MRSA	DeKalb County	White	F	2	Private																			130890226003	0.19	0.82	0.08	0.03	0.21	0.02	0.03	0.11	0.29	0	1691.02	1274.57	7313.41	5192.09
2006-2016	MRSA	DeKalb County	Black	M	0	Private																			130890223023	0.15	0.6	0.21	0.07	0.19	0.02	0.02	0.11	0.32	1	2580.24	1949.34	10757.1	3034.34
2006-2016	MRSA	Gwinnett County	White	M	2	Public																			131350505214	0.35	0.42	0.2	0.31	0.24	0.06	0	0.21	0.18	11.69	2020.77	1310.41	108943	4729.28
2006-2016	MRSA	Gwinnett County	Black	M	0	Public																			131350505411	0.37	0.1	0.43	0.4	0.22	0.01	0.01	0.39	0.07	18.78	5185.88	3124.84	77375	8595.41
2006-2016	MRSA	DeKalb County	Black	M	1	Public																			130890206002	0.29	0.34	0.58	0.03	0.28	0.02	0.01	0.13	0.33	4.61	2282.06	1525.31	14090.1	4707.52
2006-2016	MSSA	Clayton County	Black	F	0	Public																			130630405222	0.3	0.04	0.79	0.06	0.23	0.04	0	0.28	0.19	9.65	2854.8	1971.83	76516.5	2352.78
2006-2016	MRSA	DeKalb County	White	M	5	Self Pay																			130890218051	0.21	0.63	0.19	0.07	0.09	0.03	0	0.19	0.28	2.11	1559.07	1528.65	34500	2254.79
2006-2016	MRSA	DeKalb County	Other	M	1	Public																			130890234212	0.33	0.01	0.95	0.02	0.18	0.05	0.04	0.26	0.23	0	4964.32	1818.91	48106.5	3053.31
2006-2016	MRSA	Clayton County	Black	F	0	Self Pay																			130630405262	0.34	0.09	0.84	0.04	0.37	0.03	0.04	0.32	0.08	4.03	2819.26	1212.26	105197	4532.13
2006-2016	MSSA	Douglas County	White	M	14	Private																			130970804021	0.3	0.86	0.09	0.03	0.15	0.02	0	0.28	0.22	0	15422.7	16059.4	172136	238.68
2006-2016	MSSA	DeKalb County	Black	F	8	Public																			130890220082	0.39	0.15	0.43	0.03	0.47	0.03	0.04	0.32	0.08	17.72	1664.16	1736.57	23043	9526.04
2006-2016	MRSA	Henry County	Black	M	1	Public																			131510701141	0.27	0.35	0.47	0.07	0.08	0	0.02	0.16	0.33	1.17	7534.04	1616.97	106818	1575.37
2006-2016	MRSA	Gwinnett County	Black	F	6	Private																			131350504153	0.24	0.44	0.42	0.07	0.06	0.01	0.02	0.07	0.31	0	5279.28	3371.92	70987.1	1369.84
2006-2016	MRSA	DeKalb County	Black	F	2	Public																			130890233063	0.33	0.03	0.94	0.02	0.08	0.05	0.02	0.19	0.19	1.09	4666.23	3650.32	64803.3	1159.45
2006-2016	MSSA	Henry County	Black	M	2	Private																			131510703091	0.35	0.36	0.48	0.06	0.05	0.02	0.04	0.12	0.28	0	5997.44	2018.74	115294	1910.61
2006-2016	MSSA	DeKalb County	Black	M	1	Private																			130890232133	0.31	0.02	0.94	0.01	0.2	0.03	0.03	0.21	0.19	1.27	4906.12	1563.31	45084.1	2268.03
2006-2016	MRSA	Gwinnett County	White	F	2	Self Pay																			131350504291	0.25	0.77	0.09	0.05	0.02	0	0.03	0.11	0.31	0	6340.18	3014.08	72745.4	1414.68
2006-2016	MRSA	Fulton County	White	F	0	Public																			131210113033	0.22	0.05	0.83	0.09	0.09	0	0	0.24	0.41	0	3283.8	2016.25	70080.8	3031.75
2006-2016	MRSA	DeKalb County	Black	M	1	Public																			130890221002	0.32	0.26	0.67	0.04	0.43	0.01	0.04	0.3	0.11	4.78	1629.94	1673.25	19061.3	2598.65
2006-2016	MSSA	Douglas County	Other	M	11	Public																			130970806043	0.31	0.58	0.31	0.07	0.1	0.01	0	0.27	0.16	2.59	4660.12	4009.18	111832	1232.52
2006-2016	MRSA	Fulton County	Black	F	0	Public																			131210076031	0.35	0	0.98	0.01	0.46	0	0.02	0.28	0.02	11.31	4443.5	938.27	52267.6	11023.8
2006-2016	MRSA	Fulton County	Black	M	0	Public																			131210087003	0.3	0.02	0.97	0.01	0.36	0.01	0.03	0.24	0.07	6.33	2316.91	1777.09	47577	4361.3
2006-2016	MRSA	Cobb County	Black	F	0	Public																			130670303104	0.27	0.71	0.1	0.13	0.17	0.01	0.01	0.2	0.23	0	7387.41	2120.1	81639.9	3031.62
2006-2016	MRSA	DeKalb County	Black	F	0	Public																			130890232122	0.33	0.03	0.9	0.04	0.24	0.04	0.02	0.31	0.19	0	1817.13	1113.47	50002.6	3028.48
2006-2016	MSSA	DeKalb County	Black	M	7	Private																			130890233031	0.35	0.06	0.82	0.09	0.19	0.06	0.02	0.2	0.2	3.64	9201.31	4000.23	76057.3	752.88
2006-2016	MSSA	Clayton County	White	F	2	Public																			130630405182	0.41	0.07	0.81	0.09	0.44	0.02	0.02	0.35	0.12	11.27	5002.8	2550.67	107307	3723.47
2006-2016	MSSA	Henry County	White	M	12	Private																			131510704021	0.36	0.81	0.13	0.03	0.1	0.01	0.03	0.3	0.12	0.54	10295	10423.6	166338	375.21
2006-2016	MRSA	DeKalb County	Black	F	1	Public																			130890235051	0.26	0.04	0.93	0.02	0.13	0	0	0.37	0.12	1.64	1119.29	909.53	31492.7	4050.58
2006-2016	MSSA	Gwinnett	White	M	2	CMO Medicaid																			131350501062	0.272979	0.849945	0.0260244	0.169435	0.194232	0	0.0273119	0.322129	0.114146	0.0773481	6806.12	1877.22	126709	1715.52
2006-2016	MRSA	Clayton County	Black	F	1	Public																			130630406212	0.34	0.16	0.7	0.1	0.09	0.01	0.02	0.23	0.11	0.44	4483.35	2001.43	122464	2460.76
2006-2016	MRSA	DeKalb County	Black	M	1	Public																			130890225001	0.33	0.3	0.63	0.01	0.67	0.01	0.01	0.22	0.12	0.87	1391.89	1344.56	9750.61	7278.18
2006-2016	MSSA	Clayton County	Black	F	1	Private																			130630404101	0.34	0.14	0.61	0.21	0.24	0.04	0.01	0.29	0.1	2.66	5331.66	3184.76	60323.1	991.69
2006-2016	MSSA	Spalding County	Black	M	0	Public																			132551604001	0.28	0.46	0.49	0.03	0.43	0	0	0.24	0.04	2.48	4606.02	2860.23	185887	842.99
2006-2016	MRSA	Fayette County	White	M	7	Private																			131131405011	0.29	0.87	0.07	0.04	0	0.01	0	0.24	0.24	0	7146.03	7519.84	165372	250.01
2006-2016	MRSA	DeKalb County	Black	M	0	Public																			130890234132	0.22	0.07	0.9	0.01	0.07	0.02	0.01	0.32	0.21	0	2417.37	1144.24	46092.3	2452.52
2006-2016	MSSA	Fulton County	Black	M	3	Public																			131210068021	0.59	0.01	0.97	0	0.86	0.05	0.05	0.49	0	17.98	1908.38	1904.7	35102.6	5781.63
2006-2016	MSSA	Coweta County	White	M	2	Private																			130771706021	0.3	0.72	0.16	0.05	0.01	0.04	0.01	0.23	0.26	0	5189.17	5305.17	203343	1152.19
2006-2016	MRSA	DeKalb County	Black	M	1	Public																			130890233132	0.34	0.03	0.93	0.01	0.26	0.04	0.02	0.28	0.15	2.59	2683.53	1065.59	59200.9	2346.44
2006-2016	MRSA	Coweta County	White	F	0	Self Pay																			130771703062	0.28	0.71	0.2	0.05	0.22	0.03	0.02	0.2	0.21	2.01	5856.4	3602.1	191792	1895.01
2006-2016	MSSA	DeKalb	White	M	2	Managed Care																			130890208023	0.149742	0.45611	0.526678	0.0292599	0.191895	0.0572473	0.0353228	0.136126	0.350785	0.0309278	2515.64	1538.19	16535.4	3968.53
2006-2016	MRSA	Newton County	Black	F	1	Both																			132171005021	0.34	0.35	0.56	0.06	0.17	0.02	0.01	0.23	0.14	3.02	5214.77	2637.47	146135	1340.69
2006-2016	MRSA	Fulton County	Black	F	0	Public																			131210068021	0.59	0.01	0.97	0	0.86	0.05	0.05	0.49	0	17.98	1908.38	1904.7	35102.6	5781.63
2006-2016	MRSA	Cobb County	Black	F	1	Public																			130670309022	0.3	0.22	0.26	0.5	0.29	0	0.04	0.24	0.17	3.35	4340.38	2108.96	60393.7	4428.42
2006-2016	MRSA	Coweta County	White	F	0	Public																			130771703062	0.28	0.71	0.2	0.05	0.22	0.03	0.02	0.2	0.21	2.01	5856.4	3602.1	191792	1895.01
2006-2016	MSSA	DeKalb County	Black	F	1	Private																			130890209002	0.17	0.56	0.36	0.04	0.03	0	0	0.1	0.16	0	3158.31	1050.33	22898	3283.89
2006-2016	MRSA	Gwinnett County	Other	F	1	Private																			131350503131	0.33	0.16	0.16	0.44	0.16	0.04	0.04	0.27	0.13	9.44	2839.62	1227.38	51154.2	3178.69
2006-2016	MRSA	Spalding County	Black	M	0	Public																			132551608001	0.29	0.1	0.87	0.02	0.41	0	0.01	0.19	0.09	5.1	2099.88	2967.14	195687	800.07
2006-2016	MRSA	Fulton County	Black	M	1	Public																			131210101191	0.18	0.4	0.36	0.13	0.13	0.02	0.02	0.18	0.38	0	3138.33	2062.47	30046.3	3187.79
2006-2016	MRSA	Gwinnett County	Black	F	0	Private																			131350505343	0.34	0.21	0.24	0.37	0.15	0	0.01	0.24	0.13	2.41	2296.07	1520.76	86444.7	4456.64
2006-2016	MSSA	DeKalb County	Black	M	2	Public																			130890231021	0.22	0.58	0.36	0.02	0.18	0.02	0.02	0.14	0.3	0	1782.89	1807.61	20942.6	2954.5
2006-2016	MRSA	DeKalb County	Black	M	3	Public																			130890233122	0.31	0.02	0.93	0.01	0.17	0.01	0.01	0.25	0.23	0	3114.99	3288.19	53418.2	2167.19
2006-2016	MSSA	Fulton County	Black	F	0	Self Pay																			131210073002	0.35	0.01	0.96	0.02	0.43	0.08	0.01	0.38	0.04	6.79	2238.7	2935.32	51540.8	2228.71
2006-2016	MRSA	Clayton County	Other	M	13	Public																			130630405231	0.33	0.08	0.71	0.09	0.18	0.01	0.02	0.28	0.07	11.7	2018	1234.64	90020.5	3946.75
2006-2016	MSSA	Clayton County	Black	F	0	Public																			130630404072	0.28	0.16	0.58	0.1	0.21	0.01	0.02	0.34	0.1	0	4347.71	2006.64	68179.5	546.15
2006-2016	MRSA	Fayette County	White	F	1	Private																			131131404052	0.26	0.76	0.17	0.03	0.14	0.02	0.01	0.21	0.21	0	7603.9	5824.33	146986	594.9
2006-2016	MRSA	Gwinnett County	Black	F	0	Public																			131350504101	0.31	0.27	0.18	0.39	0.23	0.04	0.01	0.15	0.13	0	2149.77	1627.36	61102.5	1943.14
2006-2016	MSSA	Rockdale County	White	F	1	Public																			132470602011	0.43	0.12	0.03	0.84	0.51	0.02	0.04	0.24	0	26.55	10638	7164.87	92035	3769.38
2006-2016	MSSA	Rockdale County	White	F	1	Public																			132470602011	0.43	0.12	0.03	0.84	0.51	0.02	0.04	0.24	0	26.55	10638	7164.87	92035	3769.38
2006-2016	MSSA	DeKalb County	Black	M	1	Public																			130890220053	0.24	0.07	0.85	0.01	0.19	0.02	0.01	0.27	0.21	2.95	4128.13	1331.41	29344.3	3314.1
2006-2016	MRSA	Henry County	White	M	12	Private																			131510702032	0.33	0.8	0.15	0.03	0.04	0.01	0.02	0.33	0.14	0.81	7962.24	10587.7	151850	454.21
2006-2016	MSSA	Fulton	Black	M	0	CMO Medicaid																			131210078071	0.383394	0.030118	0.78022	0.202686	0.605934	0.0168593	0.00626204	0.36898	0.0465306	0.0605634	1407.88	1558.11	56474.3	3389.13
2006-2016	MSSA	Fulton County	Black	F	1	Public																			131210103012	0.36	0.06	0.89	0.02	0.1	0.04	0.01	0.16	0.19	0.64	4333.83	2971.67	102691	789.98
2006-2016	MRSA	Henry County	White	M	9	Private																			131510703092	0.33	0.37	0.42	0.06	0.05	0.02	0.03	0.24	0.25	0.78	3026.34	2891.98	114102	1421.48
2006-2016	MSSA	Fulton County	Black	M	2	Private																			131210067002	0.3	0.02	0.9	0.06	0.56	0.02	0.02	0.39	0.12	3.84	2652.45	1466.15	38299.8	5093.88
2006-2016	MSSA	Clayton County	White	F	1	Public																			130630406092	0.23	0.34	0.52	0.08	0.04	0.04	0.01	0.23	0.23	5.8	3886.66	2100.64	89772.8	1383.99
2006-2016	MSSA	DeKalb County	Black	M	14	Public																			130890220053	0.24	0.07	0.85	0.01	0.19	0.02	0.01	0.27	0.21	2.95	4128.13	1331.41	29344.3	3314.1
2006-2016	MRSA	Henry County	White	M	1	Private																			131510703111	0.39	0.28	0.59	0.08	0.18	0.02	0.04	0.35	0.04	7.71	3472.37	2231.82	137630	4590.65
2006-2016	MRSA	DeKalb County	Black	F	1	Public																			130890233094	0.37	0.01	0.95	0.02	0.32	0.01	0.01	0.33	0.21	1.27	2599.51	1233.99	56266.8	7903.76
2006-2016	MRSA	Clayton County	Black	M	0	Public																			130630405143	0.33	0.02	0.88	0.05	0.21	0.01	0.02	0.2	0.18	3.32	3096.87	1439.75	96367.5	3591.42
2006-2016	MSSA	Fulton County	Unknown	M	0	Public																			131210102121	0.36	0.14	0.05	0.79	0.28	0	0	0.32	0.16	10.57	2704.34	1979.89	9005.82	16042.7
2006-2016	MSSA	Fulton County	Unknown	M	1	Public																			131210102121	0.36	0.14	0.05	0.79	0.28	0	0	0.32	0.16	10.57	2704.34	1979.89	9005.82	16042.7
2006-2016	MSSA	Gwinnett County	White	M	1	Private																			131350507241	0.36	0.53	0.33	0.07	0.12	0.02	0.01	0.27	0.19	0	4343.37	4416.01	120675	1110.92
2006-2016	MRSA	DeKalb County	Black	F	3	Private																			130890234112	0.28	0.02	0.95	0.01	0.35	0.03	0.04	0.27	0.15	1.25	2782.71	1246.32	33557.8	3966.92
2006-2016	MSSA	Gwinnett County	Black	F	1	Public																			131350505322	0.34	0.23	0.29	0.31	0.06	0.03	0.01	0.28	0.19	4.84	4283.51	2450.45	89366.1	3321.39
2006-2016	MRSA	Clayton County	Other	M	0	Public																			130630404081	0.22	0.19	0.5	0.12	0.25	0.02	0.02	0.25	0.25	3.78	2118.54	1514.29	73548.1	1651.82
2006-2016	MSSA	Coweta County	Black	F	0	Public																			130771703062	0.28	0.71	0.2	0.05	0.22	0.03	0.02	0.2	0.21	2.01	5856.4	3602.1	191792	1895.01
2006-2016	MSSA	Coweta County	White	F	3	Private																			130771701002	0.27	0.84	0.09	0.04	0.25	0.04	0.01	0.31	0.07	3.83	9435.86	8900.1	229617	197.16
2006-2016	MSSA	Gwinnett County	Black	F	1	Public																			131350505453	0.38	0.23	0.51	0.21	0.1	0.02	0.03	0.23	0.15	1.34	3238.99	4914.04	118420	2520.08
2006-2016	MRSA	Clayton County	Unknown	M	0	Public																			130630403082	0.28	0.22	0.33	0.32	0.25	0.01	0.02	0.36	0.1	7.68	1891.18	1720.14	68877.7	1836.57
2006-2016	MSSA	Clayton County	Black	F	0	Public																			130630403061	0.37	0.04	0.31	0.62	0.4	0.03	0.03	0.27	0.04	15.17	5013.55	2872.87	71489.6	1011.54
2006-2016	MSSA	DeKalb County	Black	F	0	Public																			130890235073	0.24	0.02	0.95	0.02	0.16	0.02	0.01	0.28	0.09	0	2140.29	945.59	40394.6	3289.66
2006-2016	MSSA	DeKalb County	Black	F	1	Public																			130890235073	0.24	0.02	0.95	0.02	0.16	0.02	0.01	0.28	0.09	0	2140.29	945.59	40394.6	3289.66
2006-2016	MSSA	DeKalb County	Black	F	0	Public																			130890233101	0.3	0	0.96	0.02	0.18	0.03	0.04	0.16	0.22	2.26	2971.52	1770.17	57838.7	1408.21
2006-2016	MSSA	Cobb County	White	M	15	Private																			130670304092	0.29	0.69	0.06	0.05	0.11	0.02	0	0.14	0.34	2.16	5351.54	3059.86	42334.6	2904.5
2006-2016	MSSA	Cobb County	White	M	16	Private																			130670304092	0.29	0.69	0.06	0.05	0.11	0.02	0	0.14	0.34	2.16	5351.54	3059.86	42334.6	2904.5
2006-2016	MRSA	DeKalb County	Black	M	0	Public																			130890231111	0.27	0.09	0.81	0.05	0.2	0.02	0	0.31	0.24	1.4	2305.59	999.79	30972.4	2039.12
2002-2005	MRSA	Fulton County	Black	F	2	Private	1	0	131210103032	-84.5800575	0.308732189	0.0295944	0.95871392	0.00621118	0.113870167	0.0168622	0.0333578	1.16080402	0.307649358	0.0510204	8644.036315	5343.368373	84692.03491	262.8333196
2006-2016	MRSA	Fulton County	Black	M	0	Public																			131210067001	0.29	0.06	0.9	0.02	0.39	0	0.03	0.32	0.15	7.8	2144.31	1850.53	35996.7	1877.22
2006-2016	MRSA	Gwinnett County	Black	M	0	Public																			131350504161	0.35	0.22	0.44	0.3	0.15	0.02	0	0.22	0.21	11.26	6687.15	1620.11	70698.4	2422.1
2006-2016	MRSA	Rockdale County	Black	M	3	Public																			132470604062	0.3	0.51	0.4	0.04	0.08	0.01	0	0.21	0.22	0	3628.34	2722.29	119195	1164.45
2006-2016	MRSA	Newton County	Black	M	2	Public																			132171005011	0.34	0.22	0.68	0.07	0.27	0.01	0	0.23	0.14	11.28	5294.84	2213.69	135411	1665.77
2006-2016	MSSA	DeKalb County	Other	M	8	Private																			130890218081	0.28	0.72	0.08	0.08	0.05	0.01	0	0.17	0.27	2.79	1754.43	1798.27	36840.1	3379.87
2006-2016	MRSA	Cobb County	Other	F	0	Public																			130670303451	0.27	0.19	0.4	0.35	0.35	0.01	0.04	0.19	0.17	2.93	5553.85	2312.68	36351.4	2657.24
2006-2016	MRSA	Henry County	Black	M	1	Public																			131510702032	0.33	0.8	0.15	0.03	0.04	0.01	0.02	0.33	0.14	0.81	7962.24	10587.7	151850	454.21
2006-2016	MRSA	DeKalb County	Black	F	1	Private																			130890219131	0.29	0.04	0.89	0.04	0.2	0.02	0.05	0.25	0.15	3.91	3499.61	2874.55	44739	4881.68
2006-2016	MSSA	Fulton County	Black	F	3	Public																			131210105104	0.31	0.02	0.93	0.02	0.13	0.01	0	0.2	0.08	3.11	2571.06	1413.07	95169.5	2692.56
2006-2016	MRSA	DeKalb County	Black	F	1	Public																			130890231122	0.34	0.04	0.89	0.05	0.52	0.02	0.06	0.3	0.07	11.23	4663.18	1715.76	26879.5	6736.57
2006-2016	MRSA	Rockdale County	Black	F	0	Public																			132470603082	0.31	0.38	0.5	0.08	0.36	0.02	0.05	0.29	0.17	3.31	2435.61	2825.12	105647	1602.87
2006-2016	MRSA	Gwinnett County	Black	M	1	Private																			131350502101	0.29	0.6	0.11	0.09	0.21	0.04	0.02	0.18	0.31	0	3423.35	2793.49	99529.4	540.56
2006-2016	MRSA	Coweta County	White	M	3	Private																			130771703031	0.29	0.89	0.06	0.03	0.07	0.02	0.01	0.24	0.24	0	9184.12	19879.1	182749	215.93
2006-2016	MRSA	Spalding County	Black	M	1	Public																			132551604005	0.3	0.32	0.63	0.03	0.51	0.01	0	0.08	0.02	18.31	4464.19	1730.38	191952	1103.49
2006-2016	MRSA	DeKalb County	Black	M	2	Public																			130890234184	0.33	0.03	0.93	0.01	0.05	0.05	0	0.17	0.36	0	4936.83	2681.85	74922.9	885.67
2006-2016	MSSA	DeKalb County	Black	F	1	Public																			130890214131	0.3	0.17	0.1	0.69	0.38	0.01	0.01	0.18	0.12	11.62	2476.53	2349.38	20504.1	11099.9
2006-2016	MSSA	Cobb County	White	M	0	Public																			130670301042	0.31	0.6	0.19	0.17	0.1	0.04	0.01	0.27	0.12	1.17	4771.96	1757.37	112310	2572.79
2006-2016	MRSA	DeKalb County	Black	M	0	Public																			130890234222	0.33	0.01	0.95	0.02	0.14	0.03	0.03	0.26	0.14	1.6	5691.05	3086.44	49094.3	2730.96
2006-2016	MRSA	DeKalb County	Black	F	0	Public																			130890233151	0.35	0.02	0.93	0.02	0.06	0.04	0.05	0.16	0.25	1.43	4764.72	4243.07	70236.9	1193.68
2006-2016	MRSA	Fulton County	Black	F	1	Public																			131210078071	0.38	0.01	0.78	0.2	0.61	0.02	0.01	0.37	0.05	6.06	1407.88	1558.11	56474.3	3389.13
2006-2016	MRSA	DeKalb County	Black	F	1	Public																			130890231083	0.31	0.07	0.84	0.07	0.35	0.02	0.04	0.41	0.03	3.75	1677.7	1122.73	29094.4	4300.45
2006-2016	MSSA	Henry County	White	M	1	Private																			131510702041	0.31	0.66	0.26	0.04	0.01	0.01	0.02	0.37	0.21	0	3489.05	4003.05	98003.5	649.32
2006-2016	MRSA	Fulton County	Black	F	3	Public																			131210086011	0.5	0.01	0.97	0.01	0.77	0.07	0.04	0.31	0.05	1.59	2886.06	2908.74	44835.7	4842.25
2006-2016	MRSA	Rockdale County	White	M	7	Private																			132470604062	0.3	0.51	0.4	0.04	0.08	0.01	0	0.21	0.22	0	3628.34	2722.29	119195	1164.45
2002-2005	MSSA	DeKalb County	White	F	10	Private	1	0	130890212122	-84.3001114	0.177954292	0.673913043	0.103539576	0.13238573	0.0612095	0.0150146	0.011516	1.21414914	0.381070746	0.0527183	2462.844273	1641.263717	18797.36855	4164.756737
2006-2016	MSSA	Forsyth	White	F	7	CMO Medicaid																			131171303062	0.301046	0.710512	0.0748487	0.102917	0.142526	0.0397797	0.0097919	0.201102	0.278237	0	7986.18	2740.23	107123	855.17
2006-2016	MRSA	Gwinnett County	White	F	7	Private																			131350502102	0.25	0.55	0.16	0.09	0.05	0.09	0.02	0.09	0.41	0	7528.89	2518.05	96434.5	1979.6
2006-2016	MRSA	Spalding County	White	M	0	Public																			132551609002	0.32	0.67	0.26	0.04	0.24	0.05	0.01	0.28	0	0	4699.44	2642.95	203850	1268.7
2006-2016	MRSA	Henry County	White	M	1	Public																			131510701103	0.29	0.66	0.27	0.04	0.22	0.03	0.01	0.31	0.09	0	7063.92	6267.59	84000.8	1228.09
2006-2016	MRSA	Rockdale County	White	M	1	Public																			132470603043	0.29	0.29	0.58	0.09	0.16	0.01	0.01	0.25	0.17	1.56	5594.64	2710.09	98406.9	282.63
2006-2016	MRSA	Fulton County	Black	M	0	Public																			131210118002	0.28	0.15	0.75	0.04	0.73	0.02	0	0.2	0.21	4.92	4374.58	1832.68	29027.5	2961.09
2006-2016	MSSA	DeKalb County	Black	M	1	Public																			130890231142	0.28	0.15	0.72	0.07	0.14	0	0.02	0.23	0.16	0	2016.08	1813.63	27133.3	2508.58
2006-2016	MRSA	DeKalb County	Black	F	0	Public																			130890236031	0.22	0.04	0.94	0.01	0.25	0.01	0	0.35	0.03	4.58	2150.79	1139.25	27480.3	2608.93
2006-2016	MRSA	DeKalb County	Black	M	0	Public																			130890234183	0.35	0.07	0.87	0.03	0	0.03	0.05	0.08	0.42	0	7389.94	4786.36	82380.2	433.79
2006-2016	MRSA	DeKalb County	Black	F	0	Public																			130890235071	0.3	0.1	0.86	0.01	0.22	0	0	0.37	0.09	7.26	4077.23	1222.45	37451.5	3594.73
2006-2016	MRSA	DeKalb County	Black	M	0	Public																			130890231142	0.28	0.15	0.72	0.07	0.14	0	0.02	0.23	0.16	0	2016.08	1813.63	27133.3	2508.58
2006-2016	MRSA	Gwinnett County	Other	M	2	Public																			131350504191	0.33	0.1	0.11	0.65	0.51	0.03	0.02	0.33	0.05	23.74	1568.79	1072.19	47841.7	6008.72
2006-2016	MSSA	DeKalb	Black	F	1	CMO Medicaid																			130890231014	0.277056	0.0995671	0.858009	0.0337662	0.0989867	0	0	0.222084	0.152605	0.0160183	1842.46	1141.61	25551.7	2653.78
2006-2016	MRSA	DeKalb County	Black	M	0	Public																			130890232121	0.28	0.03	0.92	0.02	0.04	0.01	0	0.16	0.21	0	4330.89	1927.73	48009	2434.22
2006-2016	MRSA	DeKalb County	Black	M	1	Public																			130890222042	0.21	0.5	0.29	0.1	0.14	0.07	0.1	0.06	0.31	7.51	3262.05	2151.66	15089	2091.83
2006-2016	MSSA	DeKalb County	Black	M	1	Private																			130890234193	0.31	0.01	0.97	0.02	0.13	0.01	0.04	0.07	0.28	0	2061.05	2219.66	55860.6	2143.49
2006-2016	MRSA	Fulton County	Black	M	1	Public																			131210044001	0.37	0.01	0.97	0.01	0.36	0.09	0.02	0.3	0.11	0	1240.53	875.6	31661.2	2279.65
2006-2016	MRSA	DeKalb County	Black	F	1	Public																			130890234242	0.29	0.02	0.97	0	0.2	0.01	0.02	0.32	0.14	0	2399.03	2037.67	42951	1474.22
2006-2016	MRSA	Cherokee County	Black	M	0	Public																			130570905021	0.34	0.89	0.05	0.04	0.03	0.03	0	0.13	0.33	0	6263.53	10303.4	116591	561.39
2006-2016	MRSA	Cherokee	White	F	11	Medicaid																			130570902002	0.205976	0.970121	0.00508582	0.0254291	0.0662806	0.0148711	0.000660939	0.167987	0.172155	0.00483871	27492.6	25709.7	161424	81.21
2006-2016	MSSA	Douglas County	White	M	0	Public																			130970804041	0.26	0.78	0.11	0.1	0.35	0	0	0.28	0.07	3.83	5308.88	6401.05	145847	249.58
2006-2016	MRSA	Rockdale County	Black	F	2	Private																			132470601023	0.3	0.5	0.42	0.05	0.12	0.04	0.03	0.37	0.13	3	8293.99	6323.04	117358	287.71
2006-2016	MRSA	DeKalb County	Black	F	0	Public																			130890234112	0.28	0.02	0.95	0.01	0.35	0.03	0.04	0.27	0.15	1.25	2782.71	1246.32	33557.8	3966.92
2006-2016	MSSA	Henry County	White	M	0	Public																			131510705011	0.36	0.45	0.45	0.06	0.21	0.03	0.02	0.31	0.13	0.83	8710.95	6217.26	139014	454.32
2006-2016	MSSA	Fulton County	White	F	0	Private																			131210001001	0.25	0.93	0.01	0.02	0.06	0.04	0.01	0.11	0.37	0	2637.27	751.88	10011.5	7683.1
2006-2016	MSSA	Clayton County	Other	F	1	Public																			130630403061	0.37	0.04	0.31	0.62	0.4	0.03	0.03	0.27	0.04	15.17	5013.55	2872.87	71489.6	1011.54
2006-2016	MRSA	DeKalb County	Black	F	1	Public																			130890232121	0.28	0.03	0.92	0.02	0.04	0.01	0	0.16	0.21	0	4330.89	1927.73	48009	2434.22
2006-2016	MRSA	Clayton County	Black	M	0	Private																			130630405151	0.31	0.14	0.65	0.16	0.24	0.11	0	0.23	0.21	0	2345.25	1918.66	101371	1392.28
2006-2016	MSSA	DeKalb County	Black	F	1	Public																			130890232133	0.31	0.02	0.94	0.01	0.2	0.03	0.03	0.21	0.19	1.27	4906.12	1563.31	45084.1	2268.03
2006-2016	MRSA	Henry County	White	F	8	Private																			131510702033	0.29	0.79	0.16	0.02	0.03	0.05	0.02	0.23	0.17	0	11914	4731.72	143959	728.75
2006-2016	MRSA	DeKalb County	White	F	1	Public																			130890234191	0.31	0.02	0.95	0.01	0.12	0.02	0.03	0.22	0.22	0	4616.04	2989.77	61025.3	1468.3
2006-2016	MRSA	DeKalb County	Black	F	0	Private																			130890233111	0.31	0.06	0.89	0.02	0.19	0.03	0	0.1	0.25	0	2150.42	1528.12	62629.4	2631.59
2006-2016	MRSA	Clayton County	Black	M	1	Public																			130630404082	0.36	0.2	0.62	0.09	0.19	0.03	0.01	0.19	0.11	1.68	2167.32	1691.14	73078.5	4058.11
2006-2016	MRSA	Fulton County	Black	M	0	Public																			131210086022	0.32	0.02	0.93	0.03	0.06	0	0.02	0.42	0.03	0	5567.25	3182.3	52962	675.95
2006-2016	MRSA	Coweta County	White	F	7	Private																			130771707005	0.24	0.65	0.26	0.08	0.15	0.01	0.03	0.22	0.09	14.77	2010.5	1823.81	214334	3569.54
2006-2016	MRSA	DeKalb County	Black	F	3	Public																			130890208022	0.32	0.17	0.78	0.02	0.26	0.02	0.01	0.22	0.2	7.23	1580.51	1230.89	17931.4	4954.41
2006-2016	MRSA	DeKalb County	Black	F	13	Public																			130890232132	0.31	0.01	0.89	0.02	0.19	0	0.01	0.21	0.1	4.32	3175.06	968.21	44350.3	3214.95
2006-2016	MSSA	DeKalb County	Black	M	0	Public																			130890225001	0.33	0.3	0.63	0.01	0.67	0.01	0.01	0.22	0.12	0.87	1391.89	1344.56	9750.61	7278.18
2006-2016	MRSA	Fulton County	Black	M	1	Public																			131210077062	0.31	0.02	0.92	0.03	0.08	0.01	0	0.13	0.24	0	5273.77	3024.13	76884	573.11
2006-2016	MRSA	Coweta County	Black	F	1	Public																			130771702004	0.28	0.73	0.17	0.06	0.1	0.05	0	0.22	0.33	0	2222.64	2649.29	209489	1929.01
2006-2016	MRSA	Henry County	Black	M	2	Public																			131510701141	0.27	0.35	0.47	0.07	0.08	0	0.02	0.16	0.33	1.17	7534.04	1616.97	106818	1575.37
2006-2016	MSSA	Fulton County	Black	F	17	Private																			131210103011	0.33	0.1	0.85	0.03	0.15	0.01	0.03	0.17	0.19	0	9113.87	8168.64	118139	315.9
2006-2016	MRSA	DeKalb County	Black	F	1	Public																			130890219091	0.29	0.12	0.8	0.05	0.34	0	0	0.27	0.09	7.9	2557.95	1194.87	34561.2	5392.03
2006-2016	MRSA	Gwinnett County	Black	M	0	Public																			131350505413	0.35	0.1	0.41	0.41	0.25	0.02	0	0.25	0.21	5.58	3809.63	3994.87	75023.8	5242.71
2006-2016	MSSA	DeKalb County	Black	M	0	Public																			130890232103	0.32	0.03	0.93	0.02	0.03	0	0	0.26	0.24	0	3389.2	1149.56	47894.2	3831.77
2006-2016	MSSA	DeKalb County	Black	M	1	Private																			130890201001	0.27	0.83	0.02	0.1	0.02	0.08	0.02	0.06	0.31	0	2810.73	2487.43	7772.03	4006.65
2006-2016	MRSA	Newton County	White	F	2	Public																			132171002021	0.27	0.91	0.05	0.03	0.07	0.02	0	0.24	0.21	0	18193.1	14209.6	199885	128.85
2006-2016	MSSA	Rockdale County	White	F	2	Public																			132470604072	0.31	0.69	0.23	0.05	0.21	0.03	0	0.26	0.15	2.14	4083.52	2134.15	124569	1743.4
2006-2016	MRSA	DeKalb County	Black	M	0	Public																			130890232091	0.31	0.04	0.91	0.02	0.05	0	0.01	0.13	0.14	8.43	4025.62	3478.61	47249	3977.43
2006-2016	MRSA	Walton County	White	F	0	Public																			132971101001	0.27	0.81	0.08	0.03	0.07	0.03	0.02	0.21	0.08	0	16098.3	15708.1	194951	151.28
2006-2016	MRSA	Henry County	Black	F	0	Public																			131510704041	0.36	0.61	0.3	0.05	0.16	0.01	0	0.32	0.12	0.93	8694.26	5934.07	185950	450.6
2006-2016	MSSA	Cobb County	White	M	14	Public																			130670314081	0.29	0.46	0.21	0.31	0.31	0.06	0.08	0.28	0.04	0	4066.71	1604.6	89305.1	1473.5
2006-2016	MRSA	DeKalb County	Other	M	1	Public																			130890214131	0.3	0.17	0.1	0.69	0.38	0.01	0.01	0.18	0.12	11.62	2476.53	2349.38	20504.1	11099.9
2006-2016	MSSA	Walton County	White	F	0	Private																			132971101002	0.26	0.8	0.15	0.02	0.23	0.01	0	0.24	0.1	2.14	18568.9	16549.5	193611	162.39
2006-2016	MRSA	Fulton County	Black	M	0	Public																			131210087002	0.37	0.01	0.97	0.02	0.43	0.04	0.07	0.44	0.03	0	2626.7	3007.89	43346.8	1375.12
2006-2016	MSSA	Bartow County	White	F	17	Public																			130159607003	0.29	0.59	0.2	0.16	0.18	0.03	0	0.37	0.1	0	7707.7	1588.75	169080	1744.66
2006-2016	MSSA	Bartow County	White	F	18	Public																			130159607003	0.29	0.59	0.2	0.16	0.18	0.03	0	0.37	0.1	0	7707.7	1588.75	169080	1744.66
2006-2016	MRSA	Fulton County	Black	M	0	Public																			131210060004	0.19	0.02	0.95	0.01	0.55	0.01	0.01	0.23	0.06	7.2	2266.81	1372.33	40440.7	7703.04
2006-2016	MSSA	Fulton County	Black	F	15	Public																			131210105131	0.34	0.06	0.87	0.04	0.17	0.03	0.02	0.22	0.24	0.69	4763.23	2202.71	98277.1	872.77
2006-2016	MRSA	DeKalb County	Black	M	0	Private																			130890235061	0.3	0.03	0.93	0.02	0.25	0.05	0.01	0.3	0.15	4.85	3724.19	1952.08	35067.8	2807.33
2006-2016	MSSA	DeKalb County	Black	F	1	Public																			130890234282	0.35	0.04	0.92	0.03	0.39	0.01	0	0.17	0.11	0	2715.23	1738.64	66075.8	1214
2006-2016	MRSA	Fulton County	Black	F	4	Public																			131210055012	0.34	0.09	0.86	0.02	0.49	0.02	0.01	0.38	0.12	0	1013.17	1012.66	31328.2	7048.78
2006-2016	MRSA	DeKalb County	Black	M	0	Public																			130890235071	0.3	0.1	0.86	0.01	0.22	0	0	0.37	0.09	7.26	4077.23	1222.45	37451.5	3594.73
2006-2016	MRSA	Fulton County	Black	M	0	Public																			131210105102	0.29	0.08	0.86	0.03	0.17	0	0	0.42	0.21	0	3671.18	2486.93	102288	1278.11
2006-2016	MRSA	DeKalb County	Black	M	0	Public																			130890234121	0.3	0.02	0.94	0.01	0.42	0.01	0.01	0.28	0.09	10.23	3382.02	1856.52	36271.2	1871.01
2006-2016	MRSA	Fulton County	Black	M	2	Public																			131210077061	0.21	0.02	0.96	0.01	0.14	0.04	0.02	0.38	0.14	3.71	2383.86	1062.52	70091.3	2488.82
2006-2016	MRSA	Fulton County	Black	F	15	Public																			131210081024	0.28	0.01	0.93	0.04	0.51	0.02	0.01	0.39	0.03	6.07	1721.47	1663.84	50619.8	3082.2
2006-2016	MRSA	Spalding County	Black	M	0	Public																			132551604003	0.35	0.05	0.94	0	0.36	0	0	0.15	0.14	4.21	1397.75	967.93	195568	9674.47
2006-2016	MRSA	DeKalb County	Black	F	0	Public																			130890234213	0.36	0.01	0.94	0.03	0.2	0.02	0	0.17	0.23	0.77	2260.98	1554.93	44999.5	4079.69
2006-2016	MRSA	Spalding County	Black	M	2	Public																			132551612002	0.25	0.28	0.66	0.04	0.82	0	0	0.05	0.09	8.76	2778.8	1177.43	201339	4088.84
2006-2016	MRSA	Fulton County	Black	F	0	Public																			131210086011	0.5	0.01	0.97	0.01	0.77	0.07	0.04	0.31	0.05	1.59	2886.06	2908.74	44835.7	4842.25
2006-2016	MRSA	Cobb County	White	M	3	Private																			130670311183	0.29	0.41	0.46	0.06	0.12	0.04	0	0.21	0.43	0	1626.32	1705.79	54102.7	5633.18
2006-2016	MRSA	DeKalb County	White	F	1	Private																			130890219073	0.33	0.28	0.57	0.06	0.26	0.03	0.01	0.15	0.19	0	1767.67	1481.65	45373	2416.7
2006-2016	MRSA	DeKalb County	Black	M	1	Public																			130890221002	0.32	0.26	0.67	0.04	0.43	0.01	0.04	0.3	0.11	4.78	1629.94	1673.25	19061.3	2598.65
2006-2016	MRSA	DeKalb County	White	M	4	Private																			130890227003	0.29	0.65	0.27	0.04	0.11	0.05	0.01	0.09	0.49	0	1623.15	1265.63	13624	3538.85
2006-2016	MRSA	Walton County	White	F	2	Private																			132971105051	0.34	0.88	0.06	0.03	0.11	0.02	0.02	0.21	0.14	4.29	10302.3	15830.5	148373	453.57
2006-2016	MRSA	Fulton County	Black	M	1	Public																			131210060002	0.29	0.03	0.92	0.02	0.5	0	0	0.25	0.22	9.33	2119.53	666.33	41813.3	4175.5
2006-2016	MSSA	Henry County	Black	F	1	Private																			131510704023	0.32	0.85	0.1	0.03	0.05	0.03	0.02	0.34	0.14	1.15	8394.41	5360.93	159169	550.4
2006-2016	MRSA	Fulton County	Black	M	13	Public																			131210078051	0.2	0.04	0.79	0.15	0.5	0	0	0.4	0.1	0	4417.23	3304.08	65837.4	464.34
2006-2016	MSSA	DeKalb County	Black	M	11	Self Pay																			130890236031	0.22	0.04	0.94	0.01	0.25	0.01	0	0.35	0.03	4.58	2150.79	1139.25	27480.3	2608.93
2006-2016	MRSA	Rockdale County	Black	F	5	Public																			132470603071	0.37	0.1	0.8	0.05	0.06	0.06	0.02	0.09	0.29	0	2295.06	1643.34	120313	4153.28
2006-2016	MRSA	DeKalb County	Black	M	0	Public																			130890234251	0.29	0.02	0.95	0.01	0.11	0.04	0	0.26	0.24	0	2362.43	2132.05	53770	2855.08
2006-2016	MRSA	Forsyth County	White	F	0	Private																			131171306112	0.38	0.86	0.01	0.06	0.03	0.01	0.02	0.15	0.32	0	3843.09	6748.23	104856	1511.62
2006-2016	MSSA	Cherokee County	White	M	0	Private																			130570905021	0.34	0.89	0.05	0.04	0.03	0.03	0	0.13	0.33	0	6263.53	10303.4	116591	561.39
2006-2016	MRSA	Newton County	Black	F	2	Public																			132171008002	0.34	0.66	0.28	0.04	0.16	0.03	0.03	0.25	0.07	0	12846.7	8765.37	173938	168.89
2006-2016	MRSA	Fulton County	Black	M	1	Public																			131210105132	0.36	0.1	0.64	0.23	0.27	0.01	0.02	0.32	0.11	3.02	5326.75	2720.04	109781	1811.66
2006-2016	MRSA	Clayton County	Black	F	0	Public																			130630406151	0.32	0.17	0.68	0.07	0.02	0.01	0.02	0.21	0.21	0.97	4480.3	1453.12	91395.7	1748.1
2006-2016	MRSA	Newton County	White	M	1	Public																			132171005021	0.34	0.35	0.56	0.06	0.17	0.02	0.01	0.23	0.14	3.02	5214.77	2637.47	146135	1340.69
2006-2016	MRSA	DeKalb County	Black	M	1	Public																			130890234132	0.22	0.07	0.9	0.01	0.07	0.02	0.01	0.32	0.21	0	2417.37	1144.24	46092.3	2452.52
2006-2016	MRSA	Henry County	Black	M	1	Public																			131510701082	0.32	0.27	0.65	0.06	0.07	0.02	0	0.16	0.26	0	6575.01	2017.71	68609.7	886.58
2006-2016	MRSA	Fulton County	Black	F	1	Public																			131210113062	0.26	0.05	0.9	0.02	0.21	0.01	0	0.18	0.18	0	4715.51	2923.37	79157.5	556.11
2006-2016	MRSA	Fulton County	White	F	11	Public																			131210044001	0.37	0.01	0.97	0.01	0.36	0.09	0.02	0.3	0.11	0	1240.53	875.6	31661.2	2279.65
2006-2016	MSSA	Cobb County	White	F	15	Private																			130670315033	0.33	0.25	0.47	0.23	0.22	0.02	0.05	0.18	0.17	8.87	5399.73	2610.12	84934.3	2097.27
2006-2016	MRSA	Fulton County	Other	F	2	Public																			131210078082	0.47	0.01	0.83	0.16	0.73	0.1	0.03	0.48	0	8.14	3175.89	1515.86	54044.9	11159.3
2006-2016	MRSA	DeKalb County	White	F	2	Private																			130890236011	0.21	0.36	0.56	0.03	0.18	0	0	0.25	0.26	0	2729.01	1588.72	21893.3	2688.12
2006-2016	MRSA	DeKalb County	Black	F	1	Public																			130890233092	0.36	0.01	0.95	0.02	0.08	0	0	0.17	0.32	0	2052.07	1128.17	53456.3	3989.84
2006-2016	MRSA	DeKalb County	Black	F	0	Public																			130890233143	0.33	0.03	0.93	0.02	0.09	0.05	0.01	0.17	0.07	0	1831.5	1243.85	53516.7	3255.75
2006-2016	MRSA	DeKalb County	White	F	3	Private																			130890201001	0.27	0.83	0.02	0.1	0.02	0.08	0.02	0.06	0.31	0	2810.73	2487.43	7772.03	4006.65
2006-2016	MSSA	Newton County	Black	M	0	Public																			132171006001	0.34	0.38	0.55	0.04	0.18	0.01	0.01	0.23	0.09	0.54	9429.07	8224.79	158564	492.52
2006-2016	MRSA	DeKalb County	Black	F	1	Public																			130890208011	0.2	0.49	0.47	0.01	0.17	0.01	0	0.18	0.4	0	2169.38	1391.4	15585.9	4418.46
2006-2016	MSSA	DeKalb County	Black	F	1	Public																			130890220083	0.34	0.06	0.79	0.03	0.33	0	0.03	0.25	0.09	12.38	1881.16	1023.6	26446	10918
2006-2016	MSSA	DeKalb County	Black	M	13	Public																			130890233034	0.37	0.07	0.89	0.02	0.3	0.04	0.02	0.18	0.14	2.77	2048.37	1924.8	68464.8	1507.06
2006-2016	MSSA	DeKalb County	Black	M	2	Public																			130890235043	0.35	0.01	0.97	0	0.59	0.03	0.03	0.28	0.01	14.96	3196.38	1466.27	31707.9	8516.4
2006-2016	MSSA	Fulton	White	M	0	Managed Care																			131210021001	0.168095	0.221134	0.697266	0.0289678	0.440776	0.01291	0.00628053	0.221484	0.233112	0.0333333	1755.11	1112.78	25132	13146
2002-2005	MRSA	Fulton County	Black	M	2	Private	1	0	131210077011	-84.48229	0.408605341	0.0115727	0.975667656	0.0032641	0.412087912	0.0407101	0.0195898	0.615343915	0.091005291	0.138211382	3549.270311	2921.576725	58084.24069	2593.366369
2006-2016	MSSA	DeKalb County	Black	M	15	Public																			130890233132	0.34	0.03	0.93	0.01	0.26	0.04	0.02	0.28	0.15	2.59	2683.53	1065.59	59200.9	2346.44
2006-2016	MRSA	Henry County	Other	F	0	Public																			131510705022	0.35	0.51	0.38	0.06	0.11	0.03	0.01	0.34	0.18	3.76	6975.57	7532.3	158324	363.05
2006-2016	MRSA	Henry County	Black	M	0	Public																			131510704041	0.36	0.61	0.3	0.05	0.16	0.01	0	0.32	0.12	0.93	8694.26	5934.07	185950	450.6
2006-2016	MRSA	Clayton County	Other	F	0	Public																			130630403072	0.32	0.2	0.35	0.21	0.14	0.01	0.01	0.23	0.16	3.24	2731.25	2069.52	73519.2	3430.64
2006-2016	MRSA	DeKalb County	Black	M	1	Public																			130890219093	0.39	0.03	0.92	0.04	0.33	0.09	0	0.3	0.15	0	3926.16	812.39	32893	6193.56
2006-2016	MRSA	Clayton County	Black	F	0	Public																			130630404091	0.32	0.18	0.55	0.1	0.16	0.01	0.01	0.41	0.07	3.35	2231.64	1473.77	74637.5	5638.73
2006-2016	MRSA	DeKalb	Black	F	1	CMO Medicaid																			130890232103	0.315697	0.0399765	0.933568	0.0164609	0.0314881	0	0	0.260671	0.244665	0	3389.2	1149.56	47894.2	3831.77
2006-2016	MSSA	Clayton County	Black	M	0	Public																			130630405231	0.33	0.08	0.71	0.09	0.18	0.01	0.02	0.28	0.07	11.7	2018	1234.64	90020.5	3946.75
2006-2016	MSSA	DeKalb County	Black	F	9	Public																			130890235063	0.19	0.03	0.94	0.01	0.02	0.03	0	0.21	0.12	2.08	3549.49	1696.79	35909	2206.83
2006-2016	MSSA	Clayton	Unknown	F	11	CMO Medicaid																			130630406111	0.357335	0.317631	0.364401	0.475774	0.436183	0	0.0264221	0.260707	0.0503212	0.0858369	3562.11	1684.51	92116.9	3305.35
2006-2016	MRSA	Fulton County	Black	F	0	Public																			131210065003	0.28	0.12	0.86	0.01	0.35	0	0	0.12	0.09	0	2758.92	1118.27	39036.9	2735.8
2006-2016	MSSA	Fulton County	White	M	0	Private																			131210108001	0.28	0.16	0.2	0.49	0.59	0	0	0.44	0	0	1305.27	1252.62	55625.4	3994.84
2006-2016	MRSA	DeKalb County	Black	F	1	Self Pay																			130890234282	0.35	0.04	0.92	0.03	0.39	0.01	0	0.17	0.11	0	2715.23	1738.64	66075.8	1214
2006-2016	MSSA	DeKalb County	Black	F	0	Public																			130890237002	0.19	0.21	0.76	0.01	0.37	0.02	0.01	0.36	0.25	0	3103.5	1130.45	21821.8	2489.11
2006-2016	MSSA	Newton County	Black	M	0	Public																			132171006001	0.34	0.38	0.55	0.04	0.18	0.01	0.01	0.23	0.09	0.54	9429.07	8224.79	158564	492.52
2006-2016	MRSA	DeKalb County	Black	F	17	Private																			130890231073	0.27	0.19	0.76	0.02	0.25	0.02	0.01	0.25	0.12	0	2243.92	1244.42	24770.6	2523.21
2006-2016	MRSA	Rockdale	Black	M	3	CMO Medicaid																			132470603061	0.304621	0.274677	0.653974	0.0510166	0.0877863	0.04024	0.0243558	0.24775	0.183563	0.012848	9685.79	6811.53	123196	472.41
2002-2005	MRSA	Cobb County	White	M	0	Public	1	0	130670302113	-84.6039335	0.247411733	0.846562251	0.092646668	0.0602602	0.0408763	0.0343776	0.00443582	0.686091686	0.137917638	0.0287241	3978.239592	1552.285588	88512.27851	2077.226041
2006-2016	MSSA	Fulton	Unknown	F	0	Managed Care																			131210116131	0.293403	0.633391	0.136285	0.0622106	0.115822	0.0223928	0.0252719	0.166361	0.347846	0	3870.39	1667.6	65409.8	2958.11
2006-2016	MSSA	Fulton	Black	M	3	Managed Care																			131210116142	0.297378	0.588514	0.160549	0.101373	0.0836431	0.0421951	0.0502439	0.0561488	0.267999	0	3797.41	2007.66	80724.2	4171.93
2006-2016	MSSA	Gwinnett	Black	F	18	CMO Medicaid																			131350505372	0.379784	0.284593	0.470723	0.368989	0.290462	0.0292535	0.0174849	0.26322	0.127748	0.0153322	5654.35	3124.45	82287.3	4258.8
2002-2005	MSSA	Fulton County	Black	M	8	Public	0	0	131210071001	-84.3526764	0.525495751	0.0084986	0.966477809	0.0136922	0.639534884	0.0233161	0.0518135	0.480793061	0.0148699	0.151802657	1930.277016	1498.700322	35064.3243	5826.552052
2006-2016	MSSA	Fulton County	Black	M	8	Public	0	0																	131210071002	0.27	0.01	0.96	0.03	0.46	0	0.01	0.35	0.1	4.89	1840.18	1490.13	35322.3	3606.57
2006-2016	MRSA	Fulton	Black	F	1	Medicaid																			131210105142	0.316286	0.138034	0.813307	0.0297915	0.109133	0.0219539	0.0381449	0.298846	0.171233	0.0111465	5794.29	4598.76	126047	460.28
2006-2016	MSSA	Cobb	White	F	16	CMO Medicaid																			130670304102	0.184176	0.698227	0.1885	0.0760917	0.118231	0.0093545	0	0.135374	0.258503	0	3102.33	2383.3	45101.8	2528.39
2006-2016	MRSA	Gwinnett County	Black	F	0	Public	1	0																	131350503212	0.28	0.84	0.03	0.03	0.03	0.03	0.01	0.08	0.42	0	6541.06	3371.71	40368.8	1944.99
2006-2016	MRSA	Gwinnett	White	F	2	Self-pay																			131350502091	0.268462	0.362854	0.213493	0.216269	0.157353	0.00196464	0.00420994	0.177215	0.368206	0.0290046	3613.63	2260.2	65038.7	3410.1
2006-2016	MSSA	DeKalb	Black	M	10	CMO Medicaid																			130890232133	0.310058	0.0246637	0.949712	0.0121717	0.200463	0.0329787	0.0251773	0.205487	0.188923	0.0127389	4906.12	1563.31	45084.1	2268.03
2006-2016	MSSA	Forsyth		M	0	Managed Care																			131171306132	0.354708	0.851531	0.0184864	0.0352397	0.0201238	0.0570382	0.0204082	0.122958	0.462597	0	5979.73	4754.39	96115.5	896.1
2006-2016	MRSA	Coweta County	White	M	17	Private																			130771703031	0.29	0.89	0.06	0.03	0.07	0.02	0.01	0.24	0.24	0	9184.12	19879.1	182749	215.93
2002-2005	MSSA	Gwinnett County	White	M	12	Private	1	0	131350503103	-84.2283041	0.18147448	0.81915564	0.080655325	0.0415879	0.063357283	0.00531209	0.00398406	1.188983051	0.359322034	0.0287356	2053.498456	1813.306334	43292.13681	772.7565923
2006-2016	MRSA	Fulton	White	M	16	CMO Medicaid																			131210114211	0.281351	0.538627	0.159899	0.451312	0.134774	0.023759	0	0.105502	0.235961	0.0503324	2755.09	1731.91	50073.9	1866.73
2006-2016	MRSA	DeKalb	Black	M	13	Managed Care																			130890234221	0.326087	0.0125858	0.978261	0.0131579	0.213089	0.00741962	0	0.261932	0.164144	0	6401.56	4062.91	52926.9	700.64
2002-2005	MSSA	Coweta County	White	M	13	Private	0	0	130771706006	-84.7111293	0.29826087	0.783043478	0.124782609	0.115869565	0.067523415	0.0179423	0.017261	0.704225352	0.147216633	0.0308804	5949.182755	5838.083452	199812.1852	280.1376385
2002-2005	MRSA	Coweta County	White	M	14	Private	0	1	130771706006	-84.7111293	0.29826087	0.783043478	0.124782609	0.115869565	0.067523415	0.0179423	0.017261	0.704225352	0.147216633	0.0308804	5949.182755	5838.083452	199812.1852	280.1376385
2002-2005	MRSA	Coweta County	White	M	15	Private	0	1	130771706006	-84.7111293	0.29826087	0.783043478	0.124782609	0.115869565	0.067523415	0.0179423	0.017261	0.704225352	0.147216633	0.0308804	5949.182755	5838.083452	199812.1852	280.1376385
2002-2005	MRSA	Coweta County	White	M	16	Private	0	1	130771706006	-84.7111293	0.29826087	0.783043478	0.124782609	0.115869565	0.067523415	0.0179423	0.017261	0.704225352	0.147216633	0.0308804	5949.182755	5838.083452	199812.1852	280.1376385
2006-2016	MRSA	Coweta County	White	M	16	Private	0	1																	130771706032	0.31	0.77	0.12	0.07	0.11	0.02	0.01	0.25	0.2	2.29	5062.94	4504.03	193121	643.04
2006-2016	MRSA	DeKalb	White	M	5	Managed Care																			130890225001	0.327327	0.307508	0.636637	0.0114114	0.669839	0.00675676	0.0118243	0.217742	0.119816	0.0086741	2116.32	1503.17	9729.15	4655.18
2006-2016	MSSA	Gwinnett	Unknown	M	6	CMO Medicaid																			131350505413	0.348796	0.253083	0.423958	0.411039	0.251473	0.023369	0.00243427	0.248841	0.211747	0.055788	2172.49	3204.51	71960.1	2931.85
2006-2016	MSSA	DeKalb	White	M	1	CMO Medicaid																			130890216051	0.2326	0.772754	0.0832838	0.066627	0.0149642	0.0484196	0.0141224	0.061762	0.412352	0	1938.21	4572.85	23126	2798.14
2006-2016	MRSA	Carroll County	Black	F	15	Public																			130459101041	0.32	0.74	0.15	0.07	0.3	0.05	0.01	0.36	0.05	2.88	6668.59	4257.92	191346	578.46
2006-2016	MRSA	DeKalb County	Black	F	6	Public	1	0																	130890219061	0.32	0.11	0.79	0.06	0.09	0.02	0.03	0.34	0.15	5.2	4183.58	894.64	43150.1	6144.43
2006-2016	MSSA	Walton	White	F	12	Managed Care																			132971106021	0.27949	0.953595	0.0255048	0.0177117	0.148556	0.00562786	0.0355259	0.317543	0.0973451	0	15836.6	16936.5	162305	130.25
2006-2016	MRSA	DeKalb	Black	M	16	CMO Medicaid																			130890218052	0.298991	0.550042	0.351135	0.0920942	0.270914	0.0232143	0.0315476	0.282557	0.157064	0.0230474	3079.97	2075.92	31489.6	2534.17
2006-2016	MSSA	DeKalb	Unknown	M	4	CMO Medicaid																			130890218131	0.286583	0.262258	0.435576	0.447739	0.349778	0.0116229	0.0292725	0.212141	0.122715	0.075	3547.94	2784.03	34920.2	10186.3
2006-2016	MSSA	Gwinnett		M	5	CMO Medicaid																			131350505313	0.331178	0.324711	0.272634	0.330837	0.263241	0.0161594	0.0331269	0.314311	0.162728	0.0615866	3808	3425.54	85418.6	4822.88
2006-2016	MRSA	Fulton County	White	F	17	Private																			131210116131	0.29	0.59	0.13	0.06	0.12	0.02	0.03	0.17	0.35	0	3870.39	1667.6	65409.8	2958.11
2006-2016	MSSA	Fulton	White	F	2	Managed Care																			131210114271	0.327303	0.816155	0.0458561	0.0521666	0.00568182	0.0367388	0.0095622	0.075815	0.512509	0.0109739	6277.65	1827.6	54224.5	3242.26
2006-2016	MSSA	Fayette County	Black	F	17	Public																			131131401011	0.24	0.33	0.57	0.05	0.06	0	0.02	0.22	0.15	0	8849.84	4393.6	111452	357.86
2006-2016	MSSA	Fayette County	Black	F	18	Public																			131131401011	0.24	0.33	0.57	0.05	0.06	0	0.02	0.22	0.15	0	8849.84	4393.6	111452	357.86
2006-2016	MRSA	Fulton County	Black	F	17	Public																			131210002003	0.17	0.86	0.05	0.04	0.05	0.03	0.02	0.04	0.51	0	1291.62	1969.39	12846.3	3991.1
2006-2016	MRSA	Fayette County	White	F	15	Private																			131131404052	0.26	0.76	0.17	0.03	0.14	0.02	0.01	0.21	0.21	0	7603.9	5824.33	146986	594.9
2006-2016	MRSA	Fayette County	White	F	16	Private																			131131404052	0.26	0.76	0.17	0.03	0.14	0.02	0.01	0.21	0.21	0	7603.9	5824.33	146986	594.9
2002-2005	MSSA	Cobb County	White	M	4	Private	0	0	130670302113	-84.6039335	0.247411733	0.846562251	0.092646668	0.0602602	0.0408763	0.0343776	0.00443582	0.686091686	0.137917638	0.0287241	3978.239592	1552.285588	88512.27851	2077.226041
2006-2016	MSSA	Cobb County	White	F	16	Public																			130670315062	0.3	0.43	0.4	0.14	0.18	0.03	0	0.32	0.12	4.43	3045.63	2320.91	95543.1	2381.62
2006-2016	MSSA	Cobb County	White	F	16	Public																			130670315062	0.3	0.43	0.4	0.14	0.18	0.03	0	0.32	0.12	4.43	3045.63	2320.91	95543.1	2381.62
2006-2016	MRSA	Cobb County	White	F	17	Public																			130670315062	0.3	0.43	0.4	0.14	0.18	0.03	0	0.32	0.12	4.43	3045.63	2320.91	95543.1	2381.62
2006-2016	MRSA	Cherokee	White	M	1	Managed Care																			130570909011	0.305934	0.927599	0.0228634	0.0348394	0.0188075	0.0141372	0.035343	0.174528	0.369272	0	5878.26	6383.62	79024.7	637.17
2006-2016	MRSA	Clayton County	Black	F	15	Public	1	0																	130630406161	0.33	0.08	0.77	0.09	0.24	0.01	0.03	0.32	0.21	4.49	3771.72	1750.05	87789.6	4655.39
2006-2016	MSSA	Fulton	Black	F	16	CMO Medicaid																			131210087004	0.304807	0.0803048	0.879836	0.0275498	0.401617	0.0179986	0.012239	0.331	0.139	0	2533.48	2785.38	37876.3	738.39
2006-2016	MSSA	Gwinnett	Black	M	8	Managed Care																			131350505453	0.379161	0.327476	0.519123	0.213355	0.0950896	0.0231423	0.0346072	0.229029	0.152802	0.0133511	3238.99	4914.04	118420	2520.08
2006-2016	MRSA	Gwinnett	Black	M	1	CMO Medicaid																			131350504331	0.280816	0.365306	0.226122	0.480408	0.182791	0.00463607	0.0292072	0.240385	0.187179	0.055914	4522.68	2343.04	44580.1	5251.06
2006-2016	MRSA	DeKalb	Black	M	4	Managed Care																			130890236011	0.209021	0.380638	0.567657	0.0275028	0.184176	0	0	0.25	0.262579	0	2729.01	1588.72	21893.3	2688.12
2006-2016	MRSA	Clayton County	Black	F	0	Public	1	0																	130630405221	0.31	0.1	0.72	0.08	0.36	0.02	0	0.28	0.06	1.18	1949.08	2635.65	82883.9	3336.7
2002-2005	MRSA	Barrow County	White	F	1	Private	1	0	130131801021	-83.820477	0.330985915	0.91167002	0.0364185	0.0259557	0.065388496	0.0249467	0.0247335	0.607271536	0.086472322	0.0440367	8323.520841	6847.565444	165363.6725	447.5157004
2006-2016	MSSA	DeKalb	White	F	2	Medicaid																			130890217052	0.22956	0.493711	0.129717	0.292453	0.0836751	0	0	0.215492	0.219464	0.0204429	3824.88	2703.13	29608	1336.82
2006-2016	MRSA	Gwinnett	White	M	11	CMO Medicaid																			131350504242	0.32	0.394483	0.24931	0.498966	0.335743	0.0197795	0.0197795	0.117078	0.167562	0.168254	2252.56	2021.91	62256.4	5361.49
2002-2005	MSSA	Gwinnett County	White	F	7	Private	1	0	131350503094	-84.1905914	0.218116806	0.5	0.203814064	0.113825983	0.065030675	0.00520495	0.00390371	1.06454389	0.317555938	0.0355731	4092.623901	2768.482653	54856.22353	844.1322513
2006-2016	MRSA	Cobb	Black	M	0	Medicaid																			130670302321	0.332478	0.585777	0.36327	0.0483871	0.0381494	0.0086349	0.0123355	0.115765	0.268761	0	4785.62	3068.26	90977.8	983.98
2002-2005	MRSA	Walton County	White	M	12	Private	0	0	132971106001	-83.8183349	0.315426046	0.941858859	0.0368734	0.0142246	0.0302358	0.0219074	0.0262889	0.626534568	0.125996123	0.034039	8699.209192	7213.813383	152096.4947	214.7167783
2002-2005	MRSA	Fulton County	White	M	1	Private	1	0	131210115014	-84.3341726	0.302066116	0.940495868	0.0192149	0.0202479	0.070021413	0.0266548	0.0175478	1.280468503	0.37575182	0.0122235	5395.277938	5164.790978	75365.96216	457.384265
2006-2016	MSSA	Gwinnett	White	M	0	CMO Medicaid																			131350504182	0.319663	0.471445	0.0992718	0.717133	0.455785	0.0211397	0.0386029	0.221656	0.133758	0.188034	4384.43	1593.48	42085.1	7835.37
2006-2016	MRSA	Walton	White	F	0	Managed Care																			132971105031	0.309687	0.886736	0.066468	0.0262295	0.0908537	0.0278217	0.0126462	0.343284	0.213433	0.0195713	12345.6	8632.33	157342	380.72
2006-2016	MRSA	DeKalb County	Black	M	16	Private																			130890234184	0.33	0.03	0.93	0.01	0.05	0.05	0	0.17	0.36	0	4936.83	2681.85	74922.9	885.67
2006-2016	MSSA	Gwinnett County	Other	M	0	Public	0	0																	131350502141	0.31	0.42	0.16	0.06	0.03	0	0.01	0.09	0.46	0	5542.64	1960.47	84209.9	1749.03
2006-2016	MSSA	Cobb	Black	F	10	Managed Care																			130670309053	0.374545	0.33686	0.324959	0.400661	0.317804	0.0448549	0	0.297365	0.174404	0.0672646	5925.38	1212.9	74335.3	4635.88
2002-2005	MRSA	DeKalb County	Black	F	0	Public	1	0	130890214032	-84.3116652	0.177613941	0.608579088	0.186327078	0.217828418	0.077030812	0.0036523	0.00511322	0.78980322	0.21019678	0.0328103	4129.459571	1720.550063	19443.10324	3702.561484
2006-2016	MSSA	Fulton	Black	F	4	Self-pay																			131210087003	0.304825	0.0186404	0.971491	0.0087719	0.356119	0.0091116	0.0307517	0.241322	0.0661157	0.0633245	2316.91	1777.09	47577	4361.3
2006-2016	MRSA	Newton	Black	F	0	CMO Medicaid																			132171009013	0.339346	0.598594	0.359217	0.036686	0.098526	0.028943	0.0138423	0.290081	0.170306	0.0150905	8746.66	6251.9	140530	366.14
2006-2016	MSSA	Fulton	White	F	0	Managed Care																			131210091014	0.0538793	0.68319	0.206897	0.0625	0.097622	0	0.0187735	0.0453258	0.487252	0	6558.24	2268.67	23136.9	9668.95
2002-2005	MSSA	Clayton County	Black	M	12	Private	1	0	130630406132	-84.33967	0.377014419	0.536047498	0.391433418	0.0508906	0.194444444	0.0430368	0.0091876	0.680255795	0.116706635	0.0191816	1727.324983	3111.370541	100003.0126	1524.925038
2006-2016	MSSA	Clayton County	Black	M	13	Private	0	0																	130630406132	0.32	0.27	0.6	0.06	0.42	0.05	0.01	0.29	0.11	2.05	1727.32	3111.37	100003	1244.27
2006-2016	MRSA	DeKalb	Black	M	1	CMO Medicaid																			130890214171	0.0584416	0.484848	0.367244	0.0851371	0.176934	0	0	0.187262	0.227186	0	1358.39	1050.86	17283.4	7125.49
2002-2005	MRSA	Fulton County	White	M	10	Private	1	0	131210114031	-84.3422995	0.301635992	0.893660532	0.053681	0.0301636	0.0172159	0.0272251	0.0240838	1.184757506	0.342571209	0	3921.079743	3070.374664	60020.88591	1640.387416
2006-2016	MRSA	Bartow	White	F	2	Managed Care																			130159608033	0.276953	0.878906	0.065625	0.0890625	0.049233	0.0060173	0.0142911	0.26571	0.170213	0.00422386	7117.53	7648.85	152349	159.91
2002-2005	MRSA	DeKalb County	Black	F	10	Self Pay	1	0	130890232111	-84.1898548	0.324766355	0.068691589	0.899065421	0.011215	0.0583063	0.0525301	0.0274699	0.968633308	0.274831964	0.0544	3416.596659	1544.423092	43483.11906	3669.15563
2006-2016	MRSA	Gwinnett	Black	F	17	Medicaid																			131350504361	0.336336	0.232232	0.503003	0.318819	0.291803	0.0233161	0	0.0869565	0.129734	0.0832328	2375.86	1438.57	74434	8507.74
2006-2016	MSSA	Cobb County	Black	M	1	Private	1	0																	130670313132	0.26	0.35	0.48	0.08	0.04	0.01	0	0.05	0.44	0	5060.97	2883.6	57427.3	1127.17
2006-2016	MSSA	Cherokee	White	M	15	Managed Care																			130570908033	0.326416	0.941634	0.0207523	0.0436662	0.0730825	0.0242402	0.0119392	0.0775906	0.412455	0.0120746	4173.13	3502.15	97490.1	997.21
2006-2016	MRSA	Coweta County	White	F	1	Public	1	0																	130771703062	0.28	0.71	0.2	0.05	0.22	0.03	0.02	0.2	0.21	2.01	5856.4	3602.1	191792	1895.01
2002-2005	MRSA	Clayton County	Black	M	13	Public	0	1	130630402012	-84.4431619	0.302661254	0.0464592	0.898511502	0.0315742	0.067607557	0.0285152	0.0132743	0.709375	0.1484375	0.081110506	1749.296722	1244.336068	78124.3335	4181.119446
2002-2005	MRSA	Fulton County	Black	M	13	Public	0	1	131210036001	-84.4030296	0.409454061	0.0539281	0.912782956	0.0186418	0.370020964	0.00594845	0	0.78	0.106153846	0.103686636	3722.278747	3089.74835	29700.06991	10187.89488
2002-2005	MRSA	Fulton County	Black	M	14	Public	0	1	131210036001	-84.4030296	0.409454061	0.0539281	0.912782956	0.0186418	0.370020964	0.00594845	0	0.78	0.106153846	0.103686636	3722.278747	3089.74835	29700.06991	10187.89488
2002-2005	MRSA	Fulton County	Black	M	15	Public	0	1	131210078071	-84.5019166	0.355471438	0.0185822	0.931520991	0.0557467	0.369626498	0.0340867	0.026306	0.532960199	0.0584577	0.16298021	1399.706381	1558.289057	56496.8996	4257.815319
2006-2016	MRSA	Fulton County	Black	M	16	Public	0	1																	131210078071	0.38	0.01	0.78	0.2	0.61	0.02	0.01	0.37	0.05	6.06	1407.88	1558.11	56474.3	3389.13
2006-2016	MSSA	DeKalb	Black	F	14	Medicaid																			130890232093	0.297897	0.0543224	0.918224	0.0227804	0.133333	0.0081246	0.0338524	0.321777	0.121343	0	2619.1	1351.27	46173	4402.14
2006-2016	MSSA	Newton	Unknown	M	16	Managed Care																			132171005021	0.344134	0.375111	0.572014	0.0610646	0.165678	0.0201784	0.00658454	0.229005	0.135245	0.0301866	5214.77	2637.47	146135	1340.69
2006-2016	MRSA	Cobb County	Black	M	10	Public	0	1																	130670312072	0.11	0.48	0.38	0.06	0.11	0.01	0	0.08	0.57	0	4676.46	3620.36	37733.7	5686.54
2006-2016	MRSA	DeKalb	Black	F	17	Self-pay																			130890236032	0.244772	0.0503802	0.934886	0.0080798	0.21095	0.0288728	0	0.417367	0.0973389	0	1603.25	1305.44	30262	2768.44
2006-2016	MRSA	Gwinnett		M	10	CMO Medicaid																			131350501064	0.299576	0.470089	0.166274	0.458314	0.26212	0.010101	0.0106952	0.242023	0.088716	0.119048	6806.12	1877.22	126709	1715.52
2002-2005	MSSA	Paulding County	White	F	11	Private	0	1	132231201002	-84.7817374	0.311827957	0.965352449	0.0119474	0.0227001	0.0240506	0.0270619	0.0167526	0.772635815	0.185110664	0.025641	8396.91623	4291.700123	141932.6227	87.50418794
2002-2005	MSSA	Paulding County	White	F	11	Private	0	1	132231201002	-84.7817374	0.311827957	0.965352449	0.0119474	0.0227001	0.0240506	0.0270619	0.0167526	0.772635815	0.185110664	0.025641	8396.91623	4291.700123	141932.6227	87.50418794
2002-2005	MSSA	Paulding County	White	F	13	Private	0	1	132231201002	-84.7817374	0.311827957	0.965352449	0.0119474	0.0227001	0.0240506	0.0270619	0.0167526	0.772635815	0.185110664	0.025641	8396.91623	4291.700123	141932.6227	87.50418794
2002-2005	MSSA	Paulding County	White	F	14	Private	0	1	132231201002	-84.7817374	0.311827957	0.965352449	0.0119474	0.0227001	0.0240506	0.0270619	0.0167526	0.772635815	0.185110664	0.025641	8396.91623	4291.700123	141932.6227	87.50418794
2006-2016	MSSA	Paulding County	White	F	15	Private	0	1																	132231201011	0.36	0.86	0.07	0.04	0.04	0.01	0.03	0.08	0.27	0	8393.1	4293.3	141950	531.45
2006-2016	MSSA	Fulton	Black	M	8	CMO Medicaid																			131210114202	0.361188	0.431982	0.182954	0.707107	0.342897	0.0097212	0.0243029	0.290756	0.0529412	0.213922	3760.98	1420.12	45007.5	21580.1
2006-2016	MSSA	Fulton	Black	M	9	CMO Medicaid																			131210114202	0.361188	0.431982	0.182954	0.707107	0.342897	0.0097212	0.0243029	0.290756	0.0529412	0.213922	3760.98	1420.12	45007.5	21580.1
2006-2016	MSSA	Fulton	Black	M	10	CMO Medicaid																			131210114202	0.361188	0.431982	0.182954	0.707107	0.342897	0.0097212	0.0243029	0.290756	0.0529412	0.213922	3760.98	1420.12	45007.5	21580.1
2006-2016	MSSA	Fulton	Black	M	11	CMO Medicaid																			131210114202	0.361188	0.431982	0.182954	0.707107	0.342897	0.0097212	0.0243029	0.290756	0.0529412	0.213922	3760.98	1420.12	45007.5	21580.1
2006-2016	MSSA	Fulton	Black	M	12	CMO Medicaid																			131210114202	0.361188	0.431982	0.182954	0.707107	0.342897	0.0097212	0.0243029	0.290756	0.0529412	0.213922	3760.98	1420.12	45007.5	21580.1
2006-2016	MSSA	Fulton	Black	M	13	CMO Medicaid																			131210114202	0.361188	0.431982	0.182954	0.707107	0.342897	0.0097212	0.0243029	0.290756	0.0529412	0.213922	3760.98	1420.12	45007.5	21580.1
2006-2016	MSSA	Gwinnett	Black	F	6	CMO Medicaid																			131350505352	0.328083	0.415314	0.296583	0.317906	0.160123	0.00526732	0.0084277	0.206721	0.262993	0.0298182	5617.66	1651.54	93095.4	2315.86
2006-2016	MRSA	Gwinnett	White	F	0	CMO Medicaid																			131350507211	0.28678	0.542289	0.386994	0.0710732	0.203743	0.00255918	0.0163148	0.247226	0.221039	0.00530786	2469.26	2911.11	97473.1	2300.7
2006-2016	MSSA	Cherokee	Black	F	5	CMO Medicaid																			130570910013	0.281542	0.774848	0.154158	0.0819473	0.144154	0.02	0.0156	0.233273	0.135021	0.0421053	3843.11	4430.04	92052.5	1253.9
2002-2005	MSSA	Fulton County	White	M	5	Private	1	0	131210102054	-84.3852252	0.14612868	0.913849509	0.046892	0.00436205	0.113662457	0	0.00927	1.250712251	0.434472934	0	1729.478938	1182.235418	10872.40906	1526.416464
2006-2016	MRSA	Cobb	Black	F	0	CMO Medicaid																			130670315091	0.342489	0.378541	0.548069	0.0502146	0.333825	0	0	0.330781	0.164625	0	10930.9	5457.11	112704	778.29
2006-2016	MRSA	Gwinnett	White	M	12	CMO Medicaid																			131350504361	0.336336	0.232232	0.503003	0.318819	0.291803	0.0233161	0	0.0869565	0.129734	0.0832328	2375.86	1438.57	74434	8507.74
2006-2016	MRSA	DeKalb	Black	M	1	Medicaid																			130890231083	0.309542	0.0830101	0.854151	0.0651668	0.346553	0.0246338	0.0406125	0.409369	0.0274949	0.0375	1677.7	1122.73	29094.4	4300.45
2002-2005	MRSA	DeKalb County	Black	F	0	Private	1	0	130890213041	-84.2664995	0.187480822	0.436330163	0.243019331	0.3602332	0.179194631	0.00103699	0.0117525	0.779850746	0.207356077	0.215289982	3925.299953	1946.362288	26336.79526	3563.559447
2006-2016	MSSA	Fulton	White	F	17	Managed Care																			131210097002	0.282895	0.899436	0.0526316	0.0319549	0.0479817	0.0190404	0.0274181	0.0422195	0.509047	0	6525.39	3664.54	35120.5	723.58
2006-2016	MRSA	Rockdale	White	M	1	Self-pay																			132470604071	0.263245	0.694536	0.25	0.0562914	0.227237	0.0224138	0	0.168	0.170286	0	6490.87	4046.6	124938	1137.35
2002-2005	MSSA	Cherokee County	White	F	15	Private	0	0	130570909011	-84.4322649	0.287267081	0.939440994	0.015528	0.0372671	0.0344558	0.0264529	0.0132265	0.874217416	0.210017075	0.0085653	5219.626406	5622.627401	79543.38563	588.9805707
2006-2016	MRSA	Forsyth	Black	M	8	Managed Care																			131171306101	0.327957	0.963134	0.00537634	0.030722	0.0535159	0.019084	0	0.192144	0.498938	0	4634.33	4569.85	93377.1	571.12
2006-2016	MSSA	Paulding	White	F	0	Commercial																			132231202041	0.292868	0.754876	0.205822	0.050655	0.0682255	0.00515818	0.022696	0.320782	0.0919315	0	4277.93	3425.03	129640	767.05
2006-2016	MRSA	Fulton	White	M	13	Managed Care																			131210115041	0.35824	0.924099	0.031896	0.030124	0.00424568	0.0346921	0.0309338	0.144344	0.451131	0	13080.7	12077.6	94949.7	434.48
2006-2016	MRSA	Gwinnett	Black	M	10	CMO Medicaid																			131350503201	0.315931	0.399892	0.104413	0.599569	0.421773	0.0099564	0.00435594	0.185685	0.0995851	0.132388	2931.31	2193.98	45502.9	2709.23
2002-2005	MSSA	Barrow County	White	F	16	Private	1	0	130131801011	-83.8124763	0.334641185	0.887229465	0.0283508	0.0379699	0.0564526	0.0274637	0.025175	0.592064476	0.073155611	0.0523372	6920.290141	5762.16641	170137.324	486.4246911
2006-2016	MSSA	Paulding	White	M	3	Managed Care																			132231206042	0.334931	0.836429	0.130617	0.0317555	0.208075	0.0130343	0.0184905	0.410766	0.085354	0.021978	6447.22	4071.81	132594	856.59
2006-2016	MSSA	Paulding	White	M	3	Managed Care																			132231206042	0.334931	0.836429	0.130617	0.0317555	0.208075	0.0130343	0.0184905	0.410766	0.085354	0.021978	6447.22	4071.81	132594	856.59
2006-2016	MRSA	Paulding	White	M	5	Managed Care																			132231206042	0.334931	0.836429	0.130617	0.0317555	0.208075	0.0130343	0.0184905	0.410766	0.085354	0.021978	6447.22	4071.81	132594	856.59
2006-2016	MSSA	Paulding	White	M	5	Managed Care																			132231206042	0.334931	0.836429	0.130617	0.0317555	0.208075	0.0130343	0.0184905	0.410766	0.085354	0.021978	6447.22	4071.81	132594	856.59
2006-2016	MSSA	Paulding	White	M	6	Managed Care																			132231206042	0.334931	0.836429	0.130617	0.0317555	0.208075	0.0130343	0.0184905	0.410766	0.085354	0.021978	6447.22	4071.81	132594	856.59
2006-2016	MRSA	Douglas	White	F	3	Managed Care																			130970803041	0.229464	0.533605	0.362525	0.0841819	0.238829	0.0587097	0.0187097	0.219852	0.11813	0	2313.68	2412	126518	1277.44
2006-2016	MRSA	Rockdale	White	F	10	CMO Medicaid																			132470601011	0.251389	0.725	0.220833	0.0402778	0.0824324	0.022973	0	0.422633	0.242494	0.0242915	5948.12	5177.54	103684	262.55
2006-2016	MRSA	DeKalb	White	F	12	Managed Care																			130890211011	0.271286	0.826776	0.113036	0.0496183	0.0337691	0.0330322	0.0254094	0.132498	0.404328	0	4373.8	3674.78	8248.93	2641.97
2006-2016	MRSA	Fulton	Black	F	1	CMO Medicaid																			131210025001	0.279513	0.019802	0.951257	0.0175171	0.446868	0.0288184	0.00432277	0.34657	0.0529483	0.03	1181.2	712.44	31563.8	7648.55
2006-2016	MSSA	Gwinnett	Unknown	M	1	Medicaid																			131350504211	0.351462	0.279472	0.301163	0.556429	0.453775	0.0204337	0.0133445	0.242167	0.0812533	0.0472855	4902.08	1761.25	49171	2238.99
2006-2016	MSSA	Fulton		M	12	Managed Care																			131210100022	0.365597	0.91427	0.0387168	0.0370575	0.00684211	0.0280837	0.0137665	0.0107335	0.447227	0	5678.26	4514.48	12834.6	2796.16
2002-2005	MRSA	Cherokee County	White	M	0	Public	1	0	130570905025	-84.3488075	0.278736842	0.982736842	0.000842105	0.0252632	0.098285236	0.0398959	0.0160451	0.715958102	0.193468885	0.0119048	6263.52556	10303.40656	116591.4157	219.7988423
2006-2016	MRSA	Fayette	White	F	2	Medicaid																			131131402081	0.355937	0.641206	0.145752	0.125487	0.169702	0.0111452	0.0256339	0.115423	0.339801	0.104641	6122.79	4684.16	158523	741.14
2006-2016	MSSA	Fulton	Black	M	9	Tricare																			131210079001	0.181301	0.0113708	0.976627	0.0113708	0	0	0.00540541	0.284874	0.187395	0	2833.81	1759.96	54079	1297.3
2006-2016	MRSA	Cobb County	Black	M	3	Private	1	0																	130670303202	0.3	0.89	0.02	0.03	0.01	0.01	0.01	0.07	0.48	0	2712.64	2786.98	31770.5	1946.13
2006-2016	MRSA	Fulton	Black	M	0	CMO Medicaid																			131210075001	0.217067	0.086164	0.875725	0.0405965	0.547771	0	0.0260799	0.325909	0.0128957	0.100592	2302.77	1623.63	44608.9	2439.25
2006-2016	MRSA	Gwinnett	White	F	3	CMO Medicaid																			131350502092	0.244834	0.339173	0.151842	0.16487	0.250909	0.0152387	0.0176092	0.170192	0.265385	0.0217391	3995.29	2250.85	68040.1	3208.47
2006-2016	MSSA	Fulton		M	9	Medicaid																			131210105141	0.314594	0.144172	0.793536	0.0718903	0.0447884	0.070642	0.0091419	0.212225	0.136332	0.00531287	5562.37	3382.56	113079	548.57
2006-2016	MSSA	Gwinnett	White	F	7	CMO Medicaid																			131350504172	0.359859	0.261268	0.0457746	0.930986	0.358744	0.0122117	0.0156038	0.101253	0.065762	0.304545	3897.28	1247.5	43038.1	17045.6
2006-2016	MRSA	Gwinnett County	Other	F	5	Public	1	0																	131350503132	0.3	0.24	0.13	0.29	0.15	0.04	0	0.33	0.07	0.4	6273.62	2901.11	54761.4	2452.9
2006-2016	MRSA	Fulton	White	M	4	Managed Care																			131210116121	0.263136	0.700584	0.0671393	0.0321101	0.0255715	0.0128806	0.0171741	0.166944	0.328896	0	5599.21	2635.19	57894.2	1593.59
2006-2016	MSSA	Bartow	White	F	0	Managed Care																			130159602003	0.291612	0.933073	0.0352021	0.0247718	0.106614	0.0301259	0.00584532	0.261614	0.0855746	0.0218182	14789.4	14024.1	250250	126.44
2006-2016	MSSA	DeKalb	Black	F	0	CMO Medicaid																			130890235012	0.311453	0.0432961	0.931564	0.0167598	0.325317	0.0325987	0.0142332	0.310117	0.0571848	0.111594	3206.81	1175.47	25190.2	5602.99
2006-2016	MRSA	Walton	Black	F	7	CMO Medicaid																			132971104002	0.338015	0.437288	0.515738	0.0193705	0.386435	0.00571102	0.0382638	0.318024	0.0528596	0.0194411	6143.41	3920.38	178184	889.43
2006-2016	MSSA	Fayette	Black	F	14	Managed Care																			131131401011	0.242576	0.340966	0.581395	0.050805	0.0562092	0	0.021573	0.222677	0.146698	0	8849.84	4393.6	111452	357.86
2006-2016	MSSA	Fayette	Black	F	15	Managed Care																			131131401011	0.242576	0.340966	0.581395	0.050805	0.0562092	0	0.021573	0.222677	0.146698	0	8849.84	4393.6	111452	357.86
2006-2016	MRSA	Fayette	Black	F	16	Managed Care																			131131401011	0.242576	0.340966	0.581395	0.050805	0.0562092	0	0.021573	0.222677	0.146698	0	8849.84	4393.6	111452	357.86
2006-2016	MRSA	Fulton	White	F	1	Managed Care																			131210053002	0.225668	0.653476	0.284492	0.031016	0.0199501	0.0414365	0.0276243	0.122827	0.25956	0.0949367	1406.87	1738.54	27197.9	2305.71
2006-2016	MRSA	DeKalb	Black	M	0	Managed Care																			130890235071	0.29621	0.111369	0.861562	0.0139211	0.21612	0	0	0.374092	0.0920097	0.0725624	3120.91	1064.2	41597.8	2445.28
2006-2016	MSSA	DeKalb County	Black	M	17	Public																			130890220042	0.29	0.13	0.59	0.06	0.23	0	0.05	0.2	0.11	10.2	3036.98	1283	33228	3233.37
2002-2005	MSSA	Paulding County	White	M	5	Private	1	0	132231201004	-84.8096635	0.331731896	0.941059292	0.033513	0.0192172	0.0351305	0.0338941	0.0117516	0.671000565	0.117392124	0.0184182	8882.05028	8528.689354	142751.0001	218.5573233
2006-2016	MSSA	Clayton	Black	F	6	CMO Medicaid																			130630403083	0.266497	0.399746	0.279188	0.253807	0.460751	0.00682594	0.0079636	0.257443	0.0630473	0.0330882	2120.12	1920.97	66795.6	2549.05
2006-2016	MSSA	Henry	Black	M	9	Managed Care																			131510701102	0.268571	0.494643	0.437857	0.0325	0.0566589	0.008918	0.010107	0.284326	0.182665	0	5833.97	3139.43	83641.5	478.91
2006-2016	MRSA	DeKalb County	Black	M	17	Private																			130890234141	0.35	0.03	0.93	0.01	0.36	0.01	0.01	0.47	0.08	6.17	5092.56	1547.67	47984.2	2486.24
2006-2016	MRSA	DeKalb	Black	F	17	CMO Medicaid																			130890232042	0.274662	0.127712	0.79165	0.0380679	0.188607	0	0	0.219407	0.122849	0.0519802	2398.56	1367.29	31860.8	2949.66
2006-2016	MRSA	Clayton	Black	F	10	CMO Medicaid																			130630406062	0.259259	0.321335	0.521127	0.228482	0.23509	0.0227167	0.0213259	0.24289	0.0830131	0	8590.95	2263.06	129621	927.04
2006-2016	MRSA	DeKalb County	Black	M	17	Private																			130890218063	0.29	0.3	0.48	0.13	0.18	0.02	0.02	0.38	0.23	3.06	6447.82	4308.28	46208.4	1981.35
2006-2016	MRSA	Clayton County	White	M	16	Private																			130630404083	0.29	0.16	0.33	0.13	0.3	0.02	0.01	0.29	0.16	1	2235.84	1508.47	76125.8	3558.87
2006-2016	MRSA	DeKalb County	Black	M	17	Public																			130890219071	0.27	0.18	0.76	0.02	0.11	0.01	0.01	0.13	0.33	1.4	6193.18	4207.54	57259.1	658.79
2006-2016	MSSA	DeKalb County	Black	F	17	Public																			130890235063	0.19	0.03	0.94	0.01	0.02	0.03	0	0.21	0.12	2.08	3549.49	1696.79	35909	2206.83
2002-2005	MSSA	Gwinnett County	Other	M	14	Public	1	0	131350505112	-84.0612068	0.319773537	0.610819878	0.208010065	0.123925351	0.081914894	0.0279991	0.0157068	0.766922307	0.20606869	0.093977498	6101.20839	2238.769058	89965.87177	1683.117558
2006-2016	MRSA	DeKalb	Black	F	11	CMO Medicaid																			130890235072	0.266667	0.0322581	0.954839	0.00752688	0.151739	0.0653319	0	0.321203	0.0822785	0	2237.43	1342.85	38655.4	4737.33
2002-2005	MSSA	Fulton County	Black	F	10	Public	1	0	131210037001	-84.4101316	0.484636872	0.00628492	0.988128492	0.0027933	0.756540698	0.0330113	0.0241546	0.448780488	0.0097561	0.274271845	3418.775879	2795.839102	32040.80111	40903.25761
2002-2005	MRSA	Gwinnett County	Other	F	9	Public	1	0	131350505186	-84.1237562	0.252643678	0.60091954	0.173793103	0.164367816	0.073912042	0.0235747	0.0101034	0.854159534	0.224922972	0.06329849	2218.029382	1735.282833	69943.95778	4088.86609
2006-2016	MSSA	Gwinnett	White	M	3	Medicaid																			131350503192	0.353499	0.3414	0.168738	0.679202	0.243341	0.0121798	0.00545989	0.202627	0.0806754	0.088729	1921.9	874.46	48310.8	6408.92
2006-2016	MSSA	Fulton	Unknown	M	8	CMO Medicaid																			131210102121	0.358392	0.527354	0.0588016	0.78824	0.282501	0.00461042	0	0.320505	0.156467	0.105732	2704.34	1979.89	9005.82	16042.7
2006-2016	MSSA	Forsyth	White	F	7	Managed Care																			131171304041	0.379218	0.876808	0.0246385	0.0824853	0.0247158	0.0366599	0.0509165	0.0985342	0.385993	0	4357.56	3566.9	118262	1649.13
2006-2016	MSSA	DeKalb County	Black	F	16	Public																			130890232111	0.26	0.04	0.91	0.03	0.08	0	0	0.23	0.12	0	3416.6	1544.42	43483.1	3261.08
2002-2005	MSSA	DeKalb County	Black	F	5	Private	1	0	130890231051	-84.2243095	0.276243094	0.271639042	0.668508287	0.0119705	0.0442238	0.022409	0.00653595	0.786290323	0.224462366	0.0173913	1898.509552	1129.9949	29272.53948	2883.872791
2006-2016	MRSA	Gwinnett	White	M	0	Managed Care																			131350502131	0.315407	0.595768	0.118801	0.0573066	0.187386	0.0583385	0.0348382	0.160399	0.357404	0.0149355	2977.34	3756.42	108991	1137.15
2002-2005	MSSA	Fulton County	White	M	2	Public	1	0	131210101113	-84.3440706	0.270676692	0.322751323	0.471456419	0.231411863	0.097185959	0.0147902	0.0223363	0.917279412	0.271599265	0.084437086	1765.595905	1554.544448	32975.58487	10037.36754
2002-2005	MSSA	DeKalb County	Black	F	3	Public	0	0	130890232092	-84.1692938	0.361553151	0.070337365	0.893698281	0.0302355	0.082124112	0.0293245	0.0289951	0.773369565	0.2	0.0347648	3208.660655	2242.968302	46622.9398	4398.162249
2006-2016	MRSA	Carroll	White	F	10	CMO Medicaid																			130459108001	0.261775	0.909873	0.0701993	0.013587	0.0920792	0.0113813	0.0082773	0.374106	0.0397141	0.0296736	17610.5	18470	197131	56
2002-2005	MRSA	Douglas County	Black	F	1	Public	1	0	130970806014	-84.6684396	0.298409729	0.755846586	0.218896165	0.00561272	0.009009	0.0456708	0.0228354	0.862849534	0.155792277	0	5156.364968	8845.91797	113012.133	149.7820512
2006-2016	MSSA	Clayton	Black	M	7	CMO Medicaid																			130630402021	0.37408	0.0360825	0.874816	0.0522828	0.385493	0.0302521	0.0201681	0.438621	0.0772414	0.0618337	5874.96	4078.32	71380.1	427.63
2006-2016	MRSA	DeKalb	Unknown	M	0	CMO Medicaid																			130890214173	0.321595	0.316611	0.0727575	0.883389	0.457201	0	0.0150408	0.321404	0.0509291	0.188854	2272.3	2669.55	19050.7	17438.7
2006-2016	MSSA	Fulton		M	10	CMO Medicaid																			131210114242	0.187603	0.820625	0.0981898	0.065277	0.00747664	0.0277497	0.018668	0.128082	0.432351	0	5138.19	2859.17	41844.6	2812.61
2006-2016	MSSA	Gwinnett	White	M	4	Managed Care																			131350505382	0.324308	0.580308	0.155692	0.188308	0.0911628	0.0306825	0.0187852	0.258368	0.312977	0	5409.66	2165.92	98676.3	3545.84
2006-2016	MRSA	Fulton	Unknown	M	16	Self-pay																			131210040001	0.240616	0.0211742	0.960539	0.00769971	0.392433	0.0170334	0	0.322927	0.130732	0.0438413	1689.57	1627.93	38310	4177.02
2006-2016	MRSA	Douglas	White	M	0	CMO Medicaid																			130970805063	0.267236	0.80302	0.151674	0.0315167	0.0373711	0.0528483	0.0350034	0.412447	0.200422	0.015873	8787.08	6352.59	157557	353.22
2002-2005	MSSA	Forsyth County	White	M	5	Private	0	1	131171305011	-83.9867899	0.205594406	0.983216783	0.0027972	0.0104895	0.0576789	0.0217707	0.00580552	0.917874396	0.246376812	0.0151515	12623.88813	11367.45566	160321.8462	109.3571959
2002-2005	MSSA	Forsyth County	White	M	7	Private	0	1	131171305011	-83.9867899	0.205594406	0.983216783	0.0027972	0.0104895	0.0576789	0.0217707	0.00580552	0.917874396	0.246376812	0.0151515	12623.88813	11367.45566	160321.8462	109.3571959
2006-2016	MSSA	Forsyth County	White	M	7	Private	0	1																	131171305031	0.26	0.94	0.01	0.03	0.09	0.02	0	0.21	0.29	0	9799.44	10524.9	155872	240.94
2002-2005	MSSA	Gwinnett County	White	M	0	Private	1	0	131350503155	-84.2610716	0.24865758	0.574555969	0.325072284	0.054936	0.078957916	0.0369427	0.00679406	1.017575758	0.301818182	0.069214876	8402.443742	2558.539906	32892.65933	4572.786984
2006-2016	MSSA	Cobb	White	F	13	Managed Care																			130670303364	0.311156	0.869624	0.0255376	0.0376344	0.0108005	0.0693642	0.0141297	0.12551	0.455102	0	4664.5	2092.95	40963.2	2817.66
2002-2005	MSSA	Fulton County	White	F	12	Private	1	0	131210116051	-84.3139026	0.315077019	0.874124786	0.0563249	0.0434106	0.066129782	0.0402052	0.0236598	1.216216216	0.35182551	0.0175966	3596.364204	2943.73992	64064.9785	2408.200514
2006-2016	MRSA	DeKalb County	Black	M	17	Private																			130890233162	0.38	0.02	0.93	0.02	0.05	0.01	0.02	0.23	0.23	1.02	4824.65	1330.91	69584.9	4396.14
2006-2016	MSSA	Newton	Black	M	6	Medicaid																			132171005021	0.344134	0.375111	0.572014	0.0610646	0.165678	0.0201784	0.00658454	0.229005	0.135245	0.0301866	5214.77	2637.47	146135	1340.69
2006-2016	MRSA	Newton	Black	M	6	Medicaid																			132171003003	0.39779	0.299849	0.640884	0.048217	0.491966	0.0241275	0.0603188	0.218107	0.0222222	0.0511222	9571.25	5149.14	164353	558.77
2006-2016	MRSA	Newton	Black	M	7	Medicaid																			132171003003	0.39779	0.299849	0.640884	0.048217	0.491966	0.0241275	0.0603188	0.218107	0.0222222	0.0511222	9571.25	5149.14	164353	558.77
2006-2016	MRSA	Newton	Black	M	8	Medicaid																			132171003003	0.39779	0.299849	0.640884	0.048217	0.491966	0.0241275	0.0603188	0.218107	0.0222222	0.0511222	9571.25	5149.14	164353	558.77
2006-2016	MRSA	Fulton	Black	M	10	Medicaid																			131210055021	0.3482	0.0359937	0.938576	0.0086072	0.465957	0.0083042	0.0406469	0.275579	0.195668	0.0174129	1365.77	1676.7	34988.8	3238.54
2006-2016	MRSA	Fulton	Black	M	10	Medicaid																			131210055021	0.3482	0.0359937	0.938576	0.0086072	0.465957	0.0083042	0.0406469	0.275579	0.195668	0.0174129	1365.77	1676.7	34988.8	3238.54
2006-2016	MRSA	Gwinnett	Black	M	1	Medicaid																			131350504341	0.35658	0.297872	0.154452	0.644208	0.405495	0.0357853	0.027833	0.212395	0.0522918	0.172544	3472.55	2103.67	48743.9	9782.87
2006-2016	MRSA	DeKalb	Black	F	0	CMO Medicaid																			130890235041	0.21437	0.0683157	0.923439	0.00706714	0.397546	0.0116129	0.0503226	0.272566	0.122124	0	1974.5	1843.67	27588.8	2723.3
2002-2005	MRSA	DeKalb County	Other	F	8	Public	1	0	130890218111	-84.2309424	0.235464715	0.284076785	0.512636376	0.182985775	0.126371337	0.0228896	0.0173495	0.942337547	0.290973608	0.10882825	3300.923635	2264.738042	37579.53966	9478.826302
2006-2016	MSSA	Fulton	Black	M	13	Medicaid																			131210086014	0.388818	0.0025413	0.996188	0.00381194	0.428571	0.0380711	0	0.419355	0.085389	0.0418118	4150.32	1016.28	43544.8	1614.5
2002-2005	MSSA	Clayton County	Black	F	5	Self Pay	1	0	130630405143	-84.4263347	0.337711069	0.30412758	0.56435272	0.141275797	0.112264151	0.0394473	0.0220264	0.603140394	0.129310345	0.099534342	3368.449517	1694.583542	98875.88714	2830.548468
2006-2016	MSSA	Gwinnett	Black	M	11	Medicaid																			131350507251	0.357786	0.339334	0.50135	0.120162	0.115688	0.0103324	0.0260557	0.149724	0.158392	0	5934.22	2312.15	86137.9	2650.81
2006-2016	MSSA	Fulton County	White	M	18	Private																			131210001003	0.25	0.89	0.04	0.03	0.1	0.03	0.02	0.03	0.34	0	3271.23	3080.08	11755.4	1933.93
2006-2016	MRSA	DeKalb County	Other	F	17	Public																			130890221002	0.32	0.26	0.67	0.04	0.43	0.01	0.04	0.3	0.11	4.78	1629.94	1673.25	19061.3	2598.65
2002-2005	MSSA	Cobb County	Black	F	10	Private	0	0	130670301033	-84.6824383	0.316717531	0.794167514	0.128179044	0.0512038	0.0333448	0.0492041	0.0137482	0.879653238	0.264150943	0	5606.349564	2735.907799	109032.7729	1195.723561
2006-2016	MRSA	Fulton	Black	F	1	CMO Medicaid																			131210077051	0.351633	0.0104239	0.975678	0.0145935	0.378558	0	0.00421719	0.276923	0.184615	0.037196	2429.35	862.73	68937.8	3325.93
2006-2016	MSSA	DeKalb County	Black	F	17	Private																			130890233131	0.33	0.02	0.94	0.02	0.26	0	0.03	0.23	0.14	0	3539.12	3035.52	63442.3	1992.06
2006-2016	MRSA	DeKalb County	Black	F	18	Public																			130890235073	0.24	0.02	0.95	0.02	0.16	0.02	0.01	0.28	0.09	0	2140.29	945.59	40394.6	3289.66
2002-2005	MRSA	Forsyth County	White	F	9	Private	0	1	131171302001	-84.1554681	0.292999396	0.985214243	0.00030175	0.0226313	0.0260635	0.0226558	0.00629327	0.89083558	0.19047619	0.0178876	11244.10168	11529.55578	163477.4576	153.8748548
2002-2005	MRSA	Forsyth County	White	F	9	Private	0	1	131171302001	-84.1554681	0.292999396	0.985214243	0.00030175	0.0226313	0.0260635	0.0226558	0.00629327	0.89083558	0.19047619	0.0178876	11244.10168	11529.55578	163477.4576	153.8748548
2002-2005	MRSA	Forsyth County	White	F	11	Private	0	1	131171302001	-84.1554681	0.292999396	0.985214243	0.00030175	0.0226313	0.0260635	0.0226558	0.00629327	0.89083558	0.19047619	0.0178876	11244.10168	11529.55578	163477.4576	153.8748548
2002-2005	MRSA	Forsyth County	White	F	12	Private	0	1	131171302001	-84.1554681	0.292999396	0.985214243	0.00030175	0.0226313	0.0260635	0.0226558	0.00629327	0.89083558	0.19047619	0.0178876	11244.10168	11529.55578	163477.4576	153.8748548
2006-2016	MRSA	Forsyth County	White	F	12	Private	0	1																	131171302031	0.32	0.93	0.02	0.04	0.05	0	0.03	0.42	0.12	5.58	10405	10820.1	164512	411.58
2006-2016	MSSA	DeKalb County	Black	M	1	Public	1	0																	130890234241	0.32	0.03	0.94	0.01	0.09	0	0.02	0.3	0.17	0.89	3924.3	2850.51	46893.9	2282.18
2006-2016	MSSA	Gwinnett County	Black	M	17	Private																			131350507281	0.32	0.35	0.53	0.07	0.17	0.04	0.04	0.25	0.13	0	3447.16	2720.56	95156.8	1083.46
2006-2016	MSSA	DeKalb County	Black	F	14	Self Pay																			130890232133	0.31	0.02	0.94	0.01	0.2	0.03	0.03	0.21	0.19	1.27	4906.12	1563.31	45084.1	2268.03
2002-2005	MRSA	Gwinnett County	Black	M	3	Private	1	0	131350505101	-84.0575801	0.331432915	0.713416952	0.1554542	0.078297225	0.0405509	0.0393281	0.0311348	0.84139265	0.278529981	0.077436582	4351.40626	3288.297313	98985.12583	1562.518567
2006-2016	MSSA	DeKalb	Black	F	15	Managed Care																			130890233121	0.322607	0.0608437	0.883721	0.0232558	0.144253	0.0246525	0.0138998	0.150551	0.297838	0	4112.08	2162.14	56253.9	2902.12
2006-2016	MSSA	DeKalb County	White	M	16	Private																			130890216051	0.23	0.73	0.08	0.07	0.01	0.05	0.01	0.06	0.41	0	1938.21	4572.85	23126	2798.14
2006-2016	MRSA	DeKalb County	Black	F	15	Public																			130890227003	0.29	0.65	0.27	0.04	0.11	0.05	0.01	0.09	0.49	0	1623.15	1265.63	13624	3538.85
2006-2016	MRSA	Gwinnett County	White	M	2	Private	1	0																	131350507273	0.34	0.61	0.24	0.07	0.08	0.03	0.02	0.18	0.29	1.06	4767.72	2230.54	119082	1536.77
2002-2005	MSSA	Carroll County	White	M	15	Public	1	0	130459909001	-85.0520562	0.317633544	0.951177484	0.0275704	0.0178059	0.121621622	0.0192906	0.0136901	0.627353816	0.0515362	0.0410256	22565.26231	20690.27998	255400.3207	67.88731087
2006-2016	MSSA	Clayton	Black	M	17	Medicaid																			130630406223	0.307105	0.161956	0.743316	0.119175	0.078727	0	0	0.386816	0.196517	0	3085.57	3142.59	114178	1140.84
2006-2016	MRSA	Cobb	Black	M	0	CMO Medicaid																			130670307003	0.314618	0.190707	0.710552	0.150048	0.279826	0	0.0155211	0.0991432	0.143207	0.148438	2508.6	1069.68	58996.2	3107.57
2006-2016	MRSA	Gwinnett	Black	M	9	Tricare																			131350505463	0.372691	0.344733	0.445831	0.191463	0.201417	0.0162551	0.0487652	0.191126	0.265643	0	2945.6	1919.93	121739	3411.94
2006-2016	MRSA	DeKalb		M	1	Medicaid																			130890219132	0.24031	0.0434109	0.911628	0.020155	0.0560345	0.0355161	0.0221976	0.278219	0.116057	0.0564516	3310.05	3772.23	42703	2491.88
2006-2016	MSSA	Cherokee	Unknown	F	10	CMO Medicaid																			130570909051	0.244	0.89	0.0465	0.0925	0.0254997	0.0189607	0.00632022	0.252236	0.256708	0	6404.17	2549.31	79119.2	1734.09
2006-2016	MSSA	DeKalb	Black	M	1	CMO Medicaid																			130890234211	0.306131	0.0118393	0.960677	0.0169133	0.338038	0.00658135	0	0.314063	0.107282	0	3187.82	2745.29	41531.1	3052.12
2006-2016	MSSA	Fayette	White	M	16	Managed Care																			131131402081	0.355937	0.641206	0.145752	0.125487	0.169702	0.0111452	0.0256339	0.115423	0.339801	0.104641	6122.79	4684.16	158523	741.14
2002-2005	MSSA	Fulton County	White	F	10	Private	1	0	131210116069	-84.2253273	0.335800254	0.853031322	0.0494879	0.0313972	0.0256449	0.0475851	0.0164168	1.367075183	0.460876738	0.0155878	4777.99995	2914.414807	74547.9589	2111.765219
2002-2005	MSSA	Henry County	White	F	2	Private	1	0	131510702032	-84.048068	0.309720885	0.955149182	0.0300289	0.0088547	0.0083772	0.0357861	0.0251307	0.80199472	0.153417424	0.0092325	9117.699082	8875.506771	149545.3648	295.6312814
2006-2016	MSSA	Gwinnett County	Other	F	1	Self Pay	1	0																	131350504161	0.35	0.22	0.44	0.3	0.15	0.02	0	0.22	0.21	11.26	6687.15	1620.11	70698.4	2422.1
2006-2016	MSSA	Clayton	Black	M	12	Managed Care																			130630404112	0.322029	0.206339	0.719493	0.0637084	0.272311	0.0154962	0.0270359	0.282459	0.146264	0.0650685	3261.56	1619.7	77712.4	2039.67
2006-2016	MSSA	Fulton	Black	M	0	Medicaid																			131210113061	0.375949	0.00467017	0.974314	0.0151781	0.428779	0.03885	0	0.363235	0	0.018315	4438.86	1454.12	79290.8	2138.01
2006-2016	MSSA	Gwinnett	White	F	5	Managed Care																			131350504151	0.228426	0.503807	0.420051	0.0659898	0.0104167	0	0	0.366894	0.244027	0	7994.34	2250.54	64838.8	692.72
2006-2016	MSSA	Fulton		F	5	Managed Care																			131210088001	0.254936	0.615171	0.282646	0.078282	0.128151	0.0100521	0	0.113901	0.443049	0.0227273	3317.19	3535.64	39871.9	1171.81
2006-2016	MRSA	Fulton	Black	M	0	CMO Medicaid																			131210105104	0.309278	0.0279823	0.935567	0.0235641	0.127347	0.0146341	0.00130081	0.195686	0.0796097	0.0311245	2571.06	1413.07	95169.5	2692.56
2006-2016	MSSA	Walton	White	F	16	Managed Care																			132971107002	0.283129	0.753717	0.191661	0.0374919	0.124391	0.0473862	0.0180519	0.251037	0.176349	0	15365.7	10226.4	176603	342.92
2006-2016	MSSA	Walton	White	F	18	Managed Care																			132971107002	0.283129	0.753717	0.191661	0.0374919	0.124391	0.0473862	0.0180519	0.251037	0.176349	0	15365.7	10226.4	176603	342.92
2006-2016	MRSA	DeKalb	Black	F	17	CMO Medicaid																			130890218062	0.197756	0.769285	0.169004	0.0350631	0.0209059	0	0	0.0716019	0.429612	0	2732.66	2639.39	38898.6	2246.44
2006-2016	MSSA	DeKalb County	Black	F	15	Private																			130890233121	0.32	0.06	0.88	0.02	0.14	0.02	0.01	0.15	0.3	0	4112.08	2162.14	56253.9	2902.12
2006-2016	MRSA	Fulton	Black	M	14	Managed Care																			131210105102	0.290389	0.0787321	0.868098	0.0270961	0.167943	0.00187266	0	0.415023	0.205634	0	3671.18	2486.93	102288	1278.11
2006-2016	MSSA	Henry		M	16	Medicaid																			131510704032	0.329877	0.780355	0.167531	0.0381992	0.0626787	0.008517	0.0122745	0.231771	0.193576	0	4909.79	6591.22	181616	565.86
2006-2016	MSSA	DeKalb County	Black	M	1	Public	1	0																	130890212151	0.18	0.48	0.18	0.08	0.07	0.03	0.01	0.1	0.36	6.87	7125.1	3039.64	9177.62	2933.72
2006-2016	MSSA	DeKalb County	White	M	18	Private																			130890219102	0.24	0.24	0.55	0.02	0.15	0.02	0.01	0.1	0.2	2.29	1896.58	2913.45	36459.2	3176.79
2006-2016	MSSA	Fulton	White	F	15	Managed Care																			131210098013	0.36391	0.962406	0.00225564	0.0157895	0.0246691	0.0618115	0.0293758	0.0492662	0.327044	0	1866.99	1529.37	31268.1	1663.05
2006-2016	MRSA	Coweta	White	F	5	Managed Care																			130771705012	0.29496	0.90168	0.0573123	0.0538538	0.145765	0.00565931	0.0118846	0.193218	0.187697	0.00719424	8643.99	5785.3	189505	238.94
2006-2016	MRSA	Henry County	White	F	0	Public	1	0																	131510704023	0.32	0.85	0.1	0.03	0.05	0.03	0.02	0.34	0.14	1.15	8394.41	5360.93	159169	550.4
2002-2005	MRSA	Pickens County	White	M	12	Private	0	0	132270502004	-84.4262628	0.233207953	0.971520688	0.0112843	0.0171951	0.102890173	0.0232153	0.0145096	0.579066265	0.082078313	0.0154839	3384.664811	6954.838607	199426.7595	562.8103883
2006-2016	MRSA	Newton County	White	F	2	Public	1	0																	132171009011	0.32	0.48	0.47	0.03	0.09	0.05	0.05	0.38	0.12	1.23	9536.11	7030.34	151486	373.42
2006-2016	MSSA	DeKalb	White	F	0	CMO Medicaid																			130890232092	0.29238	0.0817637	0.869435	0.0265411	0.0387234	0.0337628	0.0102177	0.23731	0.261042	0	4410.49	2058.34	45273.5	2433.81
2006-2016	MSSA	Carroll	White	M	6	Managed Care																			130459102002	0.334827	0.76529	0.184067	0.0362291	0.148061	0.0318458	0.0111041	0.373345	0.0709988	0.00204499	6946.42	7991.71	204689	488.23
2002-2005	MSSA	DeKalb County	Black	F	4	Public	0	0	130890231064	-84.2469566	0.227173438	0.0502403	0.902140673	0.0436872	0.099817685	0.0392345	0.00430622	0.65323741	0.163309353	0.098214286	4111.418035	942.8429278	24231.30323	6179.571388
2006-2016	MRSA	Bartow	White	M	3	Managed Care																			130159608033	0.276953	0.878906	0.065625	0.0890625	0.049233	0.0060173	0.0142911	0.26571	0.170213	0.00422386	7117.53	7648.85	152349	159.91
2006-2016	MRSA	Fulton	White	F	3	Self-pay																			131210114242	0.187603	0.820625	0.0981898	0.065277	0.00747664	0.0277497	0.018668	0.128082	0.432351	0	5138.19	2859.17	41844.6	2812.61
2006-2016	MRSA	DeKalb County	Black	M	16	Public																			130890234122	0.26	0.03	0.94	0.02	0.05	0.02	0	0.41	0.13	2.34	3359.44	1234.46	41249.1	2768.48
2006-2016	MSSA	Coweta	White	F	6	Managed Care																			130771704043	0.322848	0.825607	0.106512	0.066777	0	0.0078637	0.0124509	0.229933	0.305184	0	8878.67	6731.95	169618	777.89
2006-2016	MSSA	DeKalb		M	16	CMO Medicaid																			130890219082	0.344786	0.066305	0.779687	0.0647981	0.411573	0.0232487	0.0177424	0.272643	0.200092	0.0839695	2888.92	1332.46	39626.3	4156.36
2006-2016	MSSA	Coweta	Black	F	7	CMO Medicaid																			130771705031	0.322701	0.831473	0.116427	0.0637959	0.12208	0.0128854	0.00598251	0.215894	0.245695	0.0358974	9652.13	8121.14	187350	413.21
2002-2005	MSSA	Fulton County	White	M	4	Private	1	0	131210001001	-84.3536037	0.207958922	0.944801027	0.0250321	0.0224647	0.0155541	0.0273411	0	1.4088	0.3592	0	3271.834521	3081.036115	11754.48652	1997.569849
2006-2016	MRSA	DeKalb County	Black	F	16	Public																			130890232141	0.32	0.01	0.96	0.02	0.15	0.02	0.01	0.21	0.18	0.75	2888.29	1551.01	47985.7	3414.8
2002-2005	MRSA	DeKalb County	Black	M	0	Public	1	0	130890219093	-84.2134701	0.335996804	0.204954055	0.707950459	0.039153	0.093635995	0.036647	0.0345409	0.669456067	0.175732218	0.162729659	3927.55788	1721.8382	32398.67753	5666.239989
2006-2016	MRSA	DeKalb	Black	F	3	CMO Medicaid																			130890236021	0.231377	0.0428894	0.922122	0.00677201	0.192958	0	0	0.164495	0.123779	0	2926	1356.1	25224.6	1441.72
2002-2005	MRSA	DeKalb County	Black	M	1	Public	1	0	130890218063	-84.1935667	0.206042296	0.597583082	0.278549849	0.0501511	0.043024	0.0109395	0.003861	0.873406967	0.238742566	0.0565517	6447.818915	4308.281293	46208.39372	1517.420743
2006-2016	MRSA	Clayton	White	F	1	CMO Medicaid																			130630405161	0.348137	0.0965723	0.783905	0.0599106	0.217173	0.00465839	0.00403727	0.346307	0.0778417	0	1682.51	1385.93	96977.2	4281.8
2006-2016	MSSA	Clayton	Black	M	7	CMO Medicaid																			130630405161	0.348137	0.0965723	0.783905	0.0599106	0.217173	0.00465839	0.00403727	0.346307	0.0778417	0	1682.51	1385.93	96977.2	4281.8
2006-2016	MRSA	DeKalb	Black	M	0	CMO Medicaid																			130890231121	0.256394	0.0343107	0.91204	0.0355583	0.417367	0	0.0208117	0.330201	0.0724832	0.0810373	4111.42	942.84	24231.3	4211.49
2006-2016	MRSA	Clayton County	Black	M	8	Private	1	0																	130630403072	0.32	0.2	0.35	0.21	0.14	0.01	0.01	0.23	0.16	3.24	2731.25	2069.52	73519.2	3430.64
2006-2016	MRSA	DeKalb County	Black	F	15	Private																			130890231142	0.28	0.15	0.72	0.07	0.14	0	0.02	0.23	0.16	0	2016.08	1813.63	27133.3	2508.58
2006-2016	MRSA	DeKalb	Black	M	2	CMO Medicaid																			130890234123	0.25167	0.0285078	0.946548	0.0120267	0.0522193	0.0078247	0	0.306867	0.180258	0.0202899	2607.66	922.93	41629.7	1701.66
2006-2016	MSSA	Cobb County	White	F	17	Private																			130670303142	0.3	0.78	0.08	0.07	0.08	0.04	0.04	0.14	0.24	0	3336.46	2571.44	63313.1	2602.1
2006-2016	MRSA	Cobb County	White	F	18	Private																			130670303142	0.3	0.78	0.08	0.07	0.08	0.04	0.04	0.14	0.24	0	3336.46	2571.44	63313.1	2602.1
2006-2016	MRSA	DeKalb	Black	F	16	CMO Medicaid																			130890233093	0.335498	0.0234824	0.952286	0.022733	0.263086	0.0273381	0.0139089	0.298224	0.154895	0.040201	2332.84	1617.87	63109.9	4485.85
2006-2016	MRSA	Cobb	Unknown	M	8	CMO Medicaid																			130670304132	0.395105	0.2838	0.527389	0.167249	0.478939	0	0.040349	0.245203	0.176972	0.135093	2910.76	1234.63	37895.1	16659
2006-2016	MRSA	DeKalb County	Black	M	17	Public																			130890208012	0.19	0.48	0.45	0.03	0.13	0.01	0	0.12	0.3	0	2984.38	2071.07	12652.4	6013.52
2006-2016	MSSA	Forsyth	White	F	1	Medicaid																			131171304063	0.307588	0.689024	0.0677507	0.276423	0.19959	0.0099237	0.0778626	0.055207	0.3601	0	3991.4	3092.17	115228	891.07
2006-2016	MSSA	Henry	Black	M	1	Medicaid																			131510705022	0.349509	0.537623	0.390185	0.061723	0.107001	0.0260838	0.0090569	0.344124	0.181184	0.0376344	6975.57	7532.3	158324	363.05
2006-2016	MSSA	Gwinnett	Black	F	10	Managed Care																			131350501033	0.331449	0.642666	0.137757	0.279976	0.199135	0.0100026	0.0094762	0.329386	0.119737	0.0417711	3615.33	3567.49	123169	1949.58
2006-2016	MSSA	DeKalb	Black	M	11	Commercial																			130890232121	0.279672	0.0359848	0.933712	0.0176768	0.039881	0.0062383	0	0.163245	0.211144	0	4330.89	1927.73	48009	2434.22
2006-2016	MRSA	Rockdale	Black	F	3	CMO Medicaid																			132470602024	0.317268	0.337057	0.592084	0.0424513	0.138372	0.0087747	0.017236	0.274965	0.188574	0.0258467	4633.32	2993.09	99859	1059.88
2006-2016	MRSA	Clayton	Black	F	5	CMO Medicaid																			130630403021	0.326945	0.251409	0.427283	0.392334	0.401589	0.0243024	0.0666067	0.340979	0	0.0484262	2046.22	1352.32	60977.4	2192.62
2006-2016	MSSA	DeKalb	Black	F	0	CMO Medicaid																			130890232041	0.300613	0.102621	0.844395	0.0390407	0.278958	0.102564	0.0276134	0.193756	0.0789715	0.0509259	1628.86	1215.26	35838	2531.56
2002-2005	MSSA	Gwinnett County	Black	F	1	Private	1	0	131350505121	-84.031987	0.360435339	0.792573624	0.083653436	0.068928724	0.0314573	0.0281405	0.0213868	0.839781022	0.251459854	0.0289436	5240.064165	1836.26485	104323.5812	3014.876505
2006-2016	MSSA	DeKalb	Black	F	15	Managed Care																			130890232112	0.296936	0.0149254	0.952082	0.0251375	0.0506198	0	0	0.123506	0.185923	0.0514541	3330.69	1325.31	45597.3	3737.39
2006-2016	MRSA	Carroll County	White	M	8	Public	1	0																	130459101031	0.33	0.65	0.23	0.08	0.09	0.01	0.02	0.2	0.22	0	6142.46	6361.02	188691	243.98
2006-2016	MRSA	DeKalb	Black	M	1	Out of State Medicaid																			130890234141	0.34825	0.0363314	0.934869	0.013292	0.361355	0.0097601	0.0089467	0.470065	0.0760518	0.0617284	5092.56	1547.67	47984.2	2486.24
2006-2016	MSSA	Walton	White	F	2	CMO Medicaid																			132971108001	0.299298	0.707722	0.265475	0.0229738	0.163934	0.0194805	0	0.302094	0.0139581	0.0184332	5722.38	8703.09	188494	562.59
2006-2016	MRSA	Fulton	Black	M	10	Managed Care																			131210105074	0.322336	0.0182791	0.930896	0.0236291	0.260482	0	0.0233062	0.268562	0.14139	0.0691004	2594.21	1516.38	85724.5	3415.95
2006-2016	MRSA	Fulton	Black	M	0	CMO Medicaid																			131210078021	0.3041	0.0129735	0.960042	0.0142709	0.217078	0.0352445	0.0131546	0.279705	0.112316	0	4921.75	3451.72	68204.9	1466.82
2006-2016	MSSA	Paulding	Black	F	11	Medicaid																			132231202021	0.320413	0.748062	0.183032	0.0562016	0.0987907	0.0118143	0.0116034	0.281723	0.176529	0	6110.08	5075.84	117329	1416.99
2006-2016	MSSA	Paulding	Black	F	12	CMO Medicaid																			132231202021	0.320413	0.748062	0.183032	0.0562016	0.0987907	0.0118143	0.0116034	0.281723	0.176529	0	6110.08	5075.84	117329	1416.99
2006-2016	MSSA	DeKalb County	Black	F	8	Self Pay	1	0																	130890234101	0.31	0.01	0.97	0.01	0.33	0.01	0	0.33	0.15	2.58	3680.88	1551.67	36067.8	2244.58
2002-2005	MSSA	Henry County	White	M	5	Private	0	1	131510704011	-84.1216391	0.302793296	0.886592179	0.086592179	0.0167598	0.0096208	0.0080738	0.0092272	0.677700348	0.096689895	0.0117647	5986.4287	5965.262748	160775.1468	104.9341277
2006-2016	MSSA	Henry County	White	M	7	Private	0	1																	131510704033	0.33	0.79	0.15	0.04	0.06	0.01	0	0.36	0.1	0	5481.42	4045.69	161101	379.16
2006-2016	MSSA	Clayton County	Black	M	16	Self Pay																			130630406081	0.33	0.19	0.69	0.07	0.12	0.02	0.02	0.21	0.13	1.67	8975.01	8512.49	142261	512.97
2006-2016	MSSA	Fulton County	White	F	15	Private																			131210098011	0.22	0.92	0.03	0.02	0.07	0.02	0	0.14	0.32	2.6	3173.64	1487.9	32080.8	2406.5
2006-2016	MSSA	Fulton County	White	F	16	Private																			131210098011	0.22	0.92	0.03	0.02	0.07	0.02	0	0.14	0.32	2.6	3173.64	1487.9	32080.8	2406.5
2006-2016	MSSA	Fulton County	Black	M	15	Private																			131210040002	0.27	0.04	0.94	0.02	0.42	0.02	0	0.32	0.15	5.39	1339.32	1695.36	39856.7	1804.34
2006-2016	MRSA	DeKalb	Black	F	15	Medicaid																			130890219062	0.315451	0.129828	0.812232	0.0482833	0.332215	0	0	0.30303	0.296537	0	3822.54	1087.75	45711	2383.42
2006-2016	MSSA	DeKalb		F	17	Self-pay																			130890220041	0.312917	0.15	0.66625	0.02375	0.343704	0.0074364	0.0266145	0.236669	0.188736	0.110335	2511.75	1302.66	29931	3678.32
2006-2016	MSSA	Fulton	White	F	10	Managed Care																			131210115051	0.36834	0.842852	0.0659256	0.0360291	0.0240798	0.0405163	0.0329867	0.0753425	0.586187	0	4818.13	3742.84	64814	2994.29
2006-2016	MRSA	Forsyth County	White	M	5	Private	1	0																	131171306062	0.38	0.88	0.02	0.04	0.04	0.05	0.02	0.06	0.46	0	5079.56	2284.73	84522.2	2247.82
2006-2016	MSSA	Gwinnett	White	M	1	CMO Medicaid																			131350504213	0.379855	0.340355	0.231402	0.524358	0.206726	0.0106266	0.0172224	0.232416	0.0917431	0.0190217	4178.55	1250.75	53428.1	6095.18
2006-2016	MSSA	Fulton County	Black	F	16	Public																			131210075004	0.28	0.04	0.89	0.03	0.48	0	0.05	0.42	0.11	0	3119.41	1548.94	46792.1	3532.69
2006-2016	MSSA	DeKalb	Black	M	1	Medicaid																			130890220043	0.3415	0.0965	0.7005	0.0355	0.129557	0.00612245	0.0147959	0.218251	0.251711	0.0414414	2677.42	1354.81	32866.7	5417.55
2006-2016	MRSA	DeKalb	White	F	12	Managed Care																			130890216033	0.133634	0.617117	0.1997	0.0457958	0.0827301	0	0.0124095	0.0458488	0.428748	0.0168712	1477.14	1605.11	12074.2	2904.17
2006-2016	MSSA	Cherokee County	White	M	1	Public	1	0																	130570901004	0.29	0.94	0.02	0.02	0.09	0.02	0	0.24	0.18	0.93	12273.8	10827.9	160766	94.42
2006-2016	MRSA	DeKalb County	Black	F	15	Private																			130890234252	0.27	0.02	0.96	0.01	0.12	0.02	0.01	0.22	0.24	1.37	3301.35	1857.6	50488.2	3014.55
2002-2005	MRSA	Cherokee County	White	F	1	Public	1	0	130570906021	-84.4333124	0.312457684	0.922139472	0.0138795	0.073121192	0.027833	0.0206081	0.0219595	0.668662675	0.107285429	0.033	7686.324275	5190.146176	116849.6947	329.74996
2006-2016	MRSA	Fulton County	Black	M	15	Private																			131210076041	0.33	0.01	0.97	0.01	0.58	0.05	0.02	0.3	0.09	0	2333.17	1171.08	55830.9	5107.17
2002-2005	MRSA	DeKalb County	Black	M	3	Public	1	0	130890236022	-84.3037851	0.279620853	0.0177725	0.969194313	0.0082938	0.089651023	0.0178681	0.0160197	0.58490566	0.099056604	0.120458891	1424.958566	1453.226458	26818.02518	2680.929133
2006-2016	MRSA	Cobb	White	F	8	Managed Care																			130670309015	0.288489	0.537076	0.36476	0.106285	0.205871	0	0.0234345	0.247939	0.154299	0	6988.76	4387.91	70771.6	1556.55
2006-2016	MSSA	Paulding	White	M	0	CMO Medicaid																			132231206021	0.367282	0.60853	0.322724	0.0693826	0.0244565	0.0277502	0	0.273205	0.126095	0	2647.04	4979.78	148085	1583.63
2006-2016	MRSA	DeKalb County	Black	M	15	Private	1	0																	130890234122	0.26	0.03	0.94	0.02	0.05	0.02	0	0.41	0.13	2.34	3359.44	1234.46	41249.1	2768.48
2006-2016	MSSA	DeKalb	White	F	3	Tricare																			130890234141	0.34825	0.0363314	0.934869	0.013292	0.361355	0.0097601	0.0089467	0.470065	0.0760518	0.0617284	5092.56	1547.67	47984.2	2486.24
2006-2016	MSSA	Cobb	Unknown	M	2	CMO Medicaid																			130670309053	0.374545	0.33686	0.324959	0.400661	0.317804	0.0448549	0	0.297365	0.174404	0.0672646	5925.38	1212.9	74335.3	4635.88
2006-2016	MSSA	DeKalb	White	F	3	CMO Medicaid																			130890220011	0.175246	0.58598	0.287514	0.0635268	0.243458	0.0151072	0.0292398	0.221451	0.301577	0	6289.96	1793.3	25781.7	2282.65
2002-2005	MSSA	Clayton County	Black	F	8	Public	0	0	130630405162	-84.3807431	0.340829234	0.498945889	0.441321152	0.0302179	0.0350109	0.0356883	0.01311	0.432085561	0.028877	0.067940552	2623.400655	2149.763456	97961.71022	2566.972941
2006-2016	MSSA	Fulton	White	F	8	Managed Care																			131210100021	0.308989	0.958989	0.0179775	0.0235955	0.0210943	0.00735786	0	0.0163934	0.375228	0.0136519	5078.23	5417.41	10757.3	1711.03
2006-2016	MSSA	Clayton County	White	F	15	Public																			130630406091	0.28	0.29	0.51	0.1	0.08	0.01	0.01	0.3	0.13	2.23	2211.8	2254.98	93686.8	1606.58
2006-2016	MRSA	DeKalb County	Black	M	18	Public																			130890232102	0.32	0.02	0.91	0.03	0.27	0	0.07	0.45	0.1	0	1804.27	1048.51	43980	2898.87
2002-2005	MRSA	Fulton County	Black	M	5	Public	1	0	131210065001	-84.4037149	0.319672131	0.088114754	0.897540984	0.00717213	0.08972973	0	0.0055991	0.718592965	0.145728643	0.052459	3650.03606	1363.63129	38775.67136	2212.874431
2006-2016	MSSA	Fulton	Black	M	18	Medicaid																			131210067002	0.301799	0.0273151	0.914057	0.0612925	0.56407	0.0184361	0.0247934	0.385407	0.120674	0.0384025	2652.45	1466.15	38299.8	5093.88
2002-2005	MRSA	Gwinnett County	Other	F	16	Public	1	0	131350503126	-84.1990314	0.294165758	0.408942203	0.271264995	0.388222465	0.242269427	0.0180129	0.0098508	0.685836502	0.153992395	0.323987539	5947.990593	2540.188744	46331.66879	4321.241399
2002-2005	MRSA	Gwinnett County	Other	F	17	Public	1	0	131350503126	-84.1990314	0.294165758	0.408942203	0.271264995	0.388222465	0.242269427	0.0180129	0.0098508	0.685836502	0.153992395	0.323987539	5947.990593	2540.188744	46331.66879	4321.241399
2002-2005	MRSA	DeKalb County	Black	F	0	Private	1	0	130890213011	-84.2890049	0.228463408	0.467188766	0.221442074	0.330002701	0.164094232	0.0162511	0.0179322	0.873624134	0.223399918	0.137239784	3783.074692	3311.510232	19937.60985	2623.22007
2002-2005	MSSA	Clayton County	Black	F	1	Private	1	0	130630406071	-84.3668308	0.362810811	0.334054054	0.597189189	0.0274595	0.119506387	0.027451	0.0186851	0.677444188	0.153579677	0.0144073	3205.276507	2195.261688	108888.8053	1221.636088
2006-2016	MRSA	Gwinnett	White	M	5	CMO Medicaid																			131350502202	0.296259	0.272211	0.431864	0.148297	0.284207	0.0326941	0.0229488	0.268246	0.250846	0.0451289	2673.88	1764.41	64544.7	3721.76
2006-2016	MSSA	Henry	White	F	5	CMO Medicaid																			131510701112	0.330683	0.295603	0.608513	0.0944808	0.102505	0.047047	0.034034	0.246286	0.0719312	0.0362225	2129.69	2441.35	97434.8	1674.33
2002-2005	MRSA	DeKalb County	Black	F	1	Public	1	0	130890208023	-84.2933265	0.303322615	0.121114684	0.848874598	0.0246517	0.0570265	0	0.0088106	0.57807309	0.101328904	0.0269461	5181.757353	1528.364404	19957.44598	3304.781007
2006-2016	MRSA	Bartow	White	F	2	Managed Care																			130159610003	0.356389	0.888606	0.0768111	0.0353112	0.0154919	0.0541377	0.00386698	0.433396	0.054409	0.00741656	15974.2	12242.8	215781	123.03
2006-2016	MSSA	DeKalb	Black	F	12	CMO Medicaid																			130890213063	0.273073	0.378936	0.186211	0.671553	0.238918	0	0	0.224799	0.0553078	0.0634082	4976.6	2032.73	27529.6	8798.4
2006-2016	MSSA	Fulton	White	F	2	Managed Care																			131210090003	0.153618	0.790036	0.0984579	0.0355872	0.130607	0.0643154	0	0.0398773	0.383436	0	7203.8	5474.1	27143.5	3297.41
2006-2016	MRSA	Coweta	White	M	3	Medicaid																			130771707003	0.312436	0.283145	0.649024	0.0837616	0.290456	0.0331028	0	0.36853	0.0289855	0	2404.02	2736.12	216508	1134.72
2006-2016	MSSA	Gwinnett	White	F	0	CMO Medicaid																			131350504173	0.342606	0.380986	0.13169	0.76338	0.490975	0.0197433	0.0217177	0.184514	0.0881384	0.134907	2999.18	1525.25	42358.4	14225.4
2006-2016	MSSA	Douglas	White	M	11	CMO Medicaid																			130970806031	0.291761	0.606534	0.31392	0.0653409	0.0272761	0.0082863	0	0.210088	0.205928	0	4851.49	3613.9	122352	999.28
2002-2005	MSSA	Henry County	White	F	3	Private	0	0	131510703051	-84.2533936	0.334733202	0.925148221	0.0449605	0.0165514	0.0165652	0.0344292	0.0315817	0.870124805	0.238299532	0.0081061	5565.27171	6373.140165	116832.1439	593.7676193
2006-2016	MSSA	Gwinnett	Black	F	16	Managed Care																			131350507312	0.3404	0.501427	0.416633	0.0847941	0.11339	0.0355114	0.0260417	0.172212	0.223035	0.0095563	3963.33	5260.34	112806	1272.45
2006-2016	MSSA	Fulton	White	M	1	Managed Care																			131210098011	0.222442	0.940188	0.0261987	0.0192783	0.0669915	0.0185629	0	0.144036	0.32183	0.0259887	3173.64	1487.9	32080.8	2406.5
2006-2016	MSSA	Fulton		F	3	Medicaid																			131210078052	0.297941	0.0113759	0.967497	0.0162514	0.119879	0.0138249	0.0204813	0.210899	0.241331	0	7570.36	4409.78	70380	687
2002-2005	MRSA	Fulton County	Black	F	7	Public	1	0	131210023004	-84.4164802	0.278738555	0.0183113	0.958290946	0.0122075	0.350966429	0.0292524	0	0.413589365	0.0132939	0.123493976	1846.078993	1817.265325	31134.66068	8349.124416
2006-2016	MSSA	Gwinnett	White	M	0	Medicaid																			131350504213	0.379855	0.340355	0.231402	0.524358	0.206726	0.0106266	0.0172224	0.232416	0.0917431	0.0190217	4178.55	1250.75	53428.1	6095.18
2006-2016	MSSA	Walton	White	M	13	Managed Care																			132971106022	0.287173	0.90901	0.0585885	0.0217488	0.0324178	0.00688389	0.0234052	0.219635	0.17747	0	13388.5	8863.11	162364	141.84
2006-2016	MRSA	Cherokee	White	M	2	Commercial																			130570909021	0.250293	0.864596	0.0498242	0.0990621	0.0348387	0.0365935	0.0232868	0.0611836	0.427282	0	7385.85	3848.11	69192.2	955.8
2006-2016	MRSA	Fulton	Black	M	0	Medicaid																			131210105133	0.354287	0.150866	0.766076	0.120981	0.244574	0.0418177	0.0084602	0.295231	0.118163	0.0597015	3817.72	2093.29	107373	1187.01
2006-2016	MSSA	Gwinnett		F	4	Medicaid																			131350507142	0.306479	0.530339	0.303051	0.0545081	0.0865613	0.0150502	0.0326087	0.148869	0.234296	0	4260.7	2227.06	76201.7	1662.61
2006-2016	MSSA	DeKalb	Black	M	10	Medicaid																			130890234261	0.299258	0.0173124	0.957543	0.0193735	0.106285	0.008544	0.00569598	0.183766	0.270011	0.0232816	2674.63	3076.85	58998.5	1736.25
2006-2016	MRSA	Gwinnett	Black	F	0	Managed Care																			131350505461	0.3562	0.4267	0.4493	0.1291	0.0404594	0.0401615	0.0152996	0.151495	0.277825	0.0101826	4320.33	4655.21	129941	1483.19
2006-2016	MRSA	Barrow	White	F	7	CMO Medicaid																			130131802041	0.271739	0.573579	0.29097	0.13796	0.303323	0	0	0.282609	0.107246	0.0494186	4304.28	1758.65	194470	1512.58
2002-2005	MSSA	Clayton County	Other	M	0	Private	1	0	130630404134	-84.2990655	0.365320489	0.479436828	0.435716932	0.0437199	0.101851852	0.0322962	0.0208744	0.600364964	0.086374696	0.0383747	3780.113829	1313.791393	79954.2319	3654.208675
2006-2016	MRSA	Henry	Black	M	7	Self-pay																			131510704021	0.357341	0.825911	0.126571	0.0328148	0.103559	0.0067469	0.0271699	0.29848	0.116041	0.00536353	10295	10423.7	166338	375.21
2006-2016	MRSA	Gwinnett	White	M	2	Managed Care																			131350501081	0.376915	0.739238	0.087407	0.0666861	0.00585965	0.0174107	0.0214286	0.0759679	0.424884	0.00632296	4425	4744.82	106364	1541.78
2006-2016	MRSA	Paulding	Black	M	1	Managed Care																			132231203023	0.300177	0.651351	0.265589	0.0785155	0.1893	0.0235792	0.0574365	0.365289	0.0917765	0.0562977	7761.55	8684.47	154016	785.67
2002-2005	MSSA	Fulton County	White	M	1	Private	1	0	131210102055	-84.3959621	0.224336794	0.972318339	0.0080738	0.00461361	0.0498584	0.0135135	0	1.333579882	0.414201183	0.0125523	4500.273441	1920.066585	14533.62009	1368.671901
2006-2016	MSSA	Coweta	White	F	13	Managed Care																			130771706032	0.306452	0.81412	0.125859	0.0716552	0.110391	0.017753	0.0081156	0.254552	0.198471	0.0229058	5062.94	4504.03	193121	643.04
2006-2016	MSSA	Gwinnett	White	M	4	Medicaid																			131350505452	0.370087	0.419347	0.42343	0.216947	0.0246267	0.0090549	0.040747	0.183189	0.282778	0	5487.62	3262.71	124094	3416.72
2002-2005	MSSA	Gwinnett County	White	M	14	Private	1	0	131350503081	-84.2159329	0.357716581	0.835915089	0.0309811	0.0177854	0.0161702	0.0387713	0.0241575	1.359093012	0.421564091	0.0120482	3641.473568	2132.541135	51454.01613	1586.450634
2006-2016	MRSA	DeKalb	Black	M	1	CMO Medicaid																			130890238022	0.240012	0.283928	0.662702	0.0487954	0.222818	0.0094259	0	0.254699	0.127349	0.00692841	4822.75	3784.83	37045	927.71
2006-2016	MRSA	DeKalb	Black	M	15	CMO Medicaid																			130890232111	0.259497	0.0444185	0.924021	0.0274693	0.0808255	0	0	0.232065	0.124766	0.0195783	3416.6	1544.42	43483.1	3261.08
2006-2016	MSSA	Henry County	Unknown	F	0	Public	0	0																	131510704042	0.33	0.63	0.28	0.05	0.12	0.02	0	0.18	0.28	0	6245.04	6987.78	163030	186.66
2002-2005	MRSA	Gwinnett County	Black	M	2	Public	1	0	131350507093	-84.0543269	0.324161074	0.786577181	0.166219239	0.0411633	0.0429117	0.0288018	0.0182028	0.799718409	0.157338965	0.0118138	3185.699401	3848.541643	81602.85793	976.1380066
2006-2016	MRSA	Fulton County	Black	M	2	Public	1	0																	131210105072	0.34	0.01	0.93	0.05	0.13	0.05	0	0.27	0.12	0	1473.65	801.26	82387.8	2976.74
2002-2005	MSSA	Paulding County	White	M	1	Private	0	0	132231206005	-84.8154167	0.350198306	0.879837067	0.098617215	0.0216529	0.0235421	0.0363994	0.0240351	0.753244412	0.144376352	0.0117955	5300.48617	4223.80925	144227.1073	683.0171917
2002-2005	MSSA	Paulding County	White	M	3	Private	0	0	132231206005	-84.8154167	0.350198306	0.879837067	0.098617215	0.0216529	0.0235421	0.0363994	0.0240351	0.753244412	0.144376352	0.0117955	5300.48617	4223.80925	144227.1073	683.0171917
2006-2016	MSSA	Cobb County	White	M	4	Private	0	1																	130670315063	0.22	0.63	0.25	0.09	0.33	0	0	0.3	0.13	0	4961.02	1929.4	96163.3	940.47
2006-2016	MSSA	Gwinnett	White	M	9	CMO Medicaid																			131350503141	0.340504	0.525042	0.0759664	0.488403	0.179812	0	0.00373832	0.210494	0.254321	0.0378007	6704	1900.88	59234.2	3025.15
2006-2016	MSSA	Gwinnett	White	M	10	CMO Medicaid																			131350503141	0.340504	0.525042	0.0759664	0.488403	0.179812	0	0.00373832	0.210494	0.254321	0.0378007	6704	1900.88	59234.2	3025.15
2006-2016	MRSA	Spalding County	White	F	2	Public	0	0																	132551601001	0.27	0.9	0.05	0.02	0.05	0.02	0.02	0.33	0.09	0	14006.5	12746.4	167833	243.08
2006-2016	MRSA	Gwinnett County	Black	M	0	Public	1	0																	131350507091	0.35	0.26	0.63	0.07	0.15	0.01	0.02	0.24	0.12	0	7589.6	5309.33	88998.1	1171.37
2006-2016	MSSA	Fulton	White	F	2	Managed Care																			131210001001	0.245074	0.950739	0.0110837	0.023399	0.0574374	0.0358744	0.0149477	0.106061	0.373106	0	2637.27	751.88	10011.5	7683.1
2006-2016	MSSA	Paulding	White	F	0	CMO Medicaid																			132231205023	0.351894	0.866624	0.0948527	0.0407899	0.123073	0.00322108	0	0.201899	0.116442	0.0428441	5040.86	4615.1	148230	1453.89
2006-2016	MRSA	DeKalb	Black	F	1	Self-pay																			130890219073	0.325014	0.296256	0.567553	0.0629409	0.258434	0.0337079	0.010575	0.151601	0.186441	0	1767.67	1481.65	45373	2416.7
2006-2016	MRSA	DeKalb	Black	M	3	Managed Care																			130890213052	0.327749	0.433246	0.147382	0.587696	0.388152	0.00587268	0.0277191	0.129407	0.135214	0.134055	7838.18	4981.15	31187.3	1154.82
2002-2005	MRSA	Fulton County	Black	M	16	Private	1	0	131210114046	-84.3236485	0.27605245	0.551644813	0.118242466	0.536691971	0.149385293	0.0147348	0.0166994	0.650647723	0.149185123	0.334728034	2487.908157	1149.298027	48048.41551	6813.619379
2006-2016	MSSA	Fulton	Black	F	11	Medicaid																			131210082013	0.284314	0.0089869	0.970588	0.00735294	0.383516	0.0656335	0.0401094	0.423304	0.154867	0.0226244	1969.12	1271.02	53032.6	2264.77
2006-2016	MSSA	Gwinnett County	Other	M	9	Private	1	0																	131350502122	0.35	0.63	0.09	0.06	0.02	0.06	0.03	0.18	0.33	0	6491.67	3383.9	89217.3	2539.81
2002-2005	MSSA	Walton County	White	F	17	Private	0	0	132971106002	-83.8036909	0.298725942	0.975060992	0.0103009	0.0103009	0.0528333	0.0225479	0.0225479	0.546555324	0.056785	0.0167866	14527.12007	15595.47203	159596.4489	135.6402903
2006-2016	MRSA	Henry	White	F	7	Managed Care																			131510705021	0.311241	0.661827	0.280796	0.0482436	0.26218	0.0255431	0.00620673	0.256692	0.194353	0.0376471	7396.74	7398.03	142863	578.02
2006-2016	MRSA	Cherokee	White	M	2	CMO Medicaid																			130570902003	0.268015	0.953224	0.0151707	0.0404551	0.0978993	0.0120822	0.0120822	0.448237	0.135381	0	10249.3	10459.4	156447	156.04
2002-2005	MSSA	Gwinnett County	White	M	9	Private	1	0	131350507141	-84.0684304	0.328394073	0.921105326	0.0292351	0.0328394	0.0280716	0.0190792	0.0120282	1.210116732	0.370946822	0	3696.587892	3609.348647	80216.39886	1493.557746
2006-2016	MSSA	DeKalb	Black	M	14	Managed Care																			130890219072	0.268392	0.157584	0.797911	0.0363306	0.180031	0	0	0.240469	0.0923754	0.0160296	5700.1	1650.48	49240.3	1643.46
2002-2005	MRSA	Fulton County	Black	F	18	Self Pay	1	0	131210078021	-84.5264309	0.262087912	0.028022	0.963186813	0.00686813	0.0525164	0.0317735	0.0028885	1.047044632	0.212706072	0.0117974	5652.325306	3553.797167	68922.07449	1043.590256
2006-2016	MSSA	Cherokee	White	F	5	CMO Medicaid																			130570907021	0.283458	0.853533	0.0631662	0.0805369	0.278932	0.0265609	0.00551914	0.301339	0.136161	0.0132159	7262.11	2385.88	109083	1408.34
2006-2016	MRSA	Gwinnett	Unknown	M	0	Self-pay																			131350503135	0.333132	0.448401	0.118286	0.459867	0.144928	0.0533618	0	0.301824	0.26534	0	3594.97	2085.9	53742.4	1777.22
2006-2016	MRSA	Gwinnett	White	M	1	Out of State Medicaid																			131350507242	0.329591	0.529591	0.369553	0.0595623	0.0704554	0.011529	0.015309	0.151601	0.308869	0	3665.73	2318.27	111393	1510.75
[truncated: 14,125 more rows]
