# Supplementary material for: Machine learning to predict risk for community-onset Staphylococcus aureus infections in children living in southeastern United States
Source: PLoS One. 2023 Sep 1;18(9):e0290375. doi: 10.1371/journal.pone.0290375 (PMC10473480; doi:10.1371/journal.pone.0290375)
Supplement: S2 Table — Dataset of species (MRSA v. MSSA), stratified by early and late periods, along with associated location coordinates (latitude and longitude) used to create MaxEnt maps. (CSV) [file pone.0290375.s004.csv]

MRSA 2002-2005			MRSA 2006-2016			MSSA 2002-2005			MSSA 2006-2016
species	longitude	latitude	species	longitude	latitude	species	longitude	latitude	species	longitude	latitude
MRSA	2264804.838	1429646.193	MRSA	2194913.279	1432420.585	MSSA	2153343.446	1461146.08	MSSA	2099354.301	1524757.764
MRSA	2121333.484	1369626.634	MRSA	2297936.962	1450506.792	MSSA	2217899.122	1301866.568	MSSA	2330460.147	1453759.029
MRSA	2114524.225	1408812.103	MRSA	2262215.278	1293141.606	MSSA	2282341.578	1380121.398	MSSA	2132543.436	1458614.794
MRSA	2203619.7	1379179.717	MRSA	2121333.484	1369626.634	MSSA	2330460.147	1453759.029	MSSA	2176388.657	1238361.573
MRSA	2148948.56	1465829.643	MRSA	2148595.864	1447575.432	MSSA	2310868.079	1343509.803	MSSA	2427233.866	1376248.986
MRSA	2348274.065	1400389.436	MRSA	2262502.649	1177483.98	MSSA	2157807.394	1414258.891	MSSA	2276895.999	1446998.295
MRSA	2287409.164	1445044.83	MRSA	2241467.151	1325530.899	MSSA	2268299.104	1383438.9	MSSA	2213453.252	1361676.403
MRSA	2287409.164	1445044.83	MRSA	2287409.164	1445044.83	MSSA	2171495.501	1517198.656	MSSA	2264077.69	1382582.8
MRSA	2287409.164	1445044.83	MRSA	2281022.753	1366566.134	MSSA	2310985.94	1405292.548	MSSA	2277980.347	1381794.95
MRSA	2319004.567	1371436.528	MRSA	2212150.622	1445229.073	MSSA	2162735.479	1464693.962	MSSA	2289171.818	1485814.536
MRSA	2298409.31	1423120.977	MRSA	2238250.287	1403354.805	MSSA	2132543.436	1458614.794	MSSA	2353207.97	1303120.448
MRSA	2296228.793	1357058.022	MRSA	2225917.916	1381465.564	MSSA	2204488.43	1621887.919	MSSA	2193211.618	1433102.288
MRSA	2177134.319	1551998.562	MRSA	2054022.301	1285469.016	MSSA	2168348.49	1508073.661	MSSA	2292182.347	1405137.113
MRSA	2342151.431	1497103.314	MRSA	2246471.46	1446629.996	MSSA	2226391.172	1444742.45	MSSA	2310783.951	1422897.082
MRSA	2281910.525	1380846.061	MRSA	2274855.097	1341106.105	MSSA	2226391.172	1444742.45	MSSA	2301906.472	1494987.691
MRSA	2219389.094	1366369.005	MRSA	2184162.906	1304889.104	MSSA	2226391.172	1444742.45	MSSA	2104232.474	1444251.769
MRSA	2280962.919	1389810.819	MRSA	2251696.083	1424601.139	MSSA	2226391.172	1444742.45	MSSA	2163399.133	1452288.908
MRSA	2344173.417	1457501.712	MRSA	2180589.293	1424972.083	MSSA	2236887.304	1396553.29	MSSA	2122810.587	1456776.199
MRSA	2428366.549	1455756.908	MRSA	2270887.811	1456759.786	MSSA	2341937.082	1304799.266	MSSA	2271441.651	1468179.436
MRSA	2168609.233	1286929.783	MRSA	2203880.552	1426415.457	MSSA	2234076.679	1405294.324	MSSA	2104767.201	1527094.157
MRSA	2193212.216	1433099.739	MRSA	2421162.596	1298590.841	MSSA	2241954.512	1288404.699	MSSA	2132457.51	1457495.169
MRSA	2365573.904	1481930.638	MRSA	2237537.007	1314651.26	MSSA	2114276.308	1372582.747	MSSA	2400040.355	1452186.516
MRSA	2216048.325	1370426.197	MRSA	2288796.34	1426394.614	MSSA	2295138.138	1249459.27	MSSA	2258797.227	1524685.663
MRSA	2079774.755	1186326.346	MRSA	2306457.563	1322164.692	MSSA	2311889.663	1436703.475	MSSA	2283035.795	1474442.647
MRSA	2334143.949	1321108.479	MRSA	2119835.511	1402528.071	MSSA	2200058.722	1442797.843	MSSA	2257739.877	1404460.53
MRSA	2065302.118	1491311.92	MRSA	2271832.994	1434609.659	MSSA	2284450.452	1483486.43	MSSA	2160892.382	1384926.474
MRSA	2151923.606	1442230.921	MRSA	2287090.683	1470307.413	MSSA	2251743.489	1426977.191	MSSA	2331212.097	1500931.44
MRSA	2151923.606	1442230.921	MRSA	2291846.508	1519575.277	MSSA	2238025.905	1299413.707	MSSA	2107269.444	1519358.602
MRSA	2200619.222	1521238.739	MRSA	1984493.912	1253957.575	MSSA	2348075.003	1464160.458	MSSA	2217073.804	1467021.932
MRSA	2190299.353	1495536.691	MRSA	2337717.966	1491501.95	MSSA	2178141.259	1245142.337	MSSA	2259956.614	1350804.197
MRSA	2407349.614	1468097.316	MRSA	2241140.188	1378604.748	MSSA	2124842.737	1403231.543	MSSA	2187918.893	1434234.172
MRSA	2217123.834	1446188.991	MRSA	2108097.579	1522128.011	MSSA	2033936.807	1404486.002	MSSA	2286692.59	1470129.599
MRSA	2221642.718	1285952.816	MRSA	2187073.97	1483728.656	MSSA	2160324.333	1411103.816	MSSA	2255206.182	1424939.784
MRSA	2150015.996	1415069.624	MRSA	2269986.333	1373908.063	MSSA	2321843.74	1495907.62	MSSA	2232600.085	1404357.058
MRSA	2219841.276	1250385.626	MRSA	2290716.048	1386602.472	MSSA	2154891.862	1385209.259	MSSA	2296148.813	1486809.241
MRSA	2267198.751	1436220.572	MRSA	2278169.075	1311512.925	MSSA	2370057.629	1486261.769	MSSA	2268009.833	1468070.695
MRSA	2170790.531	1590435.652	MRSA	2332325.163	1360031.044	MSSA	2277946.181	1448650.754	MSSA	2273861.553	1442506.82
MRSA	2250931.646	1397232.648	MRSA	2243346.302	1359710.657	MSSA	2331919.016	1499609.138	MSSA	2296845.002	1362602.983
MRSA	2318190.065	1486149.032	MRSA	2334899.454	1297266.822	MSSA	2238151.866	1293918.848	MSSA	2262283.481	1360819.562
MRSA	2193701.532	1400738.817	MRSA	2266697.753	1295381.319	MSSA	2223026.367	1436833.965	MSSA	2309135.8	1416571.49
MRSA	2256610.49	1360097.796	MRSA	2231334.226	1360923.522	MSSA	2117625.387	1182351.672	MSSA	2260981.755	1366116.011
MRSA	2132872.85	1360861.571	MRSA	2250222.138	1322066.662	MSSA	2214377.912	1251637.503	MSSA	2267741.317	1333813.811
MRSA	2259349.443	1352152.67	MRSA	2267792.237	1355456.822	MSSA	2104767.201	1527094.157	MSSA	2181215.993	1222732.568
MRSA	2179384.069	1507910.444	MRSA	2138556.787	1241945.067	MSSA	2104767.201	1527094.157	MSSA	2265073.188	1353904.259
MRSA	2247987.706	1465148.134	MRSA	2258107.52	1396591.685	MSSA	2104767.201	1527094.157	MSSA	2233824.351	1289085.292
MRSA	2187586.585	1388365.479	MRSA	2288577.557	1387000.662	MSSA	2104767.201	1527094.157	MSSA	2299743.408	1373835.711
MRSA	2269170.776	1408571.838	MRSA	2342151.431	1497103.314	MSSA	2283901.401	1299981.609	MSSA	2268353.593	1386260.662
MRSA	2229025.595	1487388.417	MRSA	2278089.88	1391856.256	MSSA	2333356.484	1408991.067	MSSA	2195305.83	1370238.519
MRSA	2239009.445	1377728.021	MRSA	2132266.872	1400185.493	MSSA	2298309.531	1300327.676	MSSA	2303003.584	1346651.017
MRSA	2239009.445	1377728.021	MRSA	2132266.872	1400185.493	MSSA	2274358.123	1359172.753	MSSA	2322962.272	1442261.497
MRSA	2241140.188	1378604.748	MRSA	2322089.045	1373578.788	MSSA	2242026.881	1418367.689	MSSA	2300560.56	1361248.181
MRSA	2152349.757	1476564.247	MRSA	2230995.604	1282157.013	MSSA	2231366.339	1422631.337	MSSA	2113464.621	1443647.246
MRSA	2180084.512	1478741.529	MRSA	2291041.65	1386600.592	MSSA	2328554.86	1411931.355	MSSA	2113464.621	1443647.246
MRSA	2243282.429	1476705.957	MRSA	2169971.548	1298685.492	MSSA	2264159.131	1471545.574	MSSA	2158744.244	1490629.991
MRSA	2124903.481	1346715.323	MRSA	2290514.945	1369165.566	MSSA	2293706.774	1483642.107	MSSA	2090724.495	1342356.925
MRSA	2273178.21	1387530.956	MRSA	2276130.988	1381421.325	MSSA	2241508.858	1407490.519	MSSA	2270718.153	1310994.935
MRSA	2236394.667	1434561.921	MRSA	2318573.843	1216348.565	MSSA	2332748.2	1458107.817	MSSA	2264077.69	1382582.8
MRSA	2197010.623	1418093.92	MRSA	2201993.981	1545432.363	MSSA	2292049.657	1436254.312	MSSA	2276131.581	1356723.08
MRSA	2272015.024	1445073.211	MRSA	2334311.842	1321715.963	MSSA	2079194.721	1391307.944	MSSA	2194144.237	1372353.862
MRSA	2137180.187	1441315.035	MRSA	2262857.523	1358953.755	MSSA	2294968.481	1489130.514	MSSA	2253553.268	1301729.797
MRSA	2137180.187	1441315.035	MRSA	2262476.733	1362417.096	MSSA	2296383.422	1340959.546	MSSA	2264150.533	1361379.757
MRSA	2137180.187	1441315.035	MRSA	2264116.598	1290239.659	MSSA	2296383.422	1340959.546	MSSA	2285296.303	1232357.543
MRSA	2321307.404	1258902.766	MRSA	2265951.483	1344768.54	MSSA	2236095.995	1309202.262	MSSA	2285296.303	1232357.543
MRSA	2321307.404	1258902.766	MRSA	2271016.139	1376552.531	MSSA	2251327.561	1401201.931	MSSA	2067253.22	1510096.454
MRSA	2321307.404	1258902.766	MRSA	2233350.486	1304831.86	MSSA	2019223.491	1307316.801	MSSA	2153939.054	1377565.521
MRSA	2198277.947	1350171.711	MRSA	2312939.782	1325715.388	MSSA	2236862.683	1407977.916	MSSA	2261829.643	1299529.908
MRSA	2162025.65	1440077.182	MRSA	2278135.155	1361453.922	MSSA	2286208.31	1368184.997	MSSA	2297564.774	1343297.018
MRSA	2286212.742	1427342.905	MRSA	2212929.965	1361284.449	MSSA	2263042.423	1512413.212	MSSA	2342684.509	1369004.78
MRSA	2171634.217	1238729.592	MRSA	2304762.788	1358886.032	MSSA	2286692.59	1470129.599	MSSA	2342684.509	1369004.78
MRSA	2146708.511	1216493.687	MRSA	2273200.92	1347943.59	MSSA	2286692.59	1470129.599	MSSA	2215799.942	1365195.821
MRSA	2143147.259	1404473.854	MRSA	2275312.722	1383849.245	MSSA	2289234.392	1431619.051	MSSA	2190040.935	1332714.639
MRSA	2176752.179	1355366.942	MRSA	2139051.903	1357024.812	MSSA	2123198.469	1457798.046	MSSA	2299451.325	1522490.543
MRSA	2201395.392	1349928.873	MRSA	2271832.57	1375056.739	MSSA	2239009.445	1377728.021	MSSA	2122586.002	1235970.618
MRSA	2162490.028	1467489.731	MRSA	2361540.437	1432688.362	MSSA	2283901.401	1299981.609	MSSA	2122586.002	1235970.618
MRSA	2140168.845	1225876.666	MRSA	2291124.268	1351753.71	MSSA	2293119.774	1465684.466	MSSA	2122586.002	1235970.618
MRSA	2140168.845	1225876.666	MRSA	2387825	1251867.127	MSSA	2234367.538	1598946.896	MSSA	2248890.946	1306461.933
MRSA	2139850.741	1218133.876	MRSA	2296274.455	1362515.293	MSSA	2233806.681	1293371.208	MSSA	2300015.352	1418054.143
MRSA	2401971.524	1448316.149	MRSA	2258909.893	1293626.028	MSSA	2220534.402	1450167.174	MSSA	2417276.971	1448773.906
MRSA	2381944.556	1359013.354	MRSA	2320376.497	1371561.979	MSSA	2226507.783	1294188.864	MSSA	2282332.714	1487387.468
MRSA	2242515.169	1486178.186	MRSA	2251818.442	1346122.304	MSSA	2260817.045	1261974.34	MSSA	2282332.714	1487387.468
MRSA	2252439.848	1404367.134	MRSA	2253211.505	1380270.813	MSSA	2264152.425	1184045.529	MSSA	2282332.714	1487387.468
MRSA	2288681.736	1360480.477	MRSA	2230044.329	1362172.481	MSSA	2132726.568	1538277.384	MSSA	2269340.597	1354640.747
MRSA	2213596.385	1308833.164	MRSA	2325188.962	1396915.389	MSSA	2263941.319	1406756.399	MSSA	2269340.597	1354640.747
MRSA	2223985.896	1365096.498	MRSA	2288476.521	1372138.466	MSSA	2261521.882	1183967.536	MSSA	2252129.15	1355689.006
MRSA	2223985.896	1365096.498	MRSA	2157029.797	1477518.057	MSSA	2113841.598	1354048.535	MSSA	2365844.096	1310517.466
MRSA	2193893.132	1368890.963	MRSA	2185558.317	1421934.464	MSSA	2227983.741	1448318.412	MSSA	2169300.499	1509137.769
MRSA	2265675.444	1427285.574	MRSA	2264635.323	1359237.9	MSSA	2266503.381	1430868.955	MSSA	2258165.798	1347520.621
MRSA	2240582.412	1547067.528	MRSA	2281242.905	1382932.446	MSSA	2343240.583	1336749.238	MSSA	2261048.865	1342475.154
MRSA	2309351.296	1432727.329	MRSA	2286554.655	1378278.94	MSSA	2234593.959	1428827.069	MSSA	2269348.95	1381028.428
MRSA	2146455.555	1348254.326	MRSA	2270246.339	1379216.322	MSSA	2388691.01	1354077.619	MSSA	2376525.567	1326765.572
MRSA	2276631.917	1418038.91	MRSA	2288261.724	1248120.637	MSSA	2384888.952	1356826.641	MSSA	2376525.567	1326765.572
MRSA	2298715.051	1569329.74	MRSA	2137180.187	1441315.035	MSSA	2384888.952	1356826.641	MSSA	1988290.935	1305983.174
MRSA	2298715.051	1569329.74	MRSA	2272643.478	1359065.952	MSSA	2163885.919	1499035.404	MSSA	2209275.861	1453396.777
MRSA	2298715.051	1569329.74	MRSA	2293509.736	1376694.271	MSSA	2272143.415	1282008.572	MSSA	2209275.861	1453396.777
MRSA	2298715.051	1569329.74	MRSA	2431657.28	1325151.308	MSSA	2238769.112	1461864.236	MSSA	2310643.919	1401739.537
MRSA	2331625.877	1459600.269	MRSA	2207326.034	1349344.561	MSSA	2258964.763	1431651.475	MSSA	2294021.858	1382473.552
MRSA	2219423.71	1622989.554	MRSA	2278429.931	1337708.615	MSSA	2239840.31	1348133.795	MSSA	2069005.308	1325087.586
MRSA	2281442.919	1380066.514	MRSA	2269738.328	1380935.67	MSSA	2275930.348	1442694.228	MSSA	2273125.666	1435607.501
MRSA	2290767.304	1405816.699	MRSA	2254447.251	1359175.668	MSSA	2140168.845	1225876.666	MSSA	2230788.375	1350553.319
MRSA	2217395.01	1536021.373	MRSA	2138556.787	1241945.067	MSSA	2165911.004	1462805.281	MSSA	2230788.375	1350553.319
MRSA	2254445.026	1352324.779	MRSA	2248404.928	1346139.716	MSSA	2286074.368	1440682.344	MSSA	2268014.559	1312425.415
MRSA	2224001.247	1352700.161	MRSA	2251281.159	1375006.527	MSSA	2245662.241	1281031.514	MSSA	2122471.676	1365908.291
MRSA	2286237.678	1426616.6	MRSA	2333568.226	1498210.821	MSSA	2108665.936	1482983.014	MSSA	2122471.676	1365908.291
MRSA	2286237.678	1426616.6	MRSA	2170552.268	1336049.197	MSSA	2108665.936	1482983.014	MSSA	2281976.303	1375319.23
MRSA	2257909.915	1360965.088	MRSA	2364721.345	1315091.298	MSSA	2108665.936	1482983.014	MSSA	2296127.313	1382211.823
MRSA	2221008.332	1370100.198	MRSA	2337307.369	1380089.91	MSSA	2108665.936	1482983.014	MSSA	2259184.184	1371380.719
MRSA	2332840.549	1378054.035	MRSA	2423666.789	1457980.708	MSSA	2215221.559	1497343.491	MSSA	2281657.492	1390455.984
MRSA	2248346.997	1469606.982	MRSA	2334804.365	1347687.263	MSSA	2405269.923	1470759.827	MSSA	2281657.492	1390455.984
MRSA	2188576.831	1352692.47	MRSA	2218869.077	1336940.232	MSSA	2104639.796	1443437.386	MSSA	2359416.634	1312955.325
MRSA	2335167.734	1452684.516	MRSA	2268536.577	1385392.304	MSSA	2326783.347	1442960.345	MSSA	2294059.232	1386376.415
MRSA	2090598.395	1540427.92	MRSA	2302962.166	1266902.454	MSSA	2279201.022	1372630.217	MSSA	2294059.232	1386376.415
MRSA	2283679.101	1480235.787	MRSA	2280017.674	1337282.742	MSSA	2243433.716	1453279.527	MSSA	2263841.986	1355850.748
MRSA	2264986.748	1414292.253	MRSA	2244334.482	1354356.866	MSSA	2296921.481	1373645.988	MSSA	2282323.577	1413257.739
MRSA	2323440.238	1458243.927	MRSA	2113105.212	1348080.393	MSSA	2344985.638	1536197.698	MSSA	2338963.68	1389732.876
MRSA	2230866.486	1404242.032	MRSA	2280858.409	1411470.732	MSSA	2344985.638	1536197.698	MSSA	2303580.68	1264656.536
MRSA	2278455.85	1360926.49	MRSA	2334408.603	1321738.274	MSSA	2266129.681	1437665.105	MSSA	2117246.187	1351368.532
MRSA	2043489.081	1355675.848	MRSA	2382723.706	1258513.56	MSSA	2144748.932	1470028.918	MSSA	2068363.286	1372177.749
MRSA	2142519.624	1498930.37	MRSA	2235504.226	1317906.236	MSSA	2018443.471	1267119.959	MSSA	2142426.62	1248086.938
MRSA	2165538.459	1409688.886	MRSA	2146801.935	1386017.303	MSSA	2282065.738	1490723.709	MSSA	2282052.022	1381350.318
MRSA	2165393.8	1378966.195	MRSA	2259920.046	1342937.828	MSSA	2330750.991	1258729.258	MSSA	2265270.962	1334251.712
MRSA	2269572.321	1287774.496	MRSA	2173219.672	1301539.156	MSSA	2271967.255	1371676.663	MSSA	2357751.43	1375811.646
MRSA	2375047.707	1438375.655	MRSA	2312879.232	1367335.978	MSSA	2241377.427	1383580.266	MSSA	2388206.029	1316187.489
MRSA	2240275.447	1280246.713	MRSA	2359351.984	1273172.133	MSSA	2337666.153	1458163.058	MSSA	2388206.029	1316187.489
MRSA	2356023.943	1338345.241	MRSA	2248374.314	1469835.823	MSSA	2306739.538	1233415.598	MSSA	2263627.834	1367878.247
MRSA	2274893.2	1389070.342	MRSA	2323133.107	1235401.85	MSSA	2231116.691	1284409.398	MSSA	2250601.411	1457355.585
MRSA	2201659.974	1376126.5	MRSA	2212541.127	1383251.01	MSSA	2241445.61	1269158.011	MSSA	2282854.641	1375149.268
MRSA	2122757.637	1270658.54	MRSA	2260687.099	1346624.719	MSSA	2275795.347	1262296.446	MSSA	2125619.517	1342764.034
MRSA	2224915.51	1398081.961	MRSA	2312103.05	1369111.623	MSSA	2224749.901	1425064.95	MSSA	2250736.675	1367533.454
MRSA	2298136.611	1416283.38	MRSA	2261936.861	1352782.479	MSSA	2283017.762	1444248.089	MSSA	2163439.592	1450271.319
MRSA	2109585.608	1382737.827	MRSA	2281300.489	1295890.462	MSSA	2105794.409	1390434.48	MSSA	2163439.592	1450271.319
MRSA	2240353.502	1443761.427	MRSA	2281300.489	1295890.462	MSSA	2105794.409	1390434.48	MSSA	2204923.801	1302450.284
MRSA	2285223.444	1349247.912	MRSA	2291275.588	1376199.352	MSSA	2389478.359	1355260.698	MSSA	2352209.915	1363331.134
MRSA	2247625.125	1273321.97	MRSA	2258107.52	1396591.685	MSSA	2324519.913	1402845.915	MSSA	2359893.634	1280196.335
MRSA	2250136.68	1347606.403	MRSA	2276532.973	1358745.555	MSSA	2258955.921	1470673.761	MSSA	2249308.43	1291236.749
MRSA	2250215.305	1347510.954	MRSA	2281657.492	1390455.984	MSSA	2262919.725	1456555.621	MSSA	2122008.782	1254263.847
MRSA	2241172.963	1357442.42	MRSA	2282017.04	1380597.853	MSSA	2161188.753	1424805.844	MSSA	2433700.48	1399083.296
MRSA	2276722.286	1454576.217	MRSA	2261948.002	1360654.369	MSSA	2355233.088	1388669.338	MSSA	2296909.795	1357495.023
MRSA	2244270.487	1302379.11	MRSA	2334279.991	1398004.99	MSSA	2355233.088	1388669.338	MSSA	2236773.046	1368513.557
MRSA	2244270.487	1302379.11	MRSA	2266168.333	1353224.571	MSSA	2355233.088	1388669.338	MSSA	2253438.742	1338091.722
MRSA	2103569.99	1518486.299	MRSA	2217275.933	1290462.216	MSSA	2178271.615	1423475.772	MSSA	2358645.624	1408409.22
MRSA	2212035.912	1358119.351	MRSA	2345207.535	1276825.427	MSSA	2292622.553	1503031.613	MSSA	2358645.624	1408409.22
MRSA	2334718.083	1394551.639	MRSA	2226457.399	1355508.015	MSSA	2201331.267	1625678.679	MSSA	2284280.423	1338366.907
MRSA	2283446.438	1451399.964	MRSA	2363325.133	1434463.509	MSSA	2201331.267	1625678.679	MSSA	2196335.299	1298806.843
MRSA	2235849.341	1294818.282	MRSA	2270154.372	1377517.496	MSSA	2201331.267	1625678.679	MSSA	2290067.297	1377955.249
MRSA	2177636.03	1388493.456	MRSA	2294059.232	1386376.415	MSSA	2373570.962	1302710.933	MSSA	2306097.066	1376880.736
MRSA	2181513.163	1491318.931	MRSA	2294059.232	1386376.415	MSSA	2267913.785	1460513.653	MSSA	2306097.066	1376880.736
MRSA	2211780.295	1332835.203	MRSA	2228828.849	1386396.158	MSSA	2443457.098	1434930.618	MSSA	2272835.938	1381558.657
MRSA	2201499.278	1375938.5	MRSA	2157054.538	1301808.834	MSSA	2269572.321	1287774.496	MSSA	2248166.424	1394463.729
MRSA	2284060.931	1363031.979	MRSA	2291272.104	1405823.157	MSSA	2166531.274	1402107.577	MSSA	2263233.555	1346940.302
MRSA	2363825.079	1402451.285	MRSA	2303570.674	1348459.544	MSSA	2327202.989	1442619.799	MSSA	2204250.956	1364816.133
MRSA	2321307.404	1258902.766	MRSA	2282664.645	1376994.892	MSSA	2234607.257	1435816.085	MSSA	2196335.299	1298806.843
MRSA	2321307.404	1258902.766	MRSA	2285209.779	1350136.476	MSSA	2199296.739	1416840.048	MSSA	2252078.606	1359058.855
MRSA	2321307.404	1258902.766	MRSA	2183223.025	1406559.724	MSSA	2215675.457	1314989.41	MSSA	2294007.117	1373115.582
MRSA	2022561.737	1303886.223	MRSA	2241654.916	1258702.363	MSSA	2360371.862	1362328.573	MSSA	2269199.914	1353700.274
MRSA	2302830.171	1487846.212	MRSA	2388637.508	1295077.113	MSSA	2174004.473	1522595.065	MSSA	2299586.4	1221865.331
MRSA	2187335.377	1519195.613	MRSA	2291575.408	1332159.566	MSSA	2277880.254	1390697.452	MSSA	2299586.4	1221865.331
MRSA	2197832.991	1464929.183	MRSA	2291575.408	1332159.566	MSSA	2332042.039	1452866.372	MSSA	2272828.759	1281965.843
MRSA	2254107.299	1454201.552	MRSA	2251539.243	1356057.715	MSSA	2122757.637	1270658.54	MSSA	2248908.418	1303521.196
MRSA	2233980.574	1483385.048	MRSA	2084585.239	1312635.025	MSSA	2122757.637	1270658.54	MSSA	2258616.555	1352086.958
MRSA	2249207.785	1416556.227	MRSA	2250113.874	1368309.408	MSSA	2302078.963	1404326.556	MSSA	2307045.68	1354833.235
MRSA	2155535.39	1463984.61	MRSA	2269339.741	1294356.493	MSSA	2436416.319	1327954.62	MSSA	2245034.677	1366158.867
MRSA	2207685.559	1308508.693	MRSA	2259691.132	1295836.63	MSSA	2259968.521	1452393.605	MSSA	2273178.21	1387530.956
MRSA	2206230.797	1450400.877	MRSA	2289511.63	1363197.272	MSSA	2292808.57	1382363.062	MSSA	2303521.001	1353071.523
MRSA	2198848.867	1441990.885	MRSA	2217980.392	1308191.728	MSSA	2295387.535	1245651.232	MSSA	2218493.92	1362675.022
MRSA	2248432.473	1352389.08	MRSA	2245034.677	1366158.867	MSSA	2278945.697	1479729.412	MSSA	2244537.956	1261560.641
MRSA	2086868.494	1316652.318	MRSA	2299070.981	1362231.928	MSSA	2212028.879	1555354.023	MSSA	2235026.322	1336082.512
MRSA	2196815.28	1363735.629	MRSA	2264541.801	1370344.324	MSSA	2220526.48	1351117.909	MSSA	2264185.841	1346434.262
MRSA	2252048.818	1368899.71	MRSA	2263356.103	1313865.402	MSSA	2429067.002	1464973.658	MSSA	2255184.177	1299643.801
MRSA	2306232.321	1349035.148	MRSA	2353023.419	1316888.2	MSSA	2429067.002	1464973.658	MSSA	2246225.306	1359992.276
MRSA	2051880.692	1592588.271	MRSA	2202064.691	1370684.999	MSSA	2429067.002	1464973.658	MSSA	2197722.495	1453443.771
MRSA	2272827.417	1381938.907	MRSA	2276119.904	1236919.289	MSSA	2429067.002	1464973.658	MSSA	2319887.836	1383429.205
MRSA	2235734.98	1281168.765	MRSA	2174077.824	1323339.102	MSSA	2268903.835	1363404.51	MSSA	2270245.333	1368615.39
MRSA	2267057.721	1335480.574	MRSA	2283096.598	1370427.25	MSSA	2302270.765	1523681.588	MSSA	2243792.589	1294165.438
MRSA	2246541.868	1404720.972	MRSA	2312070.594	1323314.56	MSSA	2335999.971	1431191.143	MSSA	2200859.053	1512270.842
MRSA	2244932.745	1408240.077	MRSA	2210363.903	1310284.549	MSSA	2267259.837	1284639.393	MSSA	2288555.703	1283732.462
MRSA	2257542.105	1400935.935	MRSA	2286527.209	1386478.743	MSSA	2297586.597	1534236.902	MSSA	2319776.34	1380168.849
MRSA	2291637.748	1462364.601	MRSA	2274285.592	1333709.885	MSSA	2198436.943	1467550.907	MSSA	2274922.769	1242868.609
MRSA	2291637.748	1462364.601	MRSA	2261396.445	1327481.762	MSSA	2198436.943	1467550.907	MSSA	2347710.95	1284673.351
MRSA	2291637.748	1462364.601	MRSA	2274476.178	1357166.67	MSSA	2198436.943	1467550.907	MSSA	2274902.96	1360586.358
MRSA	2291637.748	1462364.601	MRSA	2244956.074	1380619.534	MSSA	2198436.943	1467550.907	MSSA	2284606.478	1350161.081
MRSA	2276096.583	1420681.357	MRSA	2373195.355	1298987.735	MSSA	2139321.056	1374544.008	MSSA	2378808.662	1489975.807
MRSA	2265121.646	1382164.014	MRSA	2400730.34	1403977.142	MSSA	2429702.149	1308589.84	MSSA	2234178.301	1263571.443
MRSA	2292936.994	1452005.075	MRSA	2264794.775	1418284.523	MSSA	2305475.74	1354355.727	MSSA	2234178.301	1263571.443
MRSA	2255344.637	1372089.247	MRSA	2276443.531	1376614.05	MSSA	2300207.143	1412636.069	MSSA	2236658.799	1311818.802
MRSA	2129924.465	1230558.48	MRSA	2290844.163	1366336.437	MSSA	2282937.985	1383731.441	MSSA	2304586.589	1377449.045
MRSA	2223153.168	1362799.14	MRSA	2340467.113	1338860.024	MSSA	2246818.483	1465680.895	MSSA	2178190.98	1503308.043
MRSA	2313789.014	1400763.742	MRSA	2267194.618	1304878.999	MSSA	2304996.595	1412969.929	MSSA	2245314.371	1397009.561
MRSA	2338081.295	1445921.525	MRSA	2199826.013	1295364.374	MSSA	2374317.985	1466053.077	MSSA	2352046.344	1401583.593
MRSA	2293680.354	1421144.129	MRSA	2266119.748	1303735.318	MSSA	2372937.166	1459608.865	MSSA	2250258.516	1353905.846
MRSA	2276938.818	1400395.935	MRSA	2256642.262	1462928.831	MSSA	2350592.167	1416478.129	MSSA	2247946.422	1358753.142
MRSA	2244600.413	1166502.734	MRSA	2274358.123	1359172.753	MSSA	2243427.079	1262676.599	MSSA	2207784.387	1376188.238
MRSA	2153754.186	1455908.836	MRSA	2252658.465	1353512.701	MSSA	2338358.812	1447180.926	MSSA	2276130.988	1381421.325
MRSA	2209977.534	1342091.067	MRSA	2249409.536	1354469.646	MSSA	2236913.221	1434699.562	MSSA	2276130.988	1381421.325
MRSA	2283993.962	1385489.577	MRSA	2275350.926	1359080.731	MSSA	2236384.672	1434254.462	MSSA	2304894.218	1325075.128
MRSA	2317862.786	1417964.031	MRSA	2260093.816	1361292.87	MSSA	2245239.251	1389164.589	MSSA	2236677.151	1292327.184
MRSA	2199344.467	1414920.062	MRSA	2230346.592	1278284.024	MSSA	2215763.961	1390355.545	MSSA	2279257.301	1398546.087
MRSA	2195936.742	1411122.853	MRSA	2262588.888	1372217.749	MSSA	2193122.298	1362229.155	MSSA	2253910.228	1394743.559
MRSA	2215767.917	1343814.942	MRSA	2252726.933	1389151.026	MSSA	2296992.892	1418643.439	MSSA	2257876.334	1211504.633
MRSA	2231582.803	1430994.652	MRSA	2302108.395	1354494.325	MSSA	2156591.852	1296240.431	MSSA	2339181.472	1236600.371
MRSA	2165732.056	1338781.567	MRSA	2395720.47	1468330.889	MSSA	2156591.852	1296240.431	MSSA	2194739.919	1339435.724
MRSA	2195261.25	1370267.41	MRSA	2197595.607	1320950.527	MSSA	2156591.852	1296240.431	MSSA	2163353.8	1199976.468
MRSA	2254152.294	1349244.315	MRSA	2327202.989	1442619.799	MSSA	2113592.826	1370913.941	MSSA	2249840.051	1401270.707
MRSA	2145808.865	1451245.604	MRSA	2208711.547	1330779.406	MSSA	2098405.331	1381982.08	MSSA	2219927.025	1370085.356
MRSA	2256928.648	1347992.998	MRSA	2343344.885	1294752.671	MSSA	2263345.842	1315679.257	MSSA	2281466.154	1386663.456
MRSA	2358640.682	1464424.677	MRSA	2360447.358	1357051.183	MSSA	2223420.364	1460442.536	MSSA	2191485.584	1297896.957
MRSA	2153017.846	1425125.539	MRSA	2247254.343	1250928.593	MSSA	2362936.499	1460664.077	MSSA	2283891.573	1389919.738
MRSA	2234924.002	1264276.22	MRSA	2218614.007	1296114.349	MSSA	2260580.169	1489956.35	MSSA	2197026.691	1373261.171
MRSA	2292164.103	1422099.12	MRSA	2286137.709	1331468.482	MSSA	2249220.842	1416561.666	MSSA	2214774.831	1360230.549
MRSA	2219458.682	1372171.487	MRSA	2326286.23	1356306.049	MSSA	2267734.551	1422076.893	MSSA	2270065.033	1357748.28
MRSA	2170421.136	1483098.093	MRSA	2210530.768	1335526.112	MSSA	2342144.704	1359222.493	MSSA	2246285.237	1371193.509
MRSA	2158229.996	1494238.529	MRSA	2281323.222	1330133.265	MSSA	2288875.576	1481628.464	MSSA	2217327.352	1307509.666
MRSA	2261805.446	1407423.863	MRSA	2260237.365	1387809.283	MSSA	2152189.859	1482544.204	MSSA	2238896.483	1366861.62
MRSA	2287228.838	1414903.132	MRSA	2272324.152	1419231.845	MSSA	2286384.473	1416328.695	MSSA	2235359.496	1355887.483
MRSA	2094842.521	1472345.576	MRSA	2245034.677	1366158.867	MSSA	2328887.293	1408303.864	MSSA	2111398.847	1224247.549
MRSA	2125737.968	1405437.631	MRSA	2241511.275	1256421.267	MSSA	2286478.737	1476658.481	MSSA	2381128.776	1394732.571
MRSA	2135769.952	1393380.388	MRSA	2267887.073	1344807.47	MSSA	2232285.878	1422764.79	MSSA	2385896.297	1376312.283
MRSA	2235910.918	1366351.645	MRSA	2267887.073	1344807.47	MSSA	2059013.312	1595691.082	MSSA	2222329.372	1382918.439
MRSA	2219336.487	1626397.452	MRSA	2289457.405	1374714.773	MSSA	2164252.242	1475909.603	MSSA	2262084.669	1325707.537
MRSA	2115564.533	1416040.266	MRSA	2286976.214	1360976.91	MSSA	2164252.242	1475909.603	MSSA	2266812.377	1514077.425
MRSA	2294973.297	1424312.301	MRSA	2186862.394	1530509.857	MSSA	2151205.371	1467817.503	MSSA	2266812.377	1514077.425
MRSA	2208349.128	1310706.38	MRSA	2282861.542	1398518.816	MSSA	2151205.371	1467817.503	MSSA	2266812.377	1514077.425
MRSA	2170001.977	1285462.895	MRSA	2248890.946	1306461.933	MSSA	2361372.518	1436864.274	MSSA	2285714.602	1215786.497
MRSA	2023733.594	1288321.52	MRSA	2217366.664	1353968.986	MSSA	2213745.817	1601206.532	MSSA	2188339.262	1288729.534
MRSA	2294298.201	1167000.531	MRSA	2242449.001	1362932.064	MSSA	2244335.752	1356029.199	MSSA	2274763.033	1377041.635
MRSA	2283724.587	1472362.754	MRSA	2277580.577	1355749.548	MSSA	2323233.741	1373160.197	MSSA	2270929.818	1491015.506
MRSA	2272444.701	1370164.784	MRSA	2269821.024	1373184.834	MSSA	2237149.35	1344501.555	MSSA	2265636.063	1385666.842
MRSA	2226123.122	1389898.59	MRSA	2269821.024	1373184.834	MSSA	2307597.215	1410061.923	MSSA	2243620.867	1435375.163
MRSA	2281482.657	1417043.887	MRSA	2375861.606	1374177.718	MSSA	2187378.471	1438477.519	MSSA	2201670.474	1456790.134
MRSA	2276130.988	1381421.325	MRSA	2316214.369	1370398.369	MSSA	2235145.404	1409104.168	MSSA	2201670.474	1456790.134
MRSA	1952785.461	1296433.244	MRSA	2339790.438	1429585.641	MSSA	2377994.393	1457420.93	MSSA	2408603.644	1309603.048
MRSA	2315735.328	1230565.385	MRSA	2207959.783	1308030.898	MSSA	2386760.181	1301655.024	MSSA	2266812.377	1514077.425
MRSA	2315735.328	1230565.385	MRSA	2263202.852	1339238.769	MSSA	2264386.855	1394907.877	MSSA	2266812.377	1514077.425
MRSA	2315735.328	1230565.385	MRSA	2211719.742	1389642.503	MSSA	2321237.411	1517254.012	MSSA	2266812.377	1514077.425
MRSA	2284022.207	1417223.966	MRSA	2194447.689	1368303.676	MSSA	2237607.602	1345583.195	MSSA	2360781.716	1304023.861
MRSA	2195304.198	1370297.836	MRSA	2217949.213	1335886.577	MSSA	2312872.191	1530575.31	MSSA	2288035.542	1414195.527
MRSA	2202271.873	1364697.21	MRSA	2280379.053	1344878.942	MSSA	2399345.23	1484310.96	MSSA	2317030.411	1417140.389
MRSA	2423997.85	1435686.166	MRSA	2445123.026	1300854.805	MSSA	2200361.94	1525723.494	MSSA	2232666.112	1323215.888
MRSA	2211606.387	1392523.249	MRSA	2252871.796	1334664.903	MSSA	2250654.517	1433995.444	MSSA	2254578.179	1386076.689
MRSA	2297679.47	1420569.811	MRSA	2277100.674	1330579.153	MSSA	2261805.157	1412614.895	MSSA	2271262.834	1328732.717
MRSA	2207900.802	1310765.491	MRSA	2273690.611	1388383.851	MSSA	2287903.723	1470323.549	MSSA	2086313.161	1388576.954
MRSA	2313362.646	1348803.8	MRSA	2313438.97	1352213.62	MSSA	2267931.718	1385617.358	MSSA	2268601.013	1352434.909
MRSA	2257989.117	1356661.164	MRSA	2249654.27	1349986.804	MSSA	2223106.219	1396152.527	MSSA	2268601.013	1352434.909
MRSA	2254958.344	1405379.252	MRSA	2096379.135	1542008.496	MSSA	2223106.219	1396152.527	MSSA	2290287.301	1353974.542
MRSA	2275295.353	1418543.4	MRSA	2390184.098	1303086.968	MSSA	2223106.219	1396152.527	MSSA	2305638.801	1355094.421
MRSA	2275295.353	1418543.4	MRSA	2289258.21	1389569.417	MSSA	2219660.114	1310603.265	MSSA	2185748.531	1302872.048
MRSA	2121400.368	1384343.314	MRSA	2253360.193	1307508.142	MSSA	2256695.607	1402783.66	MSSA	2197818.386	1375417.898
MRSA	2151699.855	1455889.242	MRSA	2242659.145	1359286.102	MSSA	2169445.124	1431939.624	MSSA	2297557.658	1357364.042
MRSA	2279781.731	1334110.708	MRSA	2309234.994	1231068.238	MSSA	2232203.025	1458225.942	MSSA	2376643.994	1400781.119
MRSA	2109903.247	1525844.237	MRSA	2237734.302	1348595.409	MSSA	2239401.317	1341873.544	MSSA	2408189.177	1473037.604
MRSA	2220916.042	1271987.547	MRSA	2304519.498	1372444.02	MSSA	2278815.499	1473951.355	MSSA	2297898.979	1459894.927
MRSA	2170509.855	1414420.363	MRSA	2283892.061	1417293.155	MSSA	2278815.499	1473951.355	MSSA	2396183.233	1396606.864
MRSA	2196816.432	1297132.645	MRSA	2270832.741	1182641.218	MSSA	2152631.602	1201084.433	MSSA	2284292.473	1381439.954
MRSA	2323621.761	1541674.375	MRSA	2272247.517	1347135.081	MSSA	2255828.883	1368713.008	MSSA	2263269.165	1363542.054
MRSA	2234604.361	1441063.254	MRSA	2267164.165	1436204.594	MSSA	2263988.671	1304697.304	MSSA	2159709.476	1207007.691
MRSA	2254958.344	1405379.252	MRSA	2241076.663	1359542.474	MSSA	2263988.671	1304697.304	MSSA	2277639.838	1378327.121
MRSA	2191489.889	1470048.125	MRSA	2184960.732	1418575.77	MSSA	2263988.671	1304697.304	MSSA	2311531.715	1216547.137
MRSA	2407907.294	1461778.898	MRSA	2224606.687	1357085.933	MSSA	2201791.838	1474285.891	MSSA	2288641.485	1227134.998
MRSA	2226818.259	1354399.96	MRSA	2237901.896	1318987.81	MSSA	2373524.688	1393545.614	MSSA	2217364.179	1290055.201
MRSA	2218293.924	1336869.612	MRSA	2287346.865	1337625.751	MSSA	2305669.63	1486858.234	MSSA	2210922.228	1342625.185
MRSA	2250910.385	1397020.541	MRSA	2047694.837	1427736.806	MSSA	2181548.491	1338349.257	MSSA	2132572.922	1227721.507
MRSA	2259047.127	1345746.441	MRSA	2313593.42	1437049.679	MSSA	2285292.614	1442961.956	MSSA	2131693.709	1242073.854
MRSA	2287652.586	1430162.139	MRSA	2203619.7	1379179.717	MSSA	2307614.687	1468576.552	MSSA	2226530.201	1282745.122
MRSA	2199810.836	1313718.018	MRSA	2108906.637	1255874.967	MSSA	2233385.834	1201895.053	MSSA	2170733.553	1416761.058
MRSA	2310467.382	1436139.89	MRSA	2281670.974	1336442.114	MSSA	2409375.436	1310989.58	MSSA	2271871.228	1371674.92
MRSA	2279903.567	1358353.505	MRSA	2265150.811	1167579.826	MSSA	2103325.261	1396051.431	MSSA	2287801.843	1389216.114
MRSA	2292786.366	1384641.252	MRSA	2287657.243	1389094.987	MSSA	2356658.698	1402594.236	MSSA	2144388.886	1409016.735
MRSA	2178604.848	1507402.134	MRSA	2250805.14	1272267.858	MSSA	2236879.621	1462045.752	MSSA	2108860.1	1388449.08
MRSA	2280551.806	1489497.43	MRSA	2377814.972	1292857.707	MSSA	2363960.976	1287382.895	MSSA	2315321.335	1347827.926
MRSA	2106878.747	1348487.474	MRSA	2290559.953	1405670.462	MSSA	2287306.83	1460736.495	MSSA	2316244.266	1252069.406
MRSA	2260166.914	1296867.978	MRSA	2279711.379	1379136.265	MSSA	2293674.738	1458527.205	MSSA	2242317.824	1259708.724
MRSA	2275418.944	1371563.878	MRSA	2283227.38	1334330.277	MSSA	2289195.865	1349280.918	MSSA	2220001.202	1253322.614
MRSA	2201919.001	1473376.869	MRSA	2188905.282	1366861.284	MSSA	2306580.875	1405951.266	MSSA	2220001.202	1253322.614
MRSA	2201418.274	1375878.707	MRSA	2344330.859	1279700.72	MSSA	2236607.962	1272582.661	MSSA	2289673.607	1385111.549
MRSA	2171659.72	1505979.31	MRSA	2220490.338	1335589.238	MSSA	2177132.087	1407544.188	MSSA	2315557.64	1257655.524
MRSA	2267405.213	1436163.249	MRSA	2261876.704	1362424.302	MSSA	2284112.781	1479580.251	MSSA	2224607.929	1308781.377
MRSA	2200632.059	1188179.096	MRSA	2217507.043	1353690.636	MSSA	2318548.778	1435261.767	MSSA	2084096.706	1335964.579
MRSA	2200632.059	1188179.096	MRSA	2201756.348	1376245.559	MSSA	2245241.389	1295643.588	MSSA	2273199.509	1381073.344
MRSA	2317431.187	1403610.712	MRSA	2278943.336	1366138.607	MSSA	2237733.048	1374149.541	MSSA	2289440.478	1269568.542
MRSA	2169035.489	1380029.676	MRSA	2226768.335	1349186.569	MSSA	2198870.543	1555886.859	MSSA	2287453.517	1351783.683
MRSA	2229518.309	1434427.146	MRSA	2226768.335	1349186.569	MSSA	2292193.684	1421026.41	MSSA	2138641.143	1356662.27
MRSA	2229518.309	1434427.146	MRSA	2330564.129	1472007.159	MSSA	2231352.006	1307549.598	MSSA	2328711.062	1354623.367
MRSA	2317254.511	1390297.966	MRSA	2263433.627	1353226.24	MSSA	2243110.693	1485116.053	MSSA	2226259.305	1277281.327
MRSA	2117986.651	1374307.66	MRSA	2343193.253	1284589.955	MSSA	2318901.091	1395506.461	MSSA	2360818.53	1256347.607
MRSA	2223151.806	1476527.334	MRSA	2307352.585	1357127.512	MSSA	2174645.799	1427342.578	MSSA	2258145.899	1308875.885
MRSA	2203672.544	1397894.073	MRSA	2285982.583	1336113.969	MSSA	2282244.677	1470520.695	MSSA	2266848.913	1188972.912
MRSA	2194379.29	1457648.401	MRSA	2282570.56	1335093.221	MSSA	2059723.726	1377684.058	MSSA	2238506.538	1348163.519
MRSA	2234339.609	1370805.938	MRSA	2343095.007	1362707.914	MSSA	2326131.046	1422660.761	MSSA	2122834.055	1224339.112
MRSA	2094005.551	1469103.511	MRSA	2324031.152	1389018.334	MSSA	2298095.174	1494495.297	MSSA	2242897.496	1358230.476
MRSA	2143954.597	1461649.711	MRSA	2253190.853	1353281.27	MSSA	2206272.488	1446803.383	MSSA	2267572.911	1367474.834
MRSA	2268377.895	1421242.665	MRSA	2143616.641	1277801.596	MSSA	2240704.395	1437236.413	MSSA	2229438.675	1334421.61
MRSA	2250687.305	1484862.274	MRSA	2096439.139	1226305.981	MSSA	2229449.402	1278331.398	MSSA	2255187.092	1309966.84
MRSA	2284183.688	1444047.467	MRSA	2096439.139	1226305.981	MSSA	2248214.808	1399240.944	MSSA	2277032.089	1378134.282
MRSA	2277627.143	1346287.919	MRSA	2197026.691	1373261.171	MSSA	2207451.028	1400592.868	MSSA	2162382.895	1314799.83
MRSA	2302318.757	1373007.905	MRSA	2263052.085	1372019.307	MSSA	2376937.64	1286849.983	MSSA	2226154.245	1351032.021
MRSA	2274861.085	1427593.296	MRSA	2250848.093	1364740.241	MSSA	2371695.608	1455996.096	MSSA	2280993.281	1380030.713
MRSA	2253688.704	1429969.897	MRSA	2388948.769	1379475.928	MSSA	2352718.143	1488612.59	MSSA	2230977.085	1421473.928
MRSA	2383465.656	1464895.798	MRSA	2244008.454	1360462.022	MSSA	2244045.792	1456589.093	MSSA	2230977.085	1421473.928
MRSA	2211044.847	1375166.148	MRSA	2296532.231	1369719.856	MSSA	2334835.533	1477279.009	MSSA	2366872.986	1408556.567
MRSA	2114662.765	1362882.544	MRSA	2216561.012	1332903.828	MSSA	2217158.068	1455554.204	MSSA	2329324.932	1427130.178
MRSA	2243063.117	1453852.551	MRSA	2250447.279	1299788.267	MSSA	2277098.025	1525120.616	MSSA	2124494.195	1233325.488
MRSA	2238607.846	1408561.196	MRSA	2225058.137	1354278.018	MSSA	2176772.663	1422707.881	MSSA	2069485.098	1238771.536
MRSA	2260076.919	1334248.203	MRSA	2195685.007	1300618.038	MSSA	2122366.023	1235372.54	MSSA	2231879.58	1307634.019
MRSA	2198033.264	1434809.641	MRSA	2202619.972	1311271.635	MSSA	2124009.867	1234632.929	MSSA	2298809.79	1350360.78
MRSA	2192854.016	1297667.925	MRSA	2285114.859	1409721.546	MSSA	2166258.455	1181517.709	MSSA	2206771.409	1446673.486
MRSA	2142260.149	1356101.709	MRSA	2206827.12	1383127.5	MSSA	2164006.566	1303312.91	MSSA	2206771.409	1446673.486
MRSA	2249793.04	1420946.243	MRSA	2280726.491	1344497.07	MSSA	2336559.687	1497670.164	MSSA	2272947.992	1409229.908
MRSA	2216086.026	1463815.36	MRSA	2344571.316	1391498.47	MSSA	2234020.113	1440325.744	MSSA	2196678.505	1305507.74
MRSA	2250161.138	1368415.588	MRSA	2274358.123	1359172.753	MSSA	2105954.793	1390537.21	MSSA	2249340.28	1400229.324
MRSA	2267734.551	1422076.893	MRSA	2288283.46	1364859.358	MSSA	2255286.617	1461066.794	MSSA	2146062.825	1481884.521
MRSA	2474651.389	1358933.276	MRSA	2218967.836	1288014.342	MSSA	2278525.468	1474177.859	MSSA	2299193.462	1299483.952
MRSA	2474651.389	1358933.276	MRSA	2381851.504	1312477.534	MSSA	2141494.533	1275800.113	MSSA	2277491.44	1373613.298
MRSA	2304057.433	1158554.555	MRSA	2295537.135	1402343.726	MSSA	2185348.974	1416745.869	MSSA	2274024.908	1329131.586
MRSA	2242240.837	1403742.417	MRSA	2168679.611	1287002.27	MSSA	2286985.735	1498170.207	MSSA	2097767.432	1364670.333
MRSA	2232842.722	1438248.917	MRSA	2288207.675	1364475.863	MSSA	2168571.916	1466531.734	MSSA	2254743.228	1242329.918
MRSA	2227216.306	1337097.201	MRSA	2299328.747	1267068.935	MSSA	2307003.41	1490066.316	MSSA	2240837.346	1378126.795
MRSA	2392006.057	1299616.456	MRSA	2380379.048	1396200.612	MSSA	2307003.41	1490066.316	MSSA	2231352.006	1307549.598
MRSA	2323300.699	1436891.653	MRSA	2333317.945	1380818.548	MSSA	2288825.039	1499846.488	MSSA	2283341.251	1353947.98
MRSA	2239701.344	1623495.251	MRSA	2258273.013	1240840.965	MSSA	2197653.039	1299413.246	MSSA	2255344.637	1372089.247
MRSA	2291179.885	1404406.252	MRSA	2202500.035	1308121.664	MSSA	2242578.07	1397924.576	MSSA	2152018.329	1310741.594
MRSA	2303064.162	1344892.11	MRSA	2231183.656	1289371.181	MSSA	2099082.142	1538293.611	MSSA	2296272.975	1366482.169
MRSA	2297360.968	1356979.067	MRSA	2425870.065	1411595.511	MSSA	2207183.396	1547377.545	MSSA	2241755.328	1382201.258
MRSA	2239147.168	1351909.081	MRSA	2289705.86	1406097.463	MSSA	2246297.56	1356524.499	MSSA	2340044.292	1297170.514
MRSA	2296112.553	1411209.119	MRSA	2428810.895	1373859.828	MSSA	2354237.998	1402064.965	MSSA	2158644.282	1385286
MRSA	2201436.883	1615083.365	MRSA	2237071.782	1411623.191	MSSA	2238198.283	1440741.545	MSSA	2450951.309	1409296.605
MRSA	2276631.917	1418038.91	MRSA	2148038.153	1265860.306	MSSA	2257987.248	1334144.809	MSSA	2107667.05	1523977.148
MRSA	2186996.332	1448015.617	MRSA	2309316.404	1193902.539	MSSA	2311594.849	1347651.642	MSSA	2107667.05	1523977.148
MRSA	2032326.736	1262807.564	MRSA	2289258.21	1389569.417	MSSA	2231582.803	1430994.652	MSSA	2167721.321	1308329.795
MRSA	2181565.816	1386802.724	MRSA	2277700.332	1368293.792	MSSA	2244550.084	1511183.049	MSSA	2303825.503	1345859.789
MRSA	2230252.027	1432195.715	MRSA	2247099.949	1251685.64	MSSA	2131345.053	1458137.893	MSSA	2323577.451	1244037.036
MRSA	2119164.483	1400859.795	MRSA	2198374.059	1365985.632	MSSA	2246822.811	1463279.251	MSSA	2259089.169	1355462.711
MRSA	2197703.154	1572910.066	MRSA	2253608.66	1352416.877	MSSA	2222462.804	1337444.613	MSSA	2239178.598	1537544.732
MRSA	2219980.152	1400351.877	MRSA	2250321.896	1351115.257	MSSA	2323441.848	1428291.512	MSSA	2156333.007	1409852.637
MRSA	2231019.094	1282462.239	MRSA	2252110.554	1376854.525	MSSA	2200632.059	1188179.096	MSSA	2373568.022	1282301.021
MRSA	2227393.052	1370843.775	MRSA	2294516.738	1364447.5	MSSA	2307357.344	1431411.887	MSSA	2277149.202	1380815.922
MRSA	2288000.806	1386014.365	MRSA	2253680.86	1365386.114	MSSA	2219203.868	1466042.056	MSSA	2310893.944	1351498.096
MRSA	2231577.222	1394355.521	MRSA	2275283.143	1359093.512	MSSA	2171964.195	1479702.523	MSSA	2264108.39	1351520.095
MRSA	2287877.518	1444911.515	MRSA	2286644.12	1347133.735	MSSA	2130521.689	1473311.101	MSSA	2304566.124	1356387.312
MRSA	2177854.343	1427665.681	MRSA	2286644.12	1347133.735	MSSA	2130521.689	1473311.101	MSSA	2223987.948	1293963.868
MRSA	2217162.113	1281190.307	MRSA	2334899.454	1297266.822	MSSA	2130521.689	1473311.101	MSSA	2274585.121	1356016.41
MRSA	2276943.433	1319502.941	MRSA	2257485.681	1348646.896	MSSA	2268110.576	1439143.489	MSSA	2224606.386	1330978.117
MRSA	2147912.773	1427059.548	MRSA	2290980.954	1405553.579	MSSA	2086319.717	1242373.653	MSSA	2250599.058	1358255.745
MRSA	2157087.638	1383749.682	MRSA	2185748.531	1302872.048	MSSA	2191333.103	1231351.668	MSSA	2373568.022	1282301.021
MRSA	2273503.641	1451299.877	MRSA	2215839.984	1314092.066	MSSA	2228259.453	1543055.701	MSSA	2239840.31	1348133.795
MRSA	2304547.938	1348960.815	MRSA	2281336.462	1407224.088	MSSA	2340783.939	1251097.182	MSSA	2206139.381	1287512.85
MRSA	2317657.734	1505365.236	MRSA	2189351.073	1444030.842	MSSA	2146770.796	1495385.445	MSSA	2206139.381	1287512.85
MRSA	2267218.878	1457533.741	MRSA	2288011.902	1366593.984	MSSA	2286216.795	1487593.7	MSSA	2144389.979	1409116.435
MRSA	2299546.776	1418920.482	MRSA	2219116.985	1369778.783	MSSA	2277880.254	1390697.452	MSSA	2144389.979	1409116.435
MRSA	2233257.365	1371814.932	MRSA	2262932.557	1356357.118	MSSA	2103667.863	1234592.035	MSSA	2310087.007	1464266.24
MRSA	2305893.496	1508574.062	MRSA	2196340.007	1323801.02	MSSA	2273343.504	1472210.879	MSSA	2245662.241	1281031.514
MRSA	2291972.33	1360002.78	MRSA	2290515.919	1405574.772	MSSA	2135686.497	1338457.477	MSSA	2193450.207	1386482.532
MRSA	2192548.544	1404691.826	MRSA	2332829.888	1331494.091	MSSA	2289567.292	1376954.357	MSSA	2108665.936	1482983.014
MRSA	2244010.168	1352608.296	MRSA	2332829.888	1331494.091	MSSA	2180399.619	1423489.232	MSSA	2282799.701	1387708.235
MRSA	2309707.884	1422833.298	MRSA	2332829.888	1331494.091	MSSA	2195833.061	1426755.198	MSSA	2272436.792	1353988.349
MRSA	2279319.498	1405612.093	MRSA	2275586.582	1383652.57	MSSA	2205670.157	1388186.159	MSSA	2288690.695	1359846.983
MRSA	2279319.498	1405612.093	MRSA	2392862.124	1325165.914	MSSA	2318850.011	1496784.476	MSSA	2344985.638	1536197.698
MRSA	2117745.025	1386153.974	MRSA	2271832.57	1375056.739	MSSA	2318850.011	1496784.476	MSSA	2237501.72	1382316.694
MRSA	2213262.325	1478070.857	MRSA	2319344.942	1392700.237	MSSA	2231895.218	1413008.214	MSSA	2309165.119	1355694.185
MRSA	2280442.935	1361998.079	MRSA	2218101.735	1289786.288	MSSA	2267025.258	1345257.641	MSSA	2258661.415	1333861.269
MRSA	2305143.359	1489333.97	MRSA	2298164.51	1344431.933	MSSA	2181835.757	1458981.129	MSSA	2339566.482	1386234.341
MRSA	2241220.819	1453761.534	MRSA	2292723.431	1233105.298	MSSA	2239641.928	1412375.989	MSSA	2285726.686	1349137.482
MRSA	2135690.545	1489168.51	MRSA	2209218.825	1348167.22	MSSA	2239641.928	1412375.989	MSSA	2259028.674	1399805.745
MRSA	2435592.89	1460663.502	MRSA	2272827.417	1381938.907	MSSA	2239641.928	1412375.989	MSSA	2319887.836	1383429.205
MRSA	2181076.392	1414947.085	MRSA	2108860.1	1388449.08	MSSA	2153103.737	1481103.284	MSSA	2300256.508	1377411.136
MRSA	2326734.119	1409219.769	MRSA	2173146.965	1309800.661	MSSA	2098899.305	1352110.451	MSSA	2283720.977	1389386.01
MRSA	2288098.274	1420581.151	MRSA	2212503.735	1312318.222	MSSA	2098899.305	1352110.451	MSSA	2198436.943	1467550.907
MRSA	2273844.67	1380956.065	MRSA	2250340.141	1212491.238	MSSA	2312217.087	1435058.544	MSSA	2306739.538	1233415.598
MRSA	2275976.595	1389621.961	MRSA	2250340.141	1212491.238	MSSA	2215241.179	1298662.236	MSSA	2245980.223	1250015.518
MRSA	2216489.306	1470386.12	MRSA	2270966.525	1338141.73	MSSA	2270678.881	1475109.515	MSSA	2223106.219	1396152.527
MRSA	2256586.872	1290611.418	MRSA	2269092.6	1339852.742	MSSA	2146656.581	1251227.89	MSSA	2223106.219	1396152.527
MRSA	2308842.728	1366106.465	MRSA	2274358.123	1359172.753	MSSA	2269146.659	1202746.548	MSSA	2214830.739	1361617.114
MRSA	2237462.054	1407764.636	MRSA	2104224.433	1388651.929	MSSA	2181537.203	1339004.629	MSSA	2219063.911	1346103.741
MRSA	2276680.252	1349403.922	MRSA	2333990.282	1367547.21	MSSA	2181537.203	1339004.629	MSSA	2209035.523	1593232.939
MRSA	2351128.785	1458971.592	MRSA	2222240.952	1349089.245	MSSA	2181537.203	1339004.629	MSSA	2240474.046	1283956.963
MRSA	2201527.503	1416980.542	MRSA	2336307.329	1396303.115	MSSA	2180601.939	1407152.659	MSSA	2311457.44	1217345.737
MRSA	2279223.841	1448585.606	MRSA	2256929.357	1378815.508	MSSA	2180601.939	1407152.659	MSSA	2145388.355	1402986.628
MRSA	2289214.489	1283559.107	MRSA	2258500.925	1385021.548	MSSA	2374864.479	1478912.064	MSSA	2318068.272	1472284.183
MRSA	2280241.396	1419564.715	MRSA	2347731.442	1429499.78	MSSA	2183566.735	1419908.969	MSSA	2352591.515	1284266.101
MRSA	2154179.577	1453369.451	MRSA	2315946.671	1436923.695	MSSA	2302372.699	1452198.98	MSSA	2210368.83	1471183.803
MRSA	2138494.236	1431624.754	MRSA	2245034.677	1366158.867	MSSA	2127908.179	1358041.961	MSSA	2355233.088	1388669.338
MRSA	2255194.929	1438617.257	MRSA	2279844.891	1398712.055	MSSA	2257029.158	1237098.141	MSSA	2278429.265	1378527.87
MRSA	2205778.253	1488992.245	MRSA	2273006.222	1338148.864	MSSA	2229240.319	1607752.685	MSSA	2201331.267	1625678.679
MRSA	2223941.15	1513159.483	MRSA	2220060.15	1278456.782	MSSA	2229240.319	1607752.685	MSSA	2256160.343	1371224.726
MRSA	2225233.136	1349277.344	MRSA	2277723.88	1279350.799	MSSA	2406171.487	1258685.305	MSSA	2089665.108	1177049.174
MRSA	2223570.331	1480625.912	MRSA	2321324.719	1392168.664	MSSA	2229452.837	1457902.451	MSSA	2254557.447	1436526.897
MRSA	2284292.473	1381439.954	MRSA	2307822.119	1362717.757	MSSA	2121582.251	1364539.579	MSSA	2254958.344	1405379.252
MRSA	2229930.656	1340446.905	MRSA	2319692.459	1405273.018	MSSA	2234979.204	1282430.262	MSSA	2098787.845	1257693.638
MRSA	2212911.47	1308448.188	MRSA	2202050.473	1329449.123	MSSA	2474651.389	1358933.276	MSSA	2270616.434	1333423.798
MRSA	2056667.408	1299765.326	MRSA	2270154.372	1377517.496	MSSA	2241622.586	1409160.144	MSSA	2349396.756	1444282.656
MRSA	2056667.408	1299765.326	MRSA	2209308.072	1348109.117	MSSA	2093638.525	1359925.095	MSSA	2332891.932	1383260.351
MRSA	2127348.611	1446563.072	MRSA	2204375.287	1382173.993	MSSA	2176451.032	1494051.024	MSSA	2332891.932	1383260.351
MRSA	2127348.611	1446563.072	MRSA	2180462.018	1476441.034	MSSA	2176451.032	1494051.024	MSSA	2294923.71	1250020.334
MRSA	2145576.075	1481488.421	MRSA	2292725.415	1355872.428	MSSA	2176451.032	1494051.024	MSSA	2239232.371	1330813.818
MRSA	2379084.612	1491051.112	MRSA	2268088.65	1357101.595	MSSA	2265703.994	1394482.64	MSSA	2218497.416	1364198.175
MRSA	2282783.879	1304743.883	MRSA	2243661.061	1260178.368	MSSA	2303580.68	1264656.536	MSSA	2259781.68	1409907.074
MRSA	2232262.863	1422344.194	MRSA	2255471.705	1373052.241	MSSA	2303580.68	1264656.536	MSSA	2277972.976	1345847.798
MRSA	2328956.756	1229216.418	MRSA	2201247.966	1234710.009	MSSA	2302337.284	1476487.424	MSSA	2263888.607	1300418.798
MRSA	2328956.756	1229216.418	MRSA	2273920.964	1340673.405	MSSA	2337430.155	1401907.121	MSSA	2238492.53	1375537.018
MRSA	2328956.756	1229216.418	MRSA	2303548.286	1356183.672	MSSA	2337430.155	1401907.121	MSSA	2254416.919	1354259.133
MRSA	2328956.756	1229216.418	MRSA	2130050.859	1237899.098	MSSA	2337430.155	1401907.121	MSSA	2301964.691	1353853.169
MRSA	2245766.827	1400769.456	MRSA	2370281.003	1305921.417	MSSA	2216659.242	1454267.33	MSSA	2261297.556	1326408.114
MRSA	2334357.538	1447720.902	MRSA	2238589.574	1348170.643	MSSA	2216659.242	1454267.33	MSSA	2214461.906	1356708.74
MRSA	2222117.254	1285736.291	MRSA	2179786.08	1430748.493	MSSA	2165317.646	1408859.066	MSSA	2230110.912	1283456.373
MRSA	2317725.498	1390820.071	MRSA	2124418.698	1233982.306	MSSA	2239265.512	1436419.57	MSSA	2240242.004	1377530.748
MRSA	2156933.577	1482239.333	MRSA	2289899.168	1434215.53	MSSA	2241865.177	1401233.43	MSSA	2402950.355	1497314.151
MRSA	2248184.924	1436519.776	MRSA	2270832.741	1182641.218	MSSA	2288586.646	1435539.629	MSSA	2304990.345	1197648.649
MRSA	2305167.41	1559548.159	MRSA	2241905.343	1450578.896	MSSA	2259010.118	1437820.253	MSSA	2299738.123	1375020.465
MRSA	2186457.866	1358264.904	MRSA	2322447.633	1435110.475	MSSA	2208090.804	1405445.909	MSSA	2296812.355	1458542.351
MRSA	2225678.719	1350386.133	MRSA	2303508.475	1369890.16	MSSA	2337960.094	1280280.091	MSSA	2226634.534	1355045.507
MRSA	2180571.335	1498565.802	MRSA	2222734.806	1298049.638	MSSA	2117697.608	1363067.034	MSSA	2280424.999	1361995.541
MRSA	2270513.712	1408031.429	MRSA	2205050.7	1235500.389	MSSA	2101767.286	1422081.185	MSSA	2371250.975	1298556.631
MRSA	2139610.956	1408474.199	MRSA	2298742.981	1415050.971	MSSA	2101767.286	1422081.185	MSSA	2245653.363	1326386.574
MRSA	2226430.839	1361023.603	MRSA	2348126.874	1260743.397	MSSA	2335999.971	1431191.143	MSSA	2271692.81	1336412.43
MRSA	2199880.26	1547097.6	MRSA	2283659.018	1267416.372	MSSA	2174056.128	1471411.585	MSSA	2284593.656	1415846.11
MRSA	2294259.11	1337689.232	MRSA	2297321.416	1251134.767	MSSA	2234634.975	1274731.02	MSSA	2238678.663	1348162.838
MRSA	2240590.231	1448615.182	MRSA	2299267.306	1355525.157	MSSA	2308079.507	1246675.347	MSSA	2365312.292	1269586.364
MRSA	2307073.575	1411234.874	MRSA	2217827.294	1288473.078	MSSA	2308079.507	1246675.347	MSSA	2265532.806	1182987.209
MRSA	2128614.116	1191605.223	MRSA	2256522.998	1350635.543	MSSA	2308079.507	1246675.347	MSSA	2275402.605	1364916.401
MRSA	2183680.604	1421692.679	MRSA	2242933.413	1303757.833	MSSA	2308079.507	1246675.347	MSSA	2190211.578	1362913.884
MRSA	2178074.31	1475362.033	MRSA	2278527.388	1371653.98	MSSA	2210024.363	1330943.512	MSSA	2433833.322	1375929.717
MRSA	2300473.196	1379353.493	MRSA	2229520.789	1348351.324	MSSA	2324669.959	1228975.84	MSSA	2237824.71	1364038.53
MRSA	1955049.904	1267738.807	MRSA	2322090.379	1379774.025	MSSA	2324669.959	1228975.84	MSSA	2269233.378	1444275.726
MRSA	2178271.615	1423475.772	MRSA	2342533.741	1305365.201	MSSA	2324669.959	1228975.84	MSSA	2309109.896	1363036.624
MRSA	2224891.522	1273315.458	MRSA	2358396.425	1308605.543	MSSA	2324669.959	1228975.84	MSSA	2269189.314	1374953.413
MRSA	2200855.75	1392732.599	MRSA	2201962.408	1416402.105	MSSA	2271628.108	1473632.455	MSSA	2225249.96	1273969.224
MRSA	2244277.33	1476172.988	MRSA	2345967.332	1253023.412	MSSA	2302978.369	1361489.088	MSSA	2225249.96	1273969.224
MRSA	2244277.33	1476172.988	MRSA	2293146.765	1388757.307	MSSA	2265675.444	1427285.574	MSSA	2116090.46	1371407.07
MRSA	2141063.651	1403590.822	MRSA	2275319.931	1369847.582	MSSA	2262215.278	1293141.606	MSSA	2255098.757	1289819.037
MRSA	2375990.359	1473505.725	MRSA	2350089.078	1336272.562	MSSA	2091150.83	1351492.483	MSSA	2255098.757	1289819.037
MRSA	2206131.491	1196082.82	MRSA	2325989.425	1469722.749	MSSA	2215440.346	1440009.865	MSSA	2255098.757	1289819.037
MRSA	2198038.435	1373408.254	MRSA	2103954.099	1263972.081	MSSA	2215440.346	1440009.865	MSSA	2238009.192	1313510.766
MRSA	2214368.998	1457410.73	MRSA	2262615.171	1185824.112	MSSA	2215440.346	1440009.865	MSSA	2300285.33	1346773.209
MRSA	2204461.856	1427879.088	MRSA	2307372.804	1323843.843	MSSA	2215440.346	1440009.865	MSSA	2274500.092	1366069.757
MRSA	2224650.41	1440831.779	MRSA	2264085.087	1334607.679	MSSA	2045696.082	1393224.874	MSSA	2435462.596	1445204.39
MRSA	2273178.21	1387530.956	MRSA	2316750.373	1367659.512	MSSA	2220014.283	1388868.983	MSSA	2273432.588	1292921.089
MRSA	2305277.781	1424336.745	MRSA	2194008.793	1368293.467	MSSA	2154799.104	1480405.161	MSSA	2254158.328	1325133.571
MRSA	2282861.542	1398518.816	MRSA	2274556.528	1363769.715	MSSA	2335444.523	1423977.654	MSSA	2230679.055	1315982.39
MRSA	2077061.589	1522616.093	MRSA	2203619.7	1379179.717	MSSA	2239139.612	1325014.004	MSSA	2245645.852	1428017.062
MRSA	2297584.149	1450221.496	MRSA	2340332.161	1304401.851	MSSA	2197884.947	1536807.343	MSSA	2358631.004	1386565.795
MRSA	2269553.88	1313488.713	MRSA	2319225.199	1472492.784	MSSA	2237514.193	1306550.672	MSSA	2283738.3	1379043.738
MRSA	2248450.196	1358578.438	MRSA	2277866.546	1177270.091	MSSA	2272062.012	1361895.473	MSSA	2306631.595	1354769.06
MRSA	2141075.175	1411690.193	MRSA	2284041.2	1302270.216	MSSA	2300474.194	1456327.28	MSSA	2293914.889	1381999.076
MRSA	2244282.13	1366703.366	MRSA	2335587.395	1333280.311	MSSA	2095804.341	1542019.883	MSSA	2293914.889	1381999.076
MRSA	2235186.36	1425595.014	MRSA	2222279.497	1372005.666	MSSA	2230288.903	1422438.207	MSSA	2285142.073	1353750.414
MRSA	2242354.45	1367138.912	MRSA	2261674.763	1355787.217	MSSA	2315138.339	1461096.881	MSSA	2267581.464	1407841.522
MRSA	2161159.06	1474893.87	MRSA	2314194.239	1325116.42	MSSA	2138193.599	1428156.203	MSSA	2267346.845	1419517.023
MRSA	2244045.792	1456589.093	MRSA	2280387.422	1358697.104	MSSA	2138193.599	1428156.203	MSSA	2267346.845	1419517.023
MRSA	2139932.497	1233425.364	MRSA	2276619.536	1373888.928	MSSA	2222780.349	1396513.895	MSSA	2297098.997	1369948.73
MRSA	2274220.42	1382180.577	MRSA	2288220.776	1419172.193	MSSA	2190887.139	1219960.259	MSSA	2268602.977	1367562.685
MRSA	2243063.117	1453852.551	MRSA	2293012.496	1359166.112	MSSA	2226002.675	1547327.512	MSSA	2257504.387	1404034.728
MRSA	2105194.894	1454990.054	MRSA	2264115.006	1382243.635	MSSA	2279319.498	1405612.093	MSSA	2364388.997	1310522.308
MRSA	2122770.207	1465959.469	MRSA	2224436.298	1359666.158	MSSA	2279319.498	1405612.093	MSSA	2197382.053	1339776.592
MRSA	2221760.889	1485105.342	MRSA	2255953.176	1337986.86	MSSA	2352266.193	1243797.89	MSSA	2338213.987	1373627.314
MRSA	2100508.634	1522716.837	MRSA	2233938.245	1537096.437	MSSA	2200835.106	1328146.878	MSSA	2201186.034	1304979.652
MRSA	2275244.994	1368244.798	MRSA	2356184.289	1345542.794	MSSA	2200835.106	1328146.878	MSSA	2155962.472	1305250.059
MRSA	2111243.478	1245392.35	MRSA	2256224.596	1347728.271	MSSA	2200835.106	1328146.878	MSSA	2255579.53	1368832.682
MRSA	2259963.937	1452618.853	MRSA	2291699.697	1360305.196	MSSA	2200835.106	1328146.878	MSSA	2352551.411	1472977.142
MRSA	2215792.362	1629552.3	MRSA	2221540.785	1283451.537	MSSA	2352678.93	1414477.213	MSSA	2370771.317	1358907.432
MRSA	2233320.047	1464624.017	MRSA	2325790.57	1256140.962	MSSA	2137876.943	1464144.154	MSSA	2216480.427	1286017.508
MRSA	2275544.42	1361561.448	MRSA	2279377.335	1332345.101	MSSA	2390036.836	1465236.932	MSSA	2357322.737	1420940.01
MRSA	2308079.507	1246675.347	MRSA	2314177.785	1376175.393	MSSA	2359064.606	1246693.691	MSSA	2268307.631	1381780.011
MRSA	2351342.871	1306661.866	MRSA	2249352.297	1306674.461	MSSA	2320998.438	1215303.921	MSSA	2294761.861	1419278.82
MRSA	2203990.083	1246367.34	MRSA	2199545.269	1380650.848	MSSA	2294654.905	1441408.013	MSSA	2230258.311	1341332.591
MRSA	2173331.382	1374549.918	MRSA	2100740.233	1225049.69	MSSA	2286453.733	1463165.678	MSSA	2239675.743	1326300.379
MRSA	2104687.828	1421961.167	MRSA	2252299.034	1362514.928	MSSA	2252834.357	1389304.066	MSSA	2298995.39	1521240.898
MRSA	2289195.133	1409254.91	MRSA	2284989.684	1353591.098	MSSA	2130357.547	1220145.071	MSSA	2284923.945	1363201.569
MRSA	2274476.206	1484310.696	MRSA	2187990.887	1331863.288	MSSA	2230700.894	1279519.667	MSSA	2269333.43	1355138.887
MRSA	2369786.766	1290165.903	MRSA	2100106.812	1236081.343	MSSA	2256748.272	1405041.065	MSSA	2294417.895	1390061.301
MRSA	2331850.001	1350043.478	MRSA	2277723.88	1279350.799	MSSA	2165823.451	1389372.833	MSSA	2356354.553	1462926.08
MRSA	2257975.902	1399918.735	MRSA	2285973.621	1382353.01	MSSA	2298224.964	1461147.788	MSSA	2223681.29	1353189.213
MRSA	2331340.968	1388116.999	MRSA	2313427.848	1435369.926	MSSA	2318614.5	1436667.84	MSSA	2295921.678	1340801.636
MRSA	2331340.968	1388116.999	MRSA	2441697.858	1281194.779	MSSA	2051064.867	1400151.072	MSSA	2278349.938	1378472.608
MRSA	2322652.305	1398847.158	MRSA	2296129.888	1370997.399	MSSA	2211982.579	1370793.857	MSSA	2237862.515	1326257.495
MRSA	2357374.646	1309027.089	MRSA	2426425.033	1404624.707	MSSA	2412814.884	1467034.007	MSSA	2209424.179	1266566.553
MRSA	2313758.262	1432876.086	MRSA	2248214.808	1399240.944	MSSA	2267790.873	1459981.771	MSSA	2220916.672	1387255.19
MRSA	2189552.05	1521642.34	MRSA	2205942.665	1382229.457	MSSA	2264870.441	1426749.663	MSSA	2287128.919	1376439.768
MRSA	2208525.215	1309327.576	MRSA	2215270.117	1359323.954	MSSA	2222750.12	1453447.341	MSSA	2230139.488	1335350.162
MRSA	2057783.804	1363878.895	MRSA	2275088.118	1356648.46	MSSA	2272032.623	1314221.32	MSSA	2239104.624	1306696.19
MRSA	2201117.696	1425751.345	MRSA	2230630.323	1355355.616	MSSA	2303131.814	1361793.676	MSSA	2255965.052	1305497.271
MRSA	2129806.726	1230692.271	MRSA	2280193.858	1358283.489	MSSA	2293282.893	1256614.486	MSSA	2266196.712	1175198.998
MRSA	2186581.212	1438722.677	MRSA	2189511.364	1297779.881	MSSA	2257993.951	1427032.506	MSSA	2252253.215	1393703.003
MRSA	2196380.724	1362725.811	MRSA	2270504.594	1351488.315	MSSA	2106881.946	1454995.348	MSSA	2275540.564	1390206.993
MRSA	2197876.54	1363678.784	MRSA	2194739.919	1339435.724	MSSA	2106881.946	1454995.348	MSSA	2176620.218	1280791.28
MRSA	1984493.912	1253957.575	MRSA	2200192.874	1361550.21	MSSA	2106881.946	1454995.348	MSSA	2208384.96	1375390.024
MRSA	2208308.306	1362947.986	MRSA	2266821.778	1185109.339	MSSA	2376605.164	1453791.93	MSSA	2034391.615	1311484.317
MRSA	2274661.518	1544791.854	MRSA	2268919.399	1339374.412	MSSA	2376605.164	1453791.93	MSSA	2382252.251	1408594.991
MRSA	2274661.518	1544791.854	MRSA	2264292.576	1179956.943	MSSA	2202870.029	1461224.098	MSSA	2318168.825	1466636.775
MRSA	2228356.198	1479389.17	MRSA	2203572.601	1378460.477	MSSA	2202870.029	1461224.098	MSSA	2187938.301	1346731.55
MRSA	2141236.692	1441260.299	MRSA	2187298.77	1405770.844	MSSA	2209483.687	1251272.523	MSSA	2211062.599	1329838.525
MRSA	2222605.705	1457331.427	MRSA	2295699.094	1385992.074	MSSA	2245413.993	1412411.481	MSSA	2249583.776	1567233.939
MRSA	2380668.604	1475717.403	MRSA	2270848.869	1376355.815	MSSA	2223467.137	1306875.548	MSSA	2234892.78	1459124.37
MRSA	2249219.02	1416561.305	MRSA	2255828.883	1368713.008	MSSA	2293922.474	1414107.492	MSSA	2274220.42	1382180.577
MRSA	2186452.97	1461573.493	MRSA	2398166.781	1408790.832	MSSA	2310926.792	1213096.177	MSSA	2308105.398	1358623.267
MRSA	2107822.629	1217825.625	MRSA	2214257.455	1360239.179	MSSA	2321521.754	1223244.118	MSSA	2213008.826	1364407.343
MRSA	2274085.64	1361572.29	MRSA	2187222.2	1370380.327	MSSA	2204609.074	1383785.636	MSSA	2331724.028	1389137.358
MRSA	2274085.64	1361572.29	MRSA	2352618.998	1317320.108	MSSA	2334403.51	1392028.166	MSSA	2222408.476	1358449.735
MRSA	2189917.365	1411932.844	MRSA	2280337.984	1337231.997	MSSA	2334403.51	1392028.166	MSSA	2235554.246	1396203.268
MRSA	2183468.198	1506219.463	MRSA	2315891.12	1497396.368	MSSA	2334403.51	1392028.166	MSSA	2277916.329	1366618.782
MRSA	2212103.316	1340257.215	MRSA	2172548.673	1298589.019	MSSA	2302337.284	1476487.424	MSSA	2291393.691	1375658.988
MRSA	2195544.486	1439818.493	MRSA	2254620.952	1289990.317	MSSA	2337430.155	1401907.121	MSSA	2398771.739	1452501.084
MRSA	2113105.212	1348080.393	MRSA	2374838.062	1297855.433	MSSA	2307502.753	1352802.655	MSSA	2242931.188	1304060.568
MRSA	2113105.212	1348080.393	MRSA	2275220.817	1342147.233	MSSA	2261642.58	1361819.812	MSSA	2141174.035	1411246.847
MRSA	2113105.212	1348080.393	MRSA	2273890.703	1317742.456	MSSA	2302270.765	1523681.588	MSSA	2280997.866	1349546.288
MRSA	2113105.212	1348080.393	MRSA	2193600.294	1318892.94	MSSA	2308478.693	1367504.667	MSSA	2306199.734	1367070.163
MRSA	2245127.883	1296087.679	MRSA	2224436.298	1359666.158	MSSA	2136843.776	1408334.683	MSSA	2283491.936	1348564.161
MRSA	2289824.089	1420821.976	MRSA	2199329.172	1366027.778	MSSA	2136843.776	1408334.683	MSSA	2200680.412	1331600.808
MRSA	2432069.153	1456461.692	MRSA	2254452.6	1360213.412	MSSA	2136843.776	1408334.683	MSSA	2279196.261	1448052.173
MRSA	2208482.436	1560973.545	MRSA	2300438.396	1360959.256	MSSA	2239647.565	1287474.386	MSSA	2258074.843	1230914.019
MRSA	2274677.757	1498700.851	MRSA	2242072.39	1380582.571	MSSA	2270286.161	1181917.627	MSSA	2270710.541	1416261.011
MRSA	2232850.837	1353913.027	MRSA	2250242.86	1363458.856	MSSA	2329253.509	1396245.109	MSSA	2339754.67	1290894.322
MRSA	2040693.305	1281223.802	MRSA	2291444.735	1230352.263	MSSA	2248112.026	1393848.141	MSSA	2429067.002	1464973.658
MRSA	2422613.145	1416409.472	MRSA	2317027.752	1214857.234	MSSA	2196322.065	1329433.004	MSSA	2274220.42	1382180.577
MRSA	2178844.243	1522008.153	MRSA	2282052.022	1381350.318	MSSA	2144593.157	1388922.298	MSSA	2271223.87	1338126.24
MRSA	2205056.337	1374467.685	MRSA	2253555.303	1307675.615	MSSA	2279672.704	1371644.24	MSSA	2371786.922	1299379.862
MRSA	2342151.431	1497103.314	MRSA	2221020.975	1352906.949	MSSA	2262957.169	1397093.703	MSSA	2234956.242	1237544.443
MRSA	2331423.553	1395227.514	MRSA	2301914.125	1343611.823	MSSA	2282248.968	1450289.204	MSSA	2436350.113	1392999.626
MRSA	2272423.175	1369440.705	MRSA	2268549.757	1364122.371	MSSA	2202170.562	1298264.529	MSSA	2242247.962	1369879.757
MRSA	2303757.052	1368607.947	MRSA	2122757.637	1270658.54	MSSA	2318367.475	1356348.697	MSSA	2377623.366	1304592.419
MRSA	2243282.429	1476705.957	MRSA	2139850.741	1218133.876	MSSA	2268871.308	1376123.529	MSSA	2220001.202	1253322.614
MRSA	2352681.474	1413230.939	MRSA	2057783.804	1363878.895	MSSA	2282811.976	1334069.931	MSSA	2392683.534	1338192.157
MRSA	2352681.474	1413230.939	MRSA	2293431.145	1380729.219	MSSA	2290164.832	1473825.746	MSSA	2241518.79	1250385.707
MRSA	2352681.474	1413230.939	MRSA	2283566.596	1469769.419	MSSA	2174502.369	1500439.233	MSSA	2312764.536	1433777.972
MRSA	2017480.621	1289139.965	MRSA	2236314.589	1378862.177	MSSA	2317988.25	1401820.104	MSSA	2313052.752	1385855.896
MRSA	2296169.849	1382751.076	MRSA	2211708.104	1241464.332	MSSA	2248456.083	1398585.6	MSSA	2237863.298	1349111.859
MRSA	2256996.037	1415624.41	MRSA	2211708.104	1241464.332	MSSA	2294581.961	1414943.625	MSSA	2305583.084	1355365.121
MRSA	2142988.73	1191684.891	MRSA	2144389.979	1409116.435	MSSA	2380392.577	1396250.863	MSSA	2233317.658	1209412.186
MRSA	2249206.892	1416567.509	MRSA	2262215.278	1293141.606	MSSA	2345667.702	1324432.544	MSSA	2332453.144	1350459.33
MRSA	2092097.377	1217146.659	MRSA	2304470.61	1324993.515	MSSA	2312805.32	1510537.191	MSSA	2402513.75	1484010.144
MRSA	2301993.212	1440077.712	MRSA	2128326.828	1229135.467	MSSA	2290733.84	1359864.358	MSSA	2277158.225	1397798.115
MRSA	2028948.998	1352197.458	MRSA	2193893.132	1368890.963	MSSA	2060797.08	1358637.035	MSSA	2283169.587	1290868.033
MRSA	2228508.737	1355919.77	MRSA	2206057.302	1408701.902	MSSA	2100065.681	1507106.98	MSSA	2230700.894	1279519.667
MRSA	2263772.065	1464721.334	MRSA	2210378.736	1427642.733	MSSA	2286703.037	1527370.35	MSSA	2286074.878	1375398.716
MRSA	2286807.001	1416749.562	MRSA	2290373.608	1437883.686	MSSA	2222477.471	1302990.732	MSSA	2316251.475	1373736.154
MRSA	2250945.299	1349053.771	MRSA	2283652.332	1348149.652	MSSA	2286891.648	1472191.666	MSSA	2173221.006	1301412.889
MRSA	2295917.368	1380506.736	MRSA	2285448.061	1402761.623	MSSA	2292345.351	1483034.939	MSSA	2131420.645	1228579.634
MRSA	2228298.225	1419603.157	MRSA	2245474.026	1302534.689	MSSA	2109610.681	1334730.46	MSSA	2272998.993	1524823.271
MRSA	2245442.535	1422418.042	MRSA	2313331.721	1379929.332	MSSA	2283224.755	1387335.446	MSSA	2374945.451	1264099.991
MRSA	2170059.89	1499456.017	MRSA	2322838.854	1371546.109	MSSA	2149448.234	1349249.914	MSSA	2210938.021	1390096.565
MRSA	2382899.77	1415690.963	MRSA	2270728.302	1376790.373	MSSA	2172258.611	1485221.997	MSSA	2255472.739	1290633.951
MRSA	2382899.77	1415690.963	MRSA	2279430.769	1352135.286	MSSA	2037947.521	1355045.632	MSSA	2260131.63	1292961.648
MRSA	2252603.335	1457563.009	MRSA	2298715.051	1569329.74	MSSA	2333177.366	1470391.937	MSSA	2353517.816	1416415.287
MRSA	2153042.186	1400539.391	MRSA	2256092.501	1366458.506	MSSA	2314227.266	1496618.11	MSSA	2273178.21	1387530.956
MRSA	2210787.498	1344854.972	MRSA	2361343.381	1420973.575	MSSA	2314227.266	1496618.11	MSSA	2219757.102	1300435.659
MRSA	2286595.583	1306451.121	MRSA	2328581.606	1245856.926	MSSA	2314227.266	1496618.11	MSSA	2290394.963	1287905.463
MRSA	2237823.154	1378125.385	MRSA	2359351.984	1273172.133	MSSA	2267241.192	1506630.35	MSSA	2336907.23	1319994.113
MRSA	2074554.128	1583522.382	MRSA	2271364.396	1346801.752	MSSA	2130306.069	1235930.357	MSSA	2362677.034	1288520.874
MRSA	2288525.441	1365019.031	MRSA	2290932.911	1352906.471	MSSA	2171957.302	1437369.222	MSSA	2320851.596	1333238.59
MRSA	2062951.326	1356405.863	MRSA	2239248.795	1307774.409	MSSA	2278537.153	1361168.415	MSSA	2237133.061	1435160.541
MRSA	2343362.485	1422394.741	MRSA	2277735.496	1372694.383	MSSA	2271328.841	1400339.578	MSSA	2248029.564	1464791.826
MRSA	2331509.993	1401565.188	MRSA	2198436.943	1467550.907	MSSA	2254903.4	1396498.997	MSSA	2295012.077	1356577.032
MRSA	2283188.273	1429734.37	MRSA	2251960.129	1367868.27	MSSA	2222185.5	1273055.362	MSSA	2253254.625	1368167.74
MRSA	2330639.908	1238917.951	MRSA	2062098.289	1345071.728	MSSA	2254903.4	1396498.997	MSSA	2334453.011	1213731.46
MRSA	2240400.092	1434128.333	MRSA	2294144.308	1483690.466	MSSA	2200800.222	1545397.483	MSSA	2273172.889	1434282.95
MRSA	2263715.949	1401713.351	MRSA	2277943.751	1334033.881	MSSA	2202279.761	1471986.803	MSSA	2242706.353	1378782.862
MRSA	2263715.949	1401713.351	MRSA	2202839.125	1346024.944	MSSA	2355420.134	1438739.904	MSSA	2220883.313	1358098.601
MRSA	2313947.916	1399454.252	MRSA	2291172.957	1364229.955	MSSA	2241454.473	1257782.168	MSSA	2273345.638	1384357.885
MRSA	2158697.31	1459931.533	MRSA	2202080.563	1312931.373	MSSA	2183680.604	1421692.679	MSSA	2155836.8	1222945.364
MRSA	2237392.253	1345088.377	MRSA	2249324.52	1210978.414	MSSA	2231717.223	1586305.569	MSSA	2239246.665	1411152.269
MRSA	2324319.156	1344958.939	MRSA	2337021.563	1370386.957	MSSA	2125239.924	1347339.362	MSSA	2335999.971	1431191.143
MRSA	2201071.604	1421102.528	MRSA	2195035.111	1511654.814	MSSA	2125239.924	1347339.362	MSSA	2270435.848	1336875.92
MRSA	2273139.058	1413477.993	MRSA	2270988.106	1475465.138	MSSA	2233825.47	1461805.792	MSSA	2261332.672	1388148.979
MRSA	2200855.75	1392732.599	MRSA	2244901.138	1451195.28	MSSA	1955049.904	1267738.807	MSSA	2230643.18	1340215.077
MRSA	2244651.514	1257352.519	MRSA	2262521.587	1428368.119	MSSA	1955049.904	1267738.807	MSSA	2292444.696	1251318.041
MRSA	2189784.187	1416649.575	MRSA	2248239.89	1438913.292	MSSA	2354236.094	1574612.344	MSSA	2330408.449	1495292.092
MRSA	2262578.836	1370233.952	MRSA	2229109.324	1450569.113	MSSA	2188046.345	1296046.35	MSSA	2377480.068	1286829.172
MRSA	2326901.332	1252354.335	MRSA	2321986.949	1288799.241	MSSA	2108677.812	1438254.789	MSSA	2236139.037	1306563.1
MRSA	2143987.586	1447516.57	MRSA	2266342.515	1361047.183	MSSA	2300310.108	1497831.972	MSSA	2304239.804	1490140.107
MRSA	2268449.176	1383789.172	MRSA	2221808.75	1345870.768	MSSA	2229394.693	1350104.707	MSSA	2399940.435	1398841.273
MRSA	2130568.516	1397749.507	MRSA	2202343.752	1425308.407	MSSA	2239258.093	1342062.288	MSSA	2327873.651	1355303.68
MRSA	2101648.254	1379803.824	MRSA	2192791.28	1489749.95	MSSA	2393173.396	1279831.489	MSSA	2153624.254	1474465.566
MRSA	2266527.274	1344504.911	MRSA	2170917.883	1472383.373	MSSA	2235850.559	1437806.609	MSSA	2280591.949	1362130.086
MRSA	2217877.478	1288192.782	MRSA	2253348.122	1358617.896	MSSA	2068934.691	1358375.672	MSSA	2258288.366	1351012.858
MRSA	2341415.482	1254046.706	MRSA	2122757.637	1270658.54	MSSA	2189757.761	1208070.905	MSSA	2152201.133	1465851.814
MRSA	2201105.548	1514991.297	MRSA	2279382.252	1522998.488	MSSA	2312046.035	1524322.471	MSSA	2298949.718	1337465.813
MRSA	2208363.572	1499885.897	MRSA	2194047.268	1368441.801	MSSA	2256477.298	1405829.926	MSSA	2198436.943	1467550.907
MRSA	2105919.744	1227147.19	MRSA	2372857.117	1432564.835	MSSA	2272664.301	1385933.593	MSSA	2302078.521	1437765.642
MRSA	2290005.009	1171646.935	MRSA	2263501.095	1359237.98	MSSA	2136123.968	1428532.148	MSSA	2280581.252	1339414.325
MRSA	2290798.973	1417839.82	MRSA	2129724.089	1230418.353	MSSA	2354800.487	1547263.339	MSSA	2289189.722	1435097.367
MRSA	2231582.803	1430994.652	MRSA	2127335.191	1190943.214	MSSA	2272647.568	1471596.444	MSSA	2250922.617	1417428.43
MRSA	2393566.784	1259059.744	MRSA	2238201.335	1327135.232	MSSA	2272647.568	1471596.444	MSSA	2268211.198	1432764.975
MRSA	2208105.954	1329565.062	MRSA	2279435.518	1343037.563	MSSA	2272647.568	1471596.444	MSSA	2258794.596	1437386.77
MRSA	2242961.11	1412347.552	MRSA	2228711.108	1335069.759	MSSA	2293112.865	1277515.191	MSSA	2212242.165	1623272.395
MRSA	2274967.117	1452292.581	MRSA	2265273.731	1336415.97	MSSA	2293112.865	1277515.191	MSSA	2206783.606	1536081.419
MRSA	2276631.917	1418038.91	MRSA	2280017.674	1337282.742	MSSA	2077061.589	1522616.093	MSSA	2246818.483	1465680.895
MRSA	2268120.974	1377618.608	MRSA	2273490.717	1365227.773	MSSA	2077061.589	1522616.093	MSSA	2116938.617	1486944.517
MRSA	2209445.244	1295626.001	MRSA	2267473.052	1355514.97	MSSA	2238103.053	1198557.626	MSSA	2203686.704	1499506.229
MRSA	2272003.966	1356105.298	MRSA	2338513.603	1444794.437	MSSA	2238103.053	1198557.626	MSSA	2364857.893	1324420.651
MRSA	2253227.694	1396120.299	MRSA	2321398.906	1373284.958	MSSA	2238103.053	1198557.626	MSSA	2264443.691	1249618.495
MRSA	2197227.803	1376120.588	MRSA	2268052.206	1368155.919	MSSA	2238103.053	1198557.626	MSSA	2252359.972	1358959.123
MRSA	2196757.241	1343411.073	MRSA	2290706.45	1283524.229	MSSA	2272538.871	1529615.74	MSSA	2050780.468	1373343.582
MRSA	2248376.278	1474604.905	MRSA	2201453.175	1349730.025	MSSA	2296103.021	1362776.552	MSSA	2330460.147	1453759.029
MRSA	2270703.776	1436618.821	MRSA	2220641.979	1345697.816	MSSA	2270850.506	1376499.178	MSSA	2332409.338	1369632.88
MRSA	2297385.149	1562267.117	MRSA	2351833.196	1401255.364	MSSA	2256661.098	1499846.926	MSSA	2172652.208	1470151.181
MRSA	2422613.145	1416409.472	MRSA	2271832.57	1375056.739	MSSA	2345073.035	1326004.961	MSSA	2295942.706	1416668.331
MRSA	2343774.932	1459083.995	MRSA	2195995.094	1356419.323	MSSA	2233810.994	1371035.137	MSSA	2245239.251	1389164.589
MRSA	2300462.616	1334502.298	MRSA	2188874.269	1364822.239	MSSA	2296148.811	1443901.619	MSSA	2136843.776	1408334.683
MRSA	2234371.514	1262117.109	MRSA	2360943.24	1280352.365	MSSA	2265828.09	1381088.443	MSSA	2251073.319	1348839.996
MRSA	2215946.137	1309063.581	MRSA	2257747.266	1240854.702	MSSA	2297446.798	1419161.242	MSSA	2232728.412	1465252.203
MRSA	2282295.578	1417726.132	MRSA	2212134.496	1383971.483	MSSA	2262126.525	1485350.322	MSSA	2273291.852	1440472.794
MRSA	2295088.597	1380039.195	MRSA	2166649.351	1187423.179	MSSA	2298876.88	1381077.715	MSSA	2280966.185	1411542.725
MRSA	1959216.126	1286933.161	MRSA	2220978.42	1357574.036	MSSA	2326797.469	1542630.369	MSSA	2245903.409	1378054.886
MRSA	2265867.513	1420564.95	MRSA	2406150.907	1371130.617	MSSA	2314596.759	1472759.39	MSSA	2239666.054	1382435.313
MRSA	2117940.994	1386320.971	MRSA	2201774.85	1381153.809	MSSA	2158498.768	1393812.408	MSSA	2156591.852	1296240.431
MRSA	2209238.631	1345233.293	MRSA	2482892.677	1444506.704	MSSA	2279700.373	1368287.185	MSSA	2178778.53	1245031.171
MRSA	2105168.767	1341523.988	MRSA	2268682.613	1382590.74	MSSA	2183749.892	1421220.47	MSSA	2198436.943	1467550.907
MRSA	2193629.252	1345637.134	MRSA	2238283.444	1320378.875	MSSA	2092805.985	1433825.954	MSSA	2321307.404	1258902.766
MRSA	2300802.005	1503840.566	MRSA	2287055.204	1385818.516	MSSA	2235636.516	1362781.893	MSSA	2321307.404	1258902.766
MRSA	2269520.857	1379578.624	MRSA	2311594.849	1347651.642	MSSA	2213026.966	1373039.425	MSSA	2269950.136	1335945.563
MRSA	2229742.423	1308277.777	MRSA	2255517.037	1354773.641	MSSA	2158480.78	1458055.895	MSSA	2276939.246	1521279.83
MRSA	2264299.01	1506883.642	MRSA	2332594.283	1397729.008	MSSA	2293835.425	1517193.363	MSSA	2214079.087	1496915.67
MRSA	2267762.038	1353697.19	MRSA	2315494.704	1348794.454	MSSA	2336898.896	1488192.039	MSSA	2295630.756	1466086.741
MRSA	2061307.972	1368775.085	MRSA	2332280.475	1382970.371	MSSA	2228484.606	1296049.316	MSSA	2231582.803	1430994.652
MRSA	2243890.684	1352616.501	MRSA	2067106.001	1236184.006	MSSA	2308079.507	1246675.347	MSSA	2278199.084	1383889.98
MRSA	2334521.759	1424399.344	MRSA	2272653.812	1337165.607	MSSA	2385129.286	1405418.356	MSSA	2258671.878	1334463.087
MRSA	2214696.458	1313607.803	MRSA	2108702.553	1224099.626	MSSA	2385129.286	1405418.356	MSSA	2247855.326	1350807.876
MRSA	2285302.846	1426832.34	MRSA	2229469.842	1351684.824	MSSA	2385129.286	1405418.356	MSSA	2275278.091	1303698.698
MRSA	2417905.184	1297969.405	MRSA	2244734.716	1325338.328	MSSA	2230233.443	1476465.112	MSSA	2432853.177	1378075.602
MRSA	2322738.991	1440253.784	MRSA	2194739.312	1397121.004	MSSA	2067227.081	1242719.831	MSSA	2432853.177	1378075.602
MRSA	2283380.43	1355285.171	MRSA	2357075.442	1394320.529	MSSA	2067227.081	1242719.831	MSSA	2432853.177	1378075.602
MRSA	2197583.74	1411278.421	MRSA	2301968.497	1345813.21	MSSA	2067227.081	1242719.831	MSSA	2185657.205	1444493.932
MRSA	2170584.521	1431309.832	MRSA	2262709.377	1350993.963	MSSA	2067227.081	1242719.831	MSSA	2323539.896	1395890.354
MRSA	2142933.441	1357058.682	MRSA	2211532.966	1258763.06	MSSA	2182720.605	1502380.909	MSSA	2192803.285	1451799.397
MRSA	2130569.206	1371093.355	MRSA	2296679.869	1386257.684	MSSA	2235528.005	1454690.643	MSSA	2287141.012	1430529.442
MRSA	2130569.206	1371093.355	MRSA	2292344.12	1249688.743	MSSA	2161360.508	1404375.076	MSSA	2241909.106	1461841.079
MRSA	2293904.486	1381126.519	MRSA	2105475.849	1230043.685	MSSA	2185809.595	1415116.944	MSSA	2196462.449	1544243.896
MRSA	2300419.84	1442483.447	MRSA	2251896.03	1341451.617	MSSA	2376513.094	1391063.478	MSSA	2338470.494	1490172.584
MRSA	2338758.024	1467960.632	MRSA	2193832.686	1368622.622	MSSA	2181430.754	1442334.343	MSSA	2338470.494	1490172.584
MRSA	2202218.645	1526931.721	MRSA	2262399.129	1362889.845	MSSA	2344993.413	1499413.6	MSSA	2204709.57	1479298.424
MRSA	2181038.133	1498189.604	MRSA	2269937.788	1373992.886	MSSA	2243861.152	1454578.224	MSSA	2380381.424	1396220.267
MRSA	2126014.357	1451754.094	MRSA	2288925.114	1386123.648	MSSA	2258226.814	1519736.328	MSSA	2206535.491	1374352.784
MRSA	2174989.149	1477825.904	MRSA	2397713.05	1312718.746	MSSA	2285684.408	1412804.445	MSSA	2266124.205	1493202.099
MRSA	2203952.499	1341163.27	MRSA	2234879.776	1369648.493	MSSA	2228727.418	1445159.004	MSSA	2201545.967	1501520.342
MRSA	2264698.946	1433761.758	MRSA	2389727.719	1368344.067	MSSA	2140694.729	1241150.375	MSSA	2223106.219	1396152.527
MRSA	2265468.997	1521563.284	MRSA	2201113.024	1365536.893	MSSA	2140694.729	1241150.375	MSSA	2223106.219	1396152.527
MRSA	2307801.745	1463980.046	MRSA	2287275.456	1378791.042	MSSA	2140694.729	1241150.375	MSSA	2223106.219	1396152.527
MRSA	2402375.961	1461471.717	MRSA	2271883.724	1371721.485	MSSA	2163650.862	1250901.031	MSSA	2059013.312	1595691.082
MRSA	2228634.608	1466753.56	MRSA	2251375.966	1336646.799	MSSA	2099026.871	1527601.324	MSSA	2152201.133	1465851.814
MRSA	2229913.183	1467220.198	MRSA	2308053.889	1367298.197	MSSA	2220010.12	1411460.97	MSSA	2361372.518	1436864.274
MRSA	2247470.419	1546908.38	MRSA	2367968.569	1349330.84	MSSA	2101903.649	1387593.902	MSSA	2317616.003	1486178.112
MRSA	2122429.068	1393740.096	MRSA	2237853.589	1282605.629	MSSA	2101903.649	1387593.902	MSSA	2277304.214	1416401.412
MRSA	2320120.654	1248378.26	MRSA	2028713.116	1350927.977	MSSA	2288810.158	1497234.865	MSSA	2205737.82	1374757.894
MRSA	2346439.536	1362341.17	MRSA	2284548.415	1400013.994	MSSA	2288810.158	1497234.865	MSSA	2259303.59	1298865.472
MRSA	2260349.399	1430156.115	MRSA	2271571.651	1354984.204	MSSA	2281407.422	1336870.871	MSSA	2244157.776	1412177.773
MRSA	2312927.757	1248243.477	MRSA	2296118.388	1374242.371	MSSA	2131187.19	1460190.76	MSSA	2339636.236	1313145.874
MRSA	2225000.925	1412034.607	MRSA	2221161.601	1358651.013	MSSA	2234635.502	1436751.566	MSSA	2264698.946	1433761.758
MRSA	2224449.099	1361264.244	MRSA	2261598.018	1293364.236	MSSA	2310056.59	1371162.896	MSSA	2229672.034	1458509.301
MRSA	2212188.532	1275981.836	MRSA	2277272.238	1380815.846	MSSA	2217007.674	1458954.736	MSSA	2064481.376	1508682.945
MRSA	2189291.039	1360310.598	MRSA	2228557.01	1283715.833	MSSA	2177176.094	1510992.031	MSSA	2392495.378	1481912.412
MRSA	2204106.769	1369725.199	MRSA	2264204.269	1352789.162	MSSA	2273447.677	1470554.4	MSSA	2205131.067	1382786.726
MRSA	2331482.549	1358617.204	MRSA	2271503.886	1384641.311	MSSA	2329845.756	1420319.313	MSSA	2166150.692	1377086.868
MRSA	2161995.746	1386147.622	MRSA	2158324.36	1385615.998	MSSA	2251269.494	1483376.028	MSSA	2202757.465	1264804.531
MRSA	2047713.987	1515055.256	MRSA	2364344.779	1401348.772	MSSA	2244859.867	1469352.424	MSSA	2322545.236	1202940.347
MRSA	2212773.47	1254903.64	MRSA	2293397.881	1277882.653	MSSA	2097816.341	1383430.838	MSSA	2224164.441	1237376.558
MRSA	2212773.47	1254903.64	MRSA	2232437.318	1291871.589	MSSA	2273105.998	1434458.389	MSSA	2099279.161	1334151.713
MRSA	2212773.47	1254903.64	MRSA	2204319.342	1409224.79	MSSA	2264254.4	1299236.247	MSSA	2347330.925	1468208.177
MRSA	2212773.47	1254903.64	MRSA	2395442.767	1354699.277	MSSA	2239982.264	1412278.943	MSSA	2257538.328	1415882.079
MRSA	2249335.971	1364956.069	MRSA	2261832.289	1353628.584	MSSA	2187444.865	1438818.975	MSSA	2341677.621	1555325.316
MRSA	2200301.785	1540914.318	MRSA	2317245.875	1418479.229	MSSA	2181807.506	1414549.936	MSSA	2294042.638	1357767.305
MRSA	2162627.859	1239880.442	MRSA	2317245.875	1418479.229	MSSA	2228356.198	1479389.17	MSSA	2197339.174	1439027.816
MRSA	2256615.792	1215846.836	MRSA	2187211.006	1479233.001	MSSA	2217962.756	1453294.613	MSSA	2256387.977	1405769.638
MRSA	2201728.155	1376367.178	MRSA	2298929.504	1343426.623	MSSA	2271393.27	1564269.438	MSSA	2230790.113	1348339.182
MRSA	2316124.635	1436988.94	MRSA	2237438.87	1320581.664	MSSA	2270333.979	1367774.783	MSSA	2093887.997	1406788.72
MRSA	2382380.063	1467971.267	MRSA	2271308.349	1400528.808	MSSA	2249812.626	1484293.371	MSSA	2148035.834	1427038.219
MRSA	2290227.531	1433827.567	MRSA	2276752.417	1388435.24	MSSA	2214679.97	1446383.461	MSSA	2204375.287	1382173.993
MRSA	2230400.3	1422606.082	MRSA	2251825.274	1346646.625	MSSA	2332298.22	1394563.34	MSSA	2179708.075	1507580.616
MRSA	2211317.074	1375492.892	MRSA	2306959.741	1245106.414	MSSA	2336485.48	1415136.762	MSSA	2388918.275	1361673.719
MRSA	2269472.656	1465893.721	MRSA	2219165.271	1309336.417	MSSA	2336485.48	1415136.762	MSSA	2247642.814	1398667.642
MRSA	2272684.822	1294698.722	MRSA	2302269.031	1353943.096	MSSA	2336485.48	1415136.762	MSSA	2217743.734	1398040.274
MRSA	2337792.331	1234671.969	MRSA	2230258.749	1388065.821	MSSA	2321764.9	1217314.023	MSSA	2213635.382	1640891.85
MRSA	2238378.571	1293289.319	MRSA	2263728.471	1360380.287	MSSA	2268706.951	1470818.841	MSSA	2246701.559	1365268.701
MRSA	2136006.129	1364166.516	MRSA	2263728.471	1360380.287	MSSA	2207124.802	1427750.155	MSSA	2198272.02	1467036.162
MRSA	2255422.294	1302858.178	MRSA	2393988.984	1301758.747	MSSA	2262913.396	1483923.748	MSSA	2258707.263	1411414.072
MRSA	2267527.596	1352041.45	MRSA	2393988.984	1301758.747	MSSA	2220268.408	1456891.325	MSSA	2295557.29	1443183.699
MRSA	2327912.375	1395590.224	MRSA	2352478.133	1297530.652	MSSA	2275094.627	1426674.345	MSSA	2266150.187	1466028.164
MRSA	2258585.408	1434195.444	MRSA	2255663.546	1329565.611	MSSA	2259076.296	1415693.525	MSSA	2205735.933	1282105.244
MRSA	2258585.408	1434195.444	MRSA	2220430.592	1348697.69	MSSA	2314185.061	1467529.05	MSSA	2201452.089	1414638.471
MRSA	2218866.804	1361414.742	MRSA	2255663.546	1329565.611	MSSA	2275412.631	1478432.556	MSSA	2331633.102	1412782.122
MRSA	2038907.669	1393433.316	MRSA	2272325.772	1289687.601	MSSA	2273798.758	1382572.042	MSSA	2165372.604	1475199.245
MRSA	2334492.186	1320824.357	MRSA	2258321.93	1367532.398	MSSA	2224808.607	1393836.877	MSSA	2340528.369	1489573.93
MRSA	2168744.829	1478336.116	MRSA	2252543.391	1356656.311	MSSA	2135562.05	1415709.319	MSSA	2268827.434	1412262.916
MRSA	2283012.925	1487909.34	MRSA	2286312.92	1376734.761	MSSA	2135562.05	1415709.319	MSSA	2281251.997	1451465.742
MRSA	2313707.794	1213778.665	MRSA	2315030.529	1251021.156	MSSA	2201965.705	1429986.537	MSSA	2196420.177	1321070.314
MRSA	2084585.239	1312635.025	MRSA	2293534.072	1252039.793	MSSA	2093986.772	1409705.089	MSSA	2231888.74	1371988.379
MRSA	2084585.239	1312635.025	MRSA	2354424.945	1500466.527	MSSA	2262578.836	1370233.952	MSSA	2270601.011	1439933.84
MRSA	2359716.846	1569438.239	MRSA	2267950.396	1378137.64	MSSA	2373284.665	1452644.232	MSSA	2156647.275	1331725.177
MRSA	2204461.856	1427879.088	MRSA	2355723.592	1392524.044	MSSA	2270983.631	1474448.083	MSSA	2253435.472	1453180.333
MRSA	2241336.613	1364728.237	MRSA	2245728.535	1349477.307	MSSA	2270983.631	1474448.083	MSSA	2089300.999	1343436.12
MRSA	2356897.637	1311665.976	MRSA	2356446.367	1467634.565	MSSA	2314427.57	1422357.502	MSSA	2350912.81	1454590.058
MRSA	2068862.316	1507929.399	MRSA	2253649.831	1346512.363	MSSA	2127080.724	1371384.228	MSSA	2280899.767	1473597.624
MRSA	2126037.629	1407943.566	MRSA	2274278.406	1363340.185	MSSA	2144348.894	1366165.522	MSSA	2350727.532	1398960.29
MRSA	2303935.616	1350989.215	MRSA	2203572.601	1378460.477	MSSA	2248578.906	1345356.411	MSSA	2177545.559	1422588.475
MRSA	2131979.749	1414419.473	MRSA	2266317.236	1304521.79	MSSA	2206865.837	1469066.811	MSSA	2302776.483	1421456.436
MRSA	2301694.75	1453570.692	MRSA	2352681.474	1413230.939	MSSA	2432853.177	1378075.602	MSSA	2255945.695	1297338.5
MRSA	2194869.789	1478480.575	MRSA	2352681.474	1413230.939	MSSA	2432853.177	1378075.602	MSSA	2256116.229	1414147.112
MRSA	2293589.334	1417969.69	MRSA	2352681.474	1413230.939	MSSA	2432853.177	1378075.602	MSSA	2171540.087	1365100.216
MRSA	2198038.435	1373408.254	MRSA	2392337.661	1312481.817	MSSA	2224545.847	1431411.856	MSSA	2261789.855	1209631.788
MRSA	2295005.062	1362055.772	MRSA	2355627.402	1482156.073	MSSA	2228370.174	1479299.878	MSSA	2269169.891	1297659.008
MRSA	2287050.917	1360724.727	MRSA	2329053.778	1338980.816	MSSA	2185286.403	1357901.892	MSSA	2400943.076	1393817.624
MRSA	2344338.001	1500917.63	MRSA	2369831.711	1287338.471	MSSA	2247295.982	1472175.847	MSSA	2110958.992	1449896.822
MRSA	2349707.71	1410721.172	MRSA	2369831.711	1287338.471	MSSA	2284252.824	1463175.572	MSSA	2280376.62	1414698.18
MRSA	2229459.899	1344057.096	MRSA	2264185.841	1346434.262	MSSA	2298477.379	1421287.775	MSSA	2318170.923	1423871.772
MRSA	2147506.943	1348645.577	MRSA	2237842.004	1348621.406	MSSA	2274932.045	1348577.289	MSSA	2174310.652	1297536.757
MRSA	2044714.676	1433162.369	MRSA	2258784.367	1396872.498	MSSA	2355389.115	1421597.834	MSSA	2257298.818	1464101.882
MRSA	2188343.195	1417552.972	MRSA	2269045.18	1274479.698	MSSA	2267868.201	1381272.812	MSSA	2275536.152	1497517.252
MRSA	2282272.083	1349020.984	MRSA	2337211.843	1302104.284	MSSA	2173446.27	1466890.448	MSSA	2257466.721	1405470.621
MRSA	2253651.658	1340960.504	MRSA	2344289.204	1339168.319	MSSA	2242665.245	1447428.17	MSSA	2291855.46	1542390.32
MRSA	2287409.164	1445044.83	MRSA	2239777.285	1323382.379	MSSA	2119232.356	1359669.086	MSSA	2268610.337	1308616
MRSA	2287409.164	1445044.83	MRSA	2281700	1379570.073	MSSA	2352916.397	1424971.152	MSSA	2255132.238	1256546.799
MRSA	2064956.171	1509818.459	MRSA	2281700	1379570.073	MSSA	2352916.397	1424971.152	MSSA	2340177.661	1258301.662
MRSA	2275258.562	1417098.841	MRSA	2231974.362	1359274.236	MSSA	2358661.627	1421260.678	MSSA	2090623.49	1463382.216
MRSA	2303301.467	1504969.064	MRSA	2252682.008	1362062.102	MSSA	2358661.627	1421260.678	MSSA	2177513.446	1234754.087
MRSA	2279647.016	1432982.977	MRSA	2252682.008	1362062.102	MSSA	2343193.6	1396308.974	MSSA	2266536.676	1295131.138
MRSA	2233204.101	1275314.931	MRSA	2263628.149	1363838.229	MSSA	2343230.723	1445734.509	MSSA	2234489.727	1486028.765
MRSA	2233204.101	1275314.931	MRSA	2293218.322	1251673.793	MSSA	2338084.411	1446993.887	MSSA	2297055.45	1535360.959
MRSA	2353992.84	1464658.08	MRSA	2348800.047	1324929.523	MSSA	2338084.411	1446993.887	MSSA	2174431.008	1309802.935
MRSA	2292536.518	1527622.66	MRSA	2381671.672	1311086.366	MSSA	2235162.978	1457079.169	MSSA	2314416.375	1325697.63
MRSA	2378421.345	1456518.524	MRSA	2305700.319	1253444.328	MSSA	2174820.286	1241527.994	MSSA	2187348.235	1481992.28
MRSA	2241790.538	1434434.062	MRSA	2270683.876	1337353.832	MSSA	2285549.575	1478369.423	MSSA	2248735.93	1400311.386
MRSA	2131460.968	1345246.099	MRSA	2348225.446	1326052.18	MSSA	2220869.176	1491527.991	MSSA	2283212.308	1396590.143
MRSA	2299599.125	1264504.542	MRSA	2266755.604	1338343.739	MSSA	2281610.849	1476529.456	MSSA	2220211.41	1331984.005
MRSA	2254279.479	1555650.734	MRSA	2265299.062	1297955.508	MSSA	2260422.974	1295708.071	MSSA	2225340.098	1407321.622
MRSA	2425619.767	1463199.704	MRSA	2289899.722	1409876.246	MSSA	2149484.438	1430714.277	MSSA	2284179.746	1444046.013
MRSA	2302980.995	1354550.159	MRSA	2277087.901	1397986.28	MSSA	2376046.378	1351020.036	MSSA	2226808.131	1600086.951
MRSA	2257102.745	1380674.3	MRSA	2402430.345	1461518.117	MSSA	2234396.485	1421979.263	MSSA	2249242.952	1480837.672
MRSA	2239781.09	1392090.089	MRSA	2265593.177	1281093.395	MSSA	2159068.268	1425726.309	MSSA	2326229.569	1463459.084
MRSA	2260442.614	1458168.949	MRSA	2256450.098	1177093.332	MSSA	2139751.953	1453001.186	MSSA	2208197.267	1561272.037
MRSA	2157712.282	1475453.515	MRSA	2390377.779	1300427.715	MSSA	2339910.399	1507574.306	MSSA	2209174.645	1408534.005
MRSA	2241835.222	1439494.464	MRSA	2273178.21	1387530.956	MSSA	2195215.564	1435557.376	MSSA	2304761.144	1483074.656
MRSA	2220471.415	1435564.701	MRSA	2274358.123	1359172.753	MSSA	2167005.27	1414630.501	MSSA	2117298.351	1235777.703
MRSA	2230803.866	1373569.47	MRSA	2435998.08	1376926.853	MSSA	2225558.473	1428839.079	MSSA	2066719.235	1282131.16
MRSA	2172416.891	1505254.28	MRSA	2281402.588	1364524.655	MSSA	2305099.544	1349071.573	MSSA	2066719.235	1282131.16
MRSA	2253833.325	1344583.626	MRSA	2255349.558	1353887.48	MSSA	2141659.081	1414186.478	MSSA	2238623.461	1319237.177
MRSA	2263715.949	1401713.351	MRSA	2244473.136	1364407.768	MSSA	2177413.25	1476497.733	MSSA	2167551.445	1229600.055
MRSA	2263715.949	1401713.351	MRSA	2274358.123	1359172.753	MSSA	2322809.354	1430515.358	MSSA	2175972.441	1297974.64
MRSA	2263715.949	1401713.351	MRSA	2436580.314	1327893.491	MSSA	2258746.842	1432274.698	MSSA	2210601.685	1313844.662
MRSA	2228948.459	1283653.138	MRSA	2301141.16	1400857.245	MSSA	2412909.946	1310701.873	MSSA	2215594.918	1430186.823
MRSA	2158771.745	1496529.406	MRSA	2237911.063	1378830.766	MSSA	2393700.198	1310973.406	MSSA	2326783.347	1442960.345
MRSA	2110116.216	1470164.38	MRSA	2262906.608	1329354.369	MSSA	2324249.115	1429877.997	MSSA	2200140.463	1369214.622
MRSA	2287141.012	1430529.442	MRSA	2199059.663	1393474.999	MSSA	2317543.157	1418590.773	MSSA	2329171.385	1387347.264
MRSA	2251608.198	1361729.953	MRSA	2224467.506	1369659.414	MSSA	2361056.537	1392519.305	MSSA	2123322.647	1363964.068
MRSA	2215769.507	1312136.849	MRSA	2347598.943	1327116.546	MSSA	2187806.667	1483535.757	MSSA	2123322.647	1363964.068
MRSA	2199416.831	1348225.831	MRSA	2357675.466	1324726.09	MSSA	2136243.317	1484073.553	MSSA	2215292.771	1344614.129
MRSA	2173798.034	1355134.208	MRSA	2318280.431	1438249.387	MSSA	2191646.389	1394849.359	MSSA	2337879.226	1408513.854
MRSA	2198448.413	1481884.88	MRSA	2272779.192	1174911.447	MSSA	2230123.16	1422822.088	MSSA	2255360.464	1416116.667
MRSA	2239491.083	1449118.611	MRSA	2342044.166	1306142.058	MSSA	2247797.73	1288352.569	MSSA	2099286.815	1535751.055
MRSA	2294233.592	1382519.383	MRSA	2199914.866	1342370.73	MSSA	2274437.463	1178948.115	MSSA	2337203.066	1388825.594
MRSA	2233380.377	1296201.785	MRSA	2291959.69	1391771.403	MSSA	2263715.949	1401713.351	MSSA	2174987.046	1498094.549
MRSA	2209411.711	1372456.882	MRSA	2395495.54	1296840.75	MSSA	2263715.949	1401713.351	MSSA	2324333.244	1418851.872
MRSA	2272572.656	1464431.63	MRSA	2129159.402	1226253.656	MSSA	2235926.156	1390851.057	MSSA	2222989.7	1303112.155
MRSA	2365563.791	1310742.081	MRSA	2300417.549	1354895.058	MSSA	2266483.344	1344683.247	MSSA	2311594.849	1347651.642
MRSA	2209497.885	1331245.517	MRSA	2353866.728	1317343.093	MSSA	2175283.685	1181189.269	MSSA	2270666.171	1436616.305
MRSA	2388949.208	1480468.269	MRSA	2240275.447	1280246.713	MSSA	2139529.044	1252557.379	MSSA	2187698.59	1416222.315
MRSA	2242253.716	1277606.757	MRSA	2218113.976	1308033.115	MSSA	2267844.993	1437545.942	MSSA	2208924.378	1331919.17
MRSA	2194655.919	1298097.231	MRSA	2352970.535	1317691.146	MSSA	2374852.669	1280893.867	MSSA	2161752.87	1393150.849
MRSA	2299270.952	1558802.181	MRSA	2355285.448	1571005.144	MSSA	2374852.669	1280893.867	MSSA	2284788.288	1416967.498
MRSA	2267735.021	1325305.253	MRSA	2298195.145	1346074.782	MSSA	2302413.87	1423367.08	MSSA	2128954.265	1226779.789
MRSA	2182066.879	1443571.759	MRSA	2269038.345	1375003.031	MSSA	2427490.305	1466905.425	MSSA	2292684.727	1504147.653
MRSA	2299870.378	1350971.436	MRSA	2305315.289	1366078.369	MSSA	2193395.194	1450959.028	MSSA	2362095.06	1458778.096
MRSA	2394145.194	1441203.928	MRSA	2321276.476	1432760.326	MSSA	2265586.061	1523095.519	MSSA	2289580.129	1225398.15
MRSA	2283779.848	1471220.499	MRSA	2222750.536	1281212.787	MSSA	2200879.545	1498864.514	MSSA	2289580.129	1225398.15
MRSA	2272995.861	1447998.045	MRSA	2107996.166	1233746.616	MSSA	2300011.13	1210347.213	MSSA	2389776.421	1306036.68
MRSA	2237302.289	1272854.243	MRSA	2270071.053	1284816.656	MSSA	2075383.389	1582825.642	MSSA	2158761.666	1458045.914
MRSA	2225965.129	1410698.436	MRSA	2343366.539	1289390.191	MSSA	2075383.389	1582825.642	MSSA	2174710.126	1305369.598
MRSA	2393508.124	1442865.983	MRSA	2207344.067	1338900.031	MSSA	2075383.389	1582825.642	MSSA	2230644.836	1406233.264
MRSA	2417040.6	1270974.804	MRSA	2068880.173	1231997.938	MSSA	2075383.389	1582825.642	MSSA	2185830.98	1279329.148
MRSA	2279894.677	1386171.944	MRSA	2313102.716	1537629.888	MSSA	2184096.951	1405633.758	MSSA	2124902.294	1352891.863
MRSA	2247868.874	1351894.361	MRSA	2275359.925	1401486.769	MSSA	2135605.151	1428748.067	MSSA	2208489.512	1334065.377
MRSA	2248495.749	1356171.747	MRSA	2081427.129	1385755.418	MSSA	2375097.043	1474256.334	MSSA	2136196.689	1396763.438
MRSA	2317507.497	1394827.607	MRSA	2447848.202	1377193.649	MSSA	2268546.678	1355256.378	MSSA	2240711.07	1356541.937
MRSA	2433769.01	1454139.514	MRSA	2318487.154	1438364.882	MSSA	2239624.83	1442034.681	MSSA	2210937.418	1485648.297
MRSA	2268346.656	1377217.057	MRSA	2258727.19	1354312.597	MSSA	2347752.273	1476680.854	MSSA	2352460.935	1420633.265
MRSA	2244789.981	1376259.186	MRSA	2266099.482	1363076.345	MSSA	2277464.305	1300087.463	MSSA	2289044.366	1410843.62
MRSA	2251399.673	1417046.758	MRSA	2448645.771	1452689.167	MSSA	2306715.612	1460095.592	MSSA	2255792.287	1406138.65
MRSA	2211331.866	1508675.067	MRSA	2361015.657	1440787.632	MSSA	2341243.399	1508873.475	MSSA	2212362.682	1509241.006
MRSA	2254490.536	1343645.059	MRSA	2376251.423	1393044.475	MSSA	2157019.96	1475804.874	MSSA	2245994.114	1402202.388
MRSA	2365289.455	1443105.246	MRSA	2278271.939	1295217.12	MSSA	2289831.63	1371340.907	MSSA	2281804.297	1417674.328
MRSA	2105974.075	1346351.85	MRSA	2298132.722	1403004.17	MSSA	2291111.119	1501604.308	MSSA	2213776.93	1462443.032
MRSA	2258381.675	1358953.05	MRSA	2283018.883	1388865.246	MSSA	2224027.184	1367046.383	MSSA	2032973.476	1323845.843
MRSA	2282861.542	1398518.816	MRSA	2168486.44	1286179.993	MSSA	2271722.685	1349528.637	MSSA	2032973.476	1323845.843
MRSA	2388347.712	1407861.635	MRSA	2397627.339	1295467.012	MSSA	2259696.063	1479676.49	MSSA	1970925.521	1292170.097
MRSA	2253227.694	1396120.299	MRSA	2187186.355	1420807.58	MSSA	2286664.746	1480610.579	MSSA	2170497.911	1400715.1
MRSA	2212003.595	1458488.364	MRSA	2113886.639	1264534.349	MSSA	2186151.83	1499043.534	MSSA	2272147.04	1492542.121
MRSA	2051380.4	1323504.573	MRSA	2354123.387	1315154.211	MSSA	2186151.83	1499043.534	MSSA	2133045.129	1360727.491
MRSA	2289474.865	1198279.227	MRSA	2394058.384	1247358.243	MSSA	2234973.292	1478593.2	MSSA	2284639.618	1271673.046
MRSA	2436366.282	1454253.713	MRSA	2435616.791	1374592.685	MSSA	2202374.296	1297333.891	MSSA	2178166.926	1375799.364
MRSA	2216083.756	1304294.824	MRSA	2302083.192	1368212.454	MSSA	2273497.007	1439904.99	MSSA	2249110.119	1398411.033
MRSA	2263202.852	1339238.769	MRSA	2247310.44	1278534.312	MSSA	2317310.03	1462425.699	MSSA	2218420.195	1451154.908
MRSA	2328956.756	1229216.418	MRSA	2288445.868	1388672.68	MSSA	2121039.052	1474427.777	MSSA	2181240.672	1375302.111
MRSA	2328956.756	1229216.418	MRSA	2264774.522	1358008.615	MSSA	2456106.654	1449936.596	MSSA	2366991.086	1477518.77
MRSA	2328956.756	1229216.418	MRSA	2271865.886	1366824.209	MSSA	2164099.956	1241411.924	MSSA	2286006.684	1450296.428
MRSA	2239279.728	1461565.267	MRSA	2398479.336	1313200.06	MSSA	2164099.956	1241411.924	MSSA	2105235.198	1444604.023
MRSA	2262111.005	1323916.215	MRSA	2276461.349	1332417.791	MSSA	2164099.956	1241411.924	MSSA	2321630.377	1458018.627
MRSA	2139665.329	1220168.027	MRSA	2196330.295	1370529.238	MSSA	2293051.569	1467998.408	MSSA	2323293.996	1434101.789
MRSA	2196980.573	1336247.973	MRSA	2271737.135	1294313.401	MSSA	2096567.964	1426383.777	MSSA	2279880.625	1452347.041
MRSA	2302430.229	1462175.17	MRSA	2229423.689	1279425.931	MSSA	2425449.976	1458847.936	MSSA	2039625.705	1303028.644
MRSA	2252986.23	1358747.932	MRSA	2222234.8	1275739.775	MSSA	2353192.312	1455383.755	MSSA	2283331.411	1352250.913
MRSA	2313362.646	1348803.8	MRSA	2264477.336	1310564.396	MSSA	2335922.469	1424110.705	MSSA	2351019.111	1427253.667
MRSA	2193683.316	1230173.097	MRSA	2284596.452	1335885.964	MSSA	2335922.469	1424110.705	MSSA	2305034.333	1477268.21
MRSA	2254818.826	1427007.124	MRSA	2312203.071	1409770.234	MSSA	2335922.469	1424110.705	MSSA	2355614.69	1488983.322
MRSA	2267848.642	1361920.146	MRSA	2276130.988	1381421.325	MSSA	2335922.469	1424110.705	MSSA	2190412.451	1522433.393
MRSA	2162460.963	1342578.555	MRSA	1986237.21	1318079.498	MSSA	2221699.017	1424834.517	MSSA	2257861.816	1404140.534
MRSA	2200915.079	1340908.194	MRSA	2287270.861	1385818.814	MSSA	2349285.527	1340135.439	MSSA	2275656.37	1389897.261
MRSA	2296552.932	1422566.744	MRSA	2278201.162	1377076.896	MSSA	2209643.299	1494138.951	MSSA	2287568.089	1385349.334
MRSA	2281306.637	1337311.559	MRSA	2388736.348	1293776.237	MSSA	2258746.429	1410173.939	MSSA	2270991.003	1366973.37
MRSA	2175897.619	1483706.163	MRSA	2291173.135	1250472.649	MSSA	2293289.691	1251575.183	MSSA	2249024.307	1400281.473
MRSA	2280214.059	1367847.724	MRSA	2291173.135	1250472.649	MSSA	2248543.398	1591642.878	MSSA	2337975.072	1443504.485
MRSA	2220398.133	1387102.529	MRSA	2245653.363	1326386.574	MSSA	2145487.666	1368218.849	MSSA	2309230.166	1432273.16
MRSA	2274892.563	1393409.501	MRSA	2223752.518	1333705.066	MSSA	2113564.783	1328130.398	MSSA	2258423.898	1387367.88
MRSA	2208105.954	1329565.062	MRSA	2333190.068	1321881.289	MSSA	2229423.896	1384848.417	MSSA	2219621.358	1473122.265
MRSA	2208597.007	1455026.719	MRSA	2100920.169	1259129.34	MSSA	2242992.945	1440210.385	MSSA	2159373.145	1467825.048
MRSA	2304829.865	1555639.073	MRSA	2298345.371	1378959.237	MSSA	2282332.714	1487387.468	MSSA	2272879.893	1413480.009
MRSA	2253327.391	1428612.039	MRSA	2388615.205	1236561.784	MSSA	2169453.639	1401646.144	MSSA	2276571.22	1362456.614
MRSA	2298381.487	1437288.532	MRSA	2261255.074	1342732.902	MSSA	2202434.144	1481820.835	MSSA	2149387.322	1409371.193
MRSA	2195660.474	1375049.617	MRSA	2223668.621	1360546.312	MSSA	2363580.611	1431728.765	MSSA	2196998.784	1504899.963
MRSA	2276967.086	1373301.788	MRSA	2290017.674	1358623.352	MSSA	2250118.033	1401197.154	MSSA	2337604.274	1406866.594
MRSA	2284606.478	1350161.081	MRSA	2318069.141	1407796.054	MSSA	2249387.756	1483258.756	MSSA	2255965.052	1305497.271
MRSA	2092097.377	1217146.659	MRSA	2383803.679	1315670.678	MSSA	2257078.857	1377148.798	MSSA	2252315.137	1408475.088
MRSA	2257078.945	1405600.283	MRSA	2067063.622	1355760.153	MSSA	2249409.536	1354469.646	MSSA	2436611.63	1305024.02
MRSA	2362604.86	1407960.678	MRSA	2319458.661	1330823.688	MSSA	2164234.507	1449230.468	MSSA	2185249.106	1341656.241
MRSA	2379559.58	1360289.959	MRSA	2388751.282	1306390.616	MSSA	2252069.384	1455671.215	MSSA	2238782.701	1481010.077
MRSA	2210052.298	1512853.957	MRSA	2116700.937	1352004.811	MSSA	2333340.162	1491984.051	MSSA	2336955.616	1496001.519
MRSA	2254955.695	1327213.437	MRSA	2257080.221	1349299.45	MSSA	2194650.683	1431048.144	MSSA	2396345.49	1456064.39
MRSA	2256489.124	1398011.364	MRSA	2281726.357	1388379.706	MSSA	2321381.475	1327224.004	MSSA	2253350.272	1318012.803
MRSA	2225570.578	1349765.982	MRSA	2206063.273	1347192.247	MSSA	2081959.71	1540164.869	MSSA	2290518.252	1433208.917
MRSA	2182589.268	1490887.369	MRSA	2255471.705	1373052.241	MSSA	2228780.879	1436994.105	MSSA	2180666.646	1497994.127
MRSA	2436049.168	1461827.463	MRSA	2285540.152	1366010.032	MSSA	2294055.757	1470927.573	MSSA	2255740.329	1355334.069
MRSA	2283720.977	1389386.01	MRSA	2174021.33	1377313.045	MSSA	2354103.337	1499770.532	MSSA	2271055.255	1532124.893
MRSA	2283720.977	1389386.01	MRSA	2253650.1	1345376.374	MSSA	2335636.73	1497563.457	MSSA	2213850.861	1518144.408
MRSA	2202461.296	1446526.491	MRSA	2252930.609	1377738.669	MSSA	2199214.474	1547925.758	MSSA	2255870.824	1461067.842
MRSA	2373097.719	1429812.3	MRSA	2300301.593	1345541.53	MSSA	2110744.522	1380424.948	MSSA	2228755.562	1376818.836
MRSA	2131397.002	1370797.143	MRSA	2210601.685	1313844.662	MSSA	2150104.895	1481630.058	MSSA	2109238.84	1383678.741
MRSA	2210657.755	1364525.035	MRSA	2287170.836	1285192.992	MSSA	2318979.49	1488080.376	MSSA	2262235.531	1488084.814
MRSA	2225888.69	1444287.279	MRSA	2317487.264	1408267.969	MSSA	2321962.675	1473748.849	MSSA	2328616.665	1431520.722
MRSA	2153804.312	1425415.946	MRSA	2339607.624	1455609.412	MSSA	2102963.299	1357097.301	MSSA	2114957.276	1371105.773
MRSA	2249676.292	1301356.542	MRSA	2244924.916	1295100.864	MSSA	2296043.275	1336719.088	MSSA	2203635.581	1430225.31
MRSA	2151016.078	1461373.064	MRSA	2196815.28	1363735.629	MSSA	2308869.444	1357642.572	MSSA	2288452.785	1470981.666
MRSA	2291714.097	1413799.197	MRSA	2244227.322	1366278.459	MSSA	2307644.524	1365530.022	MSSA	2199268.868	1326683.843
MRSA	2122980.626	1384069.956	MRSA	2153649.42	1252579.724	MSSA	2307644.524	1365530.022	MSSA	2246960.672	1511242.398
MRSA	2189747.829	1364462.651	MRSA	2240041.044	1207271.425	MSSA	2307644.524	1365530.022	MSSA	2112691.031	1441525.183
MRSA	2309852.524	1367952.77	MRSA	2340323.23	1315441.319	MSSA	2358606.275	1495070.13	MSSA	2251140.537	1455908.72
MRSA	2268994.648	1312830.975	MRSA	2222612.119	1356628.817	MSSA	2358606.275	1495070.13	MSSA	2281848.874	1417614.631
MRSA	2239881.324	1404488.185	MRSA	2384632.938	1305535.781	MSSA	2358606.275	1495070.13	MSSA	2120722.677	1538064.138
MRSA	2240445.508	1200867.45	MRSA	2189447.202	1368463.021	MSSA	2358606.275	1495070.13	MSSA	2281672.6	1457564.549
MRSA	2310467.382	1436139.89	MRSA	2280411.803	1335849.278	MSSA	2284450.322	1486244.324	MSSA	2118135.967	1434118.701
MRSA	2318655.82	1512303.501	MRSA	2273623.054	1366640.933	MSSA	2360088.183	1390084.827	MSSA	2139801.249	1459101.301
MRSA	2281773.736	1365226.374	MRSA	2238591.684	1328407.669	MSSA	2154357.215	1439657.897	MSSA	2247039.905	1417661.047
MRSA	2213564.608	1489829.525	MRSA	2280460.566	1362000.616	MSSA	2371935.189	1374530.078	MSSA	2236314.589	1378862.177
MRSA	2213564.608	1489829.525	MRSA	2215908.816	1301150.057	MSSA	2371935.189	1374530.078	MSSA	2320958.039	1433130.503
MRSA	2213564.608	1489829.525	MRSA	2327545.826	1337486.731	MSSA	2371935.189	1374530.078	MSSA	2289534.767	1480195.689
MRSA	2203069.926	1327222.128	MRSA	2350134.509	1340139.421	MSSA	2323540.581	1239310.995	MSSA	2246465.019	1390294.609
MRSA	2199294.538	1323572.345	MRSA	2253528.945	1300200.898	MSSA	2323540.581	1239310.995	MSSA	2320450.692	1379870.981
MRSA	2251399.673	1417046.758	MRSA	2400731.513	1434689.901	MSSA	2238949.66	1277880.765	MSSA	2367511.999	1474736.944
MRSA	2310628.366	1212496.796	MRSA	2203363.796	1515248.218	MSSA	2075383.389	1582825.642	MSSA	2288188.41	1422930.672
MRSA	2268367.33	1429683.519	MRSA	2278625.411	1336957.488	MSSA	2075383.389	1582825.642	MSSA	2321428.651	1213841.243
MRSA	2383821.354	1365074.781	MRSA	2302624.239	1495934.295	MSSA	2108868.485	1520785.925	MSSA	2125016.883	1433144.791
MRSA	2293888.294	1481889.253	MRSA	2345665.765	1288521.154	MSSA	2097816.341	1383430.838	MSSA	2120353.516	1587721.038
MRSA	2264449.068	1357852.483	MRSA	2293157.107	1339002.882	MSSA	2291353.144	1278343.198	MSSA	2041286.168	1376587.727
MRSA	2198557.527	1443927.674	MRSA	2268043.056	1356777.43	MSSA	2291353.144	1278343.198	MSSA	2071694.802	1381534.237
MRSA	2256702.987	1365413.79	MRSA	2258197.534	1361997.029	MSSA	2291353.144	1278343.198	MSSA	2088936.485	1518612.259
MRSA	2266462.544	1350571.703	MRSA	2281976.303	1375319.23	MSSA	2234353.213	1419602.861	MSSA	2184193.316	1476929.081
MRSA	2158703.224	1423717.441	MRSA	2231124.638	1286624.543	MSSA	2262578.836	1370233.952	MSSA	2097537.367	1438875.404
MRSA	2292395.382	1452189.267	MRSA	2261283.6	1350776.482	MSSA	2278614.841	1429126.094	MSSA	2144848.621	1339139.288
MRSA	2183738.171	1444019.779	MRSA	2244045.792	1456589.093	MSSA	2283908.707	1351936.293	MSSA	2317405.629	1236127.088
MRSA	2286358.306	1265891.217	MRSA	2178909.38	1485173.437	MSSA	2176341.972	1355830.996	MSSA	2262987.623	1388977.151
MRSA	2127679.629	1327230.173	MRSA	2371788.519	1281436.944	MSSA	2180438.379	1492416.818	MSSA	2094342.134	1530338.171
MRSA	2298341.052	1423075.853	MRSA	2175439.225	1435806.762	MSSA	2214760.232	1467750.629	MSSA	2257606.079	1433420.138
MRSA	2139578.3	1482385.79	MRSA	2163641.134	1302598.721	MSSA	2218653.889	1397504.186	MSSA	2310242.47	1475889.122
MRSA	2127971.027	1366841.781	MRSA	2192399.556	1527958.25	MSSA	2286055.818	1479838.615	MSSA	2113245.003	1439516.462
MRSA	2357292.364	1308273.013	MRSA	2321307.404	1258902.766	MSSA	2175725.199	1436664.061	MSSA	2235878.205	1235638.652
MRSA	2364533.067	1404670.642	MRSA	2291231.521	1381478.367	MSSA	2332932.67	1437434.853	MSSA	2215580.438	1430567.117
MRSA	2364533.067	1404670.642	MRSA	2263169.075	1315488.78	MSSA	2100202.854	1535617.464	MSSA	2161894.397	1423540.094
MRSA	2266577.187	1350574.869	MRSA	2257678.202	1350624.997	MSSA	2361279.844	1463164.473	MSSA	2255345.009	1420494.481
MRSA	2309290.331	1574873.406	MRSA	2264583.373	1364325.917	MSSA	2162243.191	1462470.151	MSSA	2286737.796	1477975.661
MRSA	2246152.129	1468954.389	MRSA	2256092.501	1366458.506	MSSA	2212023.829	1474354.173	MSSA	2246961.899	1412874.744
MRSA	2247153.364	1396737.335	MRSA	2202612.993	1328289.616	MSSA	2221221.9	1433772.942	MSSA	2220050.41	1383520.676
MRSA	2032973.476	1323845.843	MRSA	2179215.224	1504880.177	MSSA	2320381.152	1332527.245	MSSA	2401474.284	1406993.287
MRSA	2264170.092	1438774.366	MRSA	2202771.65	1606937.432	MSSA	2295465.441	1452139.152	MSSA	2274627.044	1285423.349
MRSA	2288951.857	1343793.534	MRSA	2239512.499	1367003.131	MSSA	2306933.946	1460522.133	MSSA	2401372.315	1500514.68
MRSA	2343838.316	1294387.002	MRSA	2285435.204	1349552.027	MSSA	2284364.424	1400773.831	MSSA	2443260.486	1450183.696
MRSA	2241053.167	1322720.059	MRSA	2260615.649	1347435.857	MSSA	2308305.763	1517149.605	MSSA	2233286.282	1428660.858
MRSA	2255667.931	1337831.131	MRSA	2322619.475	1421086.779	MSSA	2205718.925	1382699.14	MSSA	2255408.741	1415678.497
MRSA	2222104.054	1266942.437	MRSA	2108483.164	1226188.417	MSSA	2257928.021	1466461.243	MSSA	2395058.806	1460990.236
MRSA	2286857.383	1414837.749	MRSA	2289587.856	1358827.212	MSSA	2341011.451	1503328.902	MSSA	2282295.578	1417726.132
MRSA	2294686.971	1369857.461	MRSA	2283663.551	1353225.57	MSSA	2201429.568	1475365.208	MSSA	2145374.128	1409324.16
MRSA	2319786.436	1283957.553	MRSA	2241877.284	1461837.132	MSSA	2201429.568	1475365.208	MSSA	2156765.636	1193717.697
MRSA	2238310.18	1282651.722	MRSA	2247720.943	1354331.772	MSSA	2201429.568	1475365.208	MSSA	2198321.103	1404478.813
MRSA	2187990.887	1331863.288	MRSA	2198436.943	1467550.907	MSSA	2201429.568	1475365.208	MSSA	2216553.884	1456311.545
MRSA	2283271.854	1299995.331	MRSA	2321307.404	1258902.766	MSSA	2452420.28	1391065.156	MSSA	2164485.668	1486891.002
MRSA	2255471.705	1373052.241	MRSA	2214428.362	1342862.897	MSSA	2365346.367	1265267.858	MSSA	2095133.446	1469706.437
MRSA	2235494.139	1299057.192	MRSA	2265867.513	1420564.95	MSSA	2240100.68	1419184.382	MSSA	2159039.569	1228351.341
MRSA	2376058.438	1473533.555	MRSA	2289685.152	1422294.247	MSSA	2127206.718	1566667.511	MSSA	2346119.702	1501568.885
MRSA	2283728.598	1348733.26	MRSA	2154649.903	1460974.506	MSSA	2201071.604	1421102.528	MSSA	2320899.726	1382194.998
MRSA	2169199.167	1496885.699	MRSA	2288939.94	1423153.169	MSSA	2277938.979	1381499.913	MSSA	2230506.31	1416650.262
MRSA	2239321.122	1456737.541	MRSA	2032353.57	1498293.233	MSSA	2313402.752	1472187.421	MSSA	2160479.385	1240708.623
MRSA	2268052.206	1368155.919	MRSA	2448645.771	1452689.167	MSSA	2127792.939	1371754.091	MSSA	2318817.728	1272214.947
MRSA	2360909.136	1469081.209	MRSA	2325334.906	1449317.057	MSSA	2155983.137	1217435.954	MSSA	2241099.854	1387903.554
MRSA	2347964.256	1294734.016	MRSA	2191215.895	1487455.831	MSSA	2177396.875	1477358.405	MSSA	2329527.142	1436416.205
MRSA	2186326.066	1457921.947	MRSA	2191215.895	1487455.831	MSSA	2166139.771	1475118.497	MSSA	2313218.466	1425968.309
MRSA	2332090.632	1358555.663	MRSA	2191215.895	1487455.831	MSSA	2244281.089	1443869.561	MSSA	2020263.959	1308024.556
MRSA	2267734.551	1422076.893	MRSA	2288188.41	1422930.672	MSSA	2244281.089	1443869.561	MSSA	2323386.821	1434779.047
MRSA	2247543.143	1475233.552	MRSA	2209896.667	1469805.254	MSSA	2282633.795	1435113.087	MSSA	2356068.257	1429153.615
MRSA	2301869.646	1423170.854	MRSA	2222148.532	1347051.076	MSSA	2282633.795	1435113.087	MSSA	2264579.984	1472241.976
MRSA	2152796.337	1483313.939	MRSA	2265155.843	1460024.717	MSSA	2181789.847	1421377.55	MSSA	2372242.231	1299905.999
MRSA	2247443.389	1356878.185	MRSA	2304606.952	1430545.396	MSSA	2389861.461	1302921.182	MSSA	2203298.891	1429817.313
MRSA	2225705.59	1617503.276	MRSA	2291637.748	1462364.601	MSSA	2249408.419	1405143.703	MSSA	2229892.699	1473893.196
MRSA	2151415.262	1481317.484	MRSA	2272761.191	1436851.15	MSSA	2302860.588	1473669.603	MSSA	2229892.699	1473893.196
MRSA	2280189.833	1364524.542	MRSA	2338362.019	1492040.275	MSSA	2201516.071	1435712.887	MSSA	2204974.582	1387859.607
MRSA	2090649.241	1422733.481	MRSA	2236291.075	1403384.358	MSSA	2253902.763	1465251.146	MSSA	2223106.219	1396152.527
MRSA	2306058.404	1487741.503	MRSA	2247670.333	1305597.815	MSSA	2253902.763	1465251.146	MSSA	2223907.181	1474088.959
MRSA	2267618.972	1467741.014	MRSA	2266554.061	1430583.626	MSSA	2253902.763	1465251.146	MSSA	2314348.355	1496049.422
MRSA	2204511.887	1385630.479	MRSA	2234097.425	1437451.656	MSSA	2201748.359	1308268.369	MSSA	2281366.854	1477369.421
MRSA	2242965.38	1480616.397	MRSA	2304986.016	1325485.223	MSSA	2291685.499	1518869.352	MSSA	2153804.312	1425415.946
MRSA	2257604.393	1423631.722	MRSA	2288847.687	1482717.581	MSSA	2123714.457	1379157.413	MSSA	2135145.844	1460265.257
MRSA	2239749.703	1260584.323	MRSA	2363150.909	1437084.172	MSSA	2333390.675	1442210.951	MSSA	2252332.299	1404091.106
MRSA	2202831.277	1354554.949	MRSA	2246159.261	1398624.877	MSSA	2232272.464	1412575.149	MSSA	2298338.104	1373138.071
MRSA	2317899.154	1310274.32	MRSA	2234834.766	1430952.739	MSSA	2287471.251	1448978.716	MSSA	2298338.104	1373138.071
MRSA	2205027.166	1374457.036	MRSA	2195270.83	1649611.178	MSSA	2158891.697	1471906.45	MSSA	2293258.946	1455428.067
MRSA	2303550.327	1427268.758	MRSA	2358640.682	1464424.677	MSSA	2240070.46	1269233.206	MSSA	2029683.555	1312413.933
MRSA	2183992.677	1436639.482	MRSA	2285309.891	1483814.694	MSSA	2164238.025	1242470.536	MSSA	2273523.725	1393132.487
MRSA	2244046.031	1363017.409	MRSA	2224354.277	1356396.253	MSSA	2240538.332	1401157.547	MSSA	2389150.59	1283089.085
MRSA	2294661.508	1424012.703	MRSA	2190566.428	1527019.819	MSSA	2182453.436	1497228.39	MSSA	2229525.133	1336012.972
MRSA	2199335.821	1548832.109	MRSA	2328066.411	1455552.269	MSSA	2255398.625	1371085.99	MSSA	2230546.619	1430379.691
MRSA	2242776.775	1486622.947	MRSA	2148927.023	1423886.333	MSSA	2293948.847	1431777.667	MSSA	2272038.409	1385697.564
MRSA	2211054.796	1359690.216	MRSA	2272034.51	1384597.588	MSSA	2110547.528	1446183.852	MSSA	2255654.168	1298961.682
MRSA	2238486.618	1275226.452	MRSA	2131360.954	1446540.391	MSSA	2129622.782	1486535.424	MSSA	2102316.78	1213423.61
MRSA	2300097.691	1330572.144	MRSA	2136629.341	1408900.537	MSSA	2129622.782	1486535.424	MSSA	2316149.604	1380182.756
MRSA	2155992.662	1241503.631	MRSA	2189222.489	1360798.787	MSSA	2129622.782	1486535.424	MSSA	2206139.381	1287512.85
MRSA	2305476.451	1489766.012	MRSA	2375642.752	1474529.546	MSSA	2099610.633	1536892.778	MSSA	2187990.887	1331863.288
MRSA	2264390.343	1344044.113	MRSA	2288193.308	1366446.568	MSSA	2286982.674	1482460.473	MSSA	2245368.428	1432891.673
MRSA	2374518.789	1286052.061	MRSA	2176614.778	1284333.134	MSSA	2317136.828	1431074.75	MSSA	2106348.223	1512405.514
MRSA	2202509.448	1284023.483	MRSA	2175646.612	1240002.465	MSSA	2237288.724	1471262.914	MSSA	2103782.193	1396873.556
MRSA	2195216.264	1432009.361	MRSA	2194124.26	1345037.676	MSSA	2275436.876	1215752.73	MSSA	2282140.847	1445260.069
MRSA	2341145.6	1355438.994	MRSA	2223660.799	1440602.29	MSSA	2366529.741	1375005.127	MSSA	2358606.275	1495070.13
MRSA	2248077.719	1465109.749	MRSA	2195520.286	1414763.374	MSSA	2157943.106	1395334.446	MSSA	2251399.673	1417046.758
MRSA	2274064.979	1377068.84	MRSA	2233859.811	1310562.373	MSSA	2150850.135	1446411.238	MSSA	2249831.188	1448975.799
MRSA	2357445.321	1303962.668	MRSA	2190263.682	1519456.484	MSSA	2123967.601	1350580.879	MSSA	2349137.64	1452472.481
MRSA	2411570.473	1381074.084	MRSA	2091838.497	1325778.599	MSSA	2123967.601	1350580.879	MSSA	2287511.276	1409393.63
MRSA	2191644.861	1409635.914	MRSA	2252262.808	1396829.019	MSSA	2123967.601	1350580.879	MSSA	2149537.583	1442407.32
MRSA	2274821.725	1276674.55	MRSA	2259379.691	1411316.473	MSSA	2320207.604	1467180.446	MSSA	2149537.583	1442407.32
MRSA	2428708.172	1399448.914	MRSA	2312951.648	1442441.659	MSSA	2364641.469	1309506.953	MSSA	2295341.845	1521288.138
MRSA	2242927.475	1451492.242	MRSA	2290084.939	1269436.69	MSSA	2075383.389	1582825.642	MSSA	2332792.852	1413960.582
MRSA	2222488.558	1278923.904	MRSA	2262041.731	1187520.942	MSSA	2075383.389	1582825.642	MSSA	2200930.169	1511986.055
MRSA	2135107.5	1501889.705	MRSA	2315684.652	1485223.115	MSSA	2354593.952	1499262.366	MSSA	2329205.95	1486356.629
MRSA	2300832.089	1399598.022	MRSA	2272840.53	1445053.284	MSSA	2246622.529	1350018.4	MSSA	2287306.83	1460736.495
MRSA	2263729.661	1349633.114	MRSA	2236895.464	1310586.684	MSSA	2297970.854	1417967.75	MSSA	2246825.253	1369093.853
MRSA	2235087.65	1280061.348	MRSA	2370397.77	1474258.982	MSSA	2474516.899	1441179.274	MSSA	2307232.272	1371220.764
MRSA	2307665.261	1373062.922	MRSA	2400937.901	1435365.235	MSSA	2238583.096	1537361.352	MSSA	2229219.732	1447244.437
MRSA	2381983.558	1458802.402	MRSA	2232089.044	1308955.132	MSSA	2238583.096	1537361.352	MSSA	2300582.079	1453994.815
MRSA	2275329.32	1361016.92	MRSA	2153145.715	1399282.42	MSSA	2238583.096	1537361.352	MSSA	2191114.553	1348241.697
MRSA	2244573.114	1415228.507	MRSA	2190869.144	1442343.03	MSSA	2238583.096	1537361.352	MSSA	2318804.339	1533320.59
MRSA	2283210.782	1384200.532	MRSA	2165589.186	1470688.944	MSSA	2185291.634	1444596.763	MSSA	2198870.543	1555886.859
MRSA	2296182.031	1548672.984	MRSA	2254832.067	1349100.77	MSSA	2194362.395	1365912.212	MSSA	2335250.478	1225237.893
MRSA	2346918.71	1457632.417	MRSA	2232272.464	1412575.149	MSSA	2240037.943	1444290.355	MSSA	2266660.238	1496285.894
MRSA	2265891.989	1419044.617	MRSA	2237986.66	1448156.395	MSSA	2328456.814	1354688.241	MSSA	2198735.827	1562243.235
MRSA	2136372.104	1235388.683	MRSA	2190099.37	1331731.997	MSSA	2292103.09	1417642.383	MSSA	2289669.742	1521714.283
MRSA	2176427.847	1280510.6	MRSA	2121145.789	1214842.499	MSSA	2219700.225	1453603.205	MSSA	2314227.266	1496618.11
MRSA	2289405.444	1539928.316	MRSA	2212325.462	1311802.012	MSSA	2406930.868	1384617.154	MSSA	2314227.266	1496618.11
MRSA	2252926.436	1355108.831	MRSA	2159566.164	1431533.962	MSSA	2208286.593	1468208.688	MSSA	2153881.329	1472211.131
MRSA	2348057.601	1458025.312	MRSA	2049309.433	1372440.672	MSSA	2295248.021	1533468.009	MSSA	2091975.121	1535959.983
MRSA	2073189.801	1229752.188	MRSA	2185393.877	1420403.828	MSSA	2173997.65	1466580.41	MSSA	2091975.121	1535959.983
MRSA	2347985.591	1337395.683	MRSA	2246655.867	1397981.844	MSSA	2173446.27	1466890.448	MSSA	2091975.121	1535959.983
MRSA	2347985.591	1337395.683	MRSA	2296560.591	1513396.034	MSSA	2256832.645	1405506.352	MSSA	2294057.555	1470684.498
MRSA	2421232.154	1329344.558	MRSA	2153793.592	1312446.965	MSSA	2208425.186	1243372.945	MSSA	2166808.313	1416672.353
MRSA	2253758.597	1342088.885	MRSA	2212610.034	1487689.509	MSSA	2166777.361	1509458.681	MSSA	2285288.661	1524257.733
MRSA	2359014.882	1441002.465	MRSA	2217262.273	1301376.95	MSSA	2280979.308	1334262.183	MSSA	2263988.671	1304697.304
MRSA	2436146.911	1335531.582	MRSA	2293907.705	1422379.831	MSSA	2261418.5	1396143.503	MSSA	2263988.671	1304697.304
MRSA	2246439.822	1464435.928	MRSA	2370713.722	1467018.018	MSSA	2277311.538	1284861.626	MSSA	2263988.671	1304697.304
MRSA	2203451.58	1536798.083	MRSA	2099007.184	1520754.358	MSSA	2182395.19	1422384.377	MSSA	2208321.187	1486726.578
MRSA	2288655.802	1368989.075	MRSA	2116399.471	1365583.828	MSSA	2312504.017	1432010.119	MSSA	2409779.074	1423940.302
MRSA	2302232.957	1497549.11	MRSA	2287269.834	1413982.153	MSSA	2230983.965	1357553.369	MSSA	2263723.719	1525234.957
MRSA	2212734.55	1370039.387	MRSA	2287269.834	1413982.153	MSSA	2230983.965	1357553.369	MSSA	2300747.974	1498343.654
MRSA	2341257.091	1437582.285	MRSA	2171540.087	1365100.216	MSSA	2278365.962	1449592.59	MSSA	2283909.203	1360659.99
MRSA	2222426.763	1284624.888	MRSA	2104483.336	1180056.742	MSSA	2231506.012	1411774.388	MSSA	2094080.965	1381187.009
MRSA	2200698.009	1521298.755	MRSA	2175062.486	1464391.775	MSSA	2266333.636	1232425.596	MSSA	2203210.44	1466702.136
MRSA	2222272.03	1367149.099	MRSA	2303628.336	1428519.093	MSSA	2347777.882	1550667.132	MSSA	2363412.285	1304037.694
MRSA	2266384.563	1344782.822	MRSA	2240112.266	1269767.631	MSSA	2120770.004	1460468.546	MSSA	2267174.527	1334811.684
MRSA	2060187.624	1539357.921	MRSA	2217004.127	1429951.399	MSSA	2120770.004	1460468.546	MSSA	2251559.05	1418357.573
MRSA	2310909.824	1564362.06	MRSA	2250309.638	1400811.892	MSSA	2147162.068	1446846.864	MSSA	2265176.236	1430083.561
MRSA	2338613.682	1441965.107	MRSA	2200414.492	1540809.162	MSSA	2265176.236	1430083.561	MSSA	2211719.729	1257781.974
MRSA	2226061.676	1616490.052	MRSA	2297906.971	1254226.042	MSSA	2333084.086	1417414.104	MSSA	2099292.251	1230486.455
MRSA	2075727.435	1586187.351	MRSA	2388729.027	1433701.958	MSSA	2223757.095	1474021.992	MSSA	2238084.866	1271731.026
MRSA	2275793.628	1396409.115	MRSA	2175308.827	1486913.654	MSSA	2201474.954	1491123.027	MSSA	2227193.118	1421757.575
MRSA	2293170.894	1423153.104	MRSA	2175851.551	1351726.201	MSSA	2210075.652	1457400.562	MSSA	2164801.059	1377454.218
MRSA	2242724.564	1448544.602	MRSA	2312348.65	1505507.994	MSSA	2273435.623	1436868.106	MSSA	2239491.083	1449118.611
MRSA	2319388.476	1438989.399	MRSA	2387992.537	1298574.121	MSSA	2079549.398	1390729.427	MSSA	2259669.123	1428408.846
MRSA	2299174.297	1352972.85	MRSA	2333039.765	1460654.246	MSSA	2259586.909	1346217.736	MSSA	2266294.667	1493247.418
MRSA	2247538.821	1251790.147	MRSA	2182510.355	1427737.792	MSSA	2236898.959	1305684.751	MSSA	2222055.661	1500377.133
MRSA	2162718.337	1401123.305	MRSA	2182510.355	1427737.792	MSSA	2152150.935	1478678.328	MSSA	2259691.741	1366274.689
MRSA	2304458.132	1372864.454	MRSA	2326218.525	1497803.357	MSSA	2111400.647	1467162.836	MSSA	2217455.804	1366867.229
MRSA	2177840.3	1306947.201	MRSA	2139463.662	1428986.72	MSSA	2111400.647	1467162.836	MSSA	2161034.138	1384061.277
MRSA	2264390.343	1344044.113	MRSA	2186520.86	1481030.529	MSSA	2111400.647	1467162.836	MSSA	2279725.767	1359001.284
MRSA	2319580.908	1479454.529	MRSA	2136228.682	1410260.63	MSSA	2047100.59	1504885.87	MSSA	2201021.96	1269887.331
MRSA	2312560.048	1524420.365	MRSA	2157821.306	1460624.289	MSSA	2307608.475	1353930.311	MSSA	2235109.666	1433925.822
MRSA	2300753.445	1444478.64	MRSA	2179821.792	1470260.538	MSSA	2288297.519	1271850.531	MSSA	2202502.231	1519088.854
MRSA	2228955.474	1278591.661	MRSA	2247859.733	1185821.385	MSSA	2288297.519	1271850.531	MSSA	2164998.717	1394248.671
MRSA	2322186.845	1482360.527	MRSA	2268763.455	1491225.157	MSSA	2275652.815	1426271.88	MSSA	2312219.586	1229867.424
MRSA	2237139.512	1349113.874	MRSA	2222322.416	1285514.947	MSSA	2235934.87	1416609.036	MSSA	2039231.967	1359787.31
MRSA	2032550.255	1498267.97	MRSA	2134758.534	1358907.561	MSSA	2189511.364	1297779.881	MSSA	2262245.757	1362731.729
MRSA	2380786.73	1307346.002	MRSA	2201104.485	1409137.299	MSSA	2414788.423	1403941.322	MSSA	2176314.195	1404037.32
MRSA	2342363.208	1420892.591	MRSA	2245421.732	1511415.939	MSSA	2248016.261	1469259.624	MSSA	2255619.552	1347603.519
MRSA	2194275.986	1379943.142	MRSA	2195497.96	1505643.91	MSSA	2216459.397	1392354.706	MSSA	2386957.69	1304471.876
MRSA	2044166.806	1278325.872	MRSA	2161963.382	1623029.227	MSSA	2381476.966	1405833.221	MSSA	2284531.535	1290362.816
MRSA	2222345.363	1363885.372	MRSA	2118709.266	1183299.648	MSSA	2334842.221	1348066.456	MSSA	2340471.115	1435588.051
			MRSA	2259273.445	1406724.141	MSSA	2138892.489	1391880.181	MSSA	2281792.479	1392048.218
			MRSA	2089626.323	1338333.348	MSSA	2250806.672	1371554.098	MSSA	2326537.867	1324821.175
			MRSA	2232508.085	1458029.541	MSSA	2149903.114	1406872.863	MSSA	2326537.867	1324821.175
			MRSA	2216122.891	1477783.465	MSSA	2163314.822	1237780.28	MSSA	2326537.867	1324821.175
			MRSA	2271207.88	1440095.629	MSSA	2193218.787	1433069.151	MSSA	2286213.806	1461473.703
			MRSA	2308060.172	1259618.887	MSSA	2187571.067	1481035.184	MSSA	2235089.494	1280068.985
			MRSA	2324306.507	1231646.873	MSSA	2159144.146	1447295.92	MSSA	2255293.267	1447370.263
			MRSA	2289648.738	1482032.558	MSSA	2159144.146	1447295.92	MSSA	2310820.936	1557924.356
			MRSA	2296487.184	1453462.93	MSSA	2159144.146	1447295.92	MSSA	2202600.428	1382223.298
			MRSA	2171584.106	1489219.566	MSSA	2286037.815	1463416.532	MSSA	2215440.346	1440009.865
			MRSA	2238183.678	1327295.364	MSSA	2286037.815	1463416.532	MSSA	2236182.981	1296128.987
			MRSA	2183853.486	1604971.089	MSSA	2301420.314	1506981.387	MSSA	2224948.656	1460250.842
			MRSA	2271424.962	1445322.214	MSSA	2301420.314	1506981.387	MSSA	2233165.279	1428524.286
			MRSA	2137372.852	1339670.426	MSSA	2261283.6	1350776.482	MSSA	2217591.885	1425734.343
			MRSA	2282650.656	1415147.554	MSSA	2328579.059	1415855.776	MSSA	2217591.885	1425734.343
			MRSA	2156804.249	1330348.675	MSSA	2328579.059	1415855.776	MSSA	2217591.885	1425734.343
			MRSA	2162758.547	1394539.832	MSSA	2144111.032	1378366.19	MSSA	2304402.61	1325533.467
			MRSA	2278770.688	1415736.83	MSSA	2239931.556	1345111.356	MSSA	2182220.757	1458607.813
			MRSA	2296999.205	1422995.755	MSSA	2234285.321	1344710.134	MSSA	2339551.751	1395628.414
			MRSA	2155089.127	1421882.547	MSSA	2219756.002	1451153.759	MSSA	2279617.855	1375858.588
			MRSA	2096102.037	1370003.58	MSSA	2242622.733	1344316.672	MSSA	2333344.763	1263995.626
			MRSA	2306456.926	1495960.751	MSSA	2274134.157	1395744.637	MSSA	2355287.655	1548967.676
			MRSA	2206339.357	1302975.624	MSSA	2236100.708	1396780.766	MSSA	2246660.568	1389511.972
			MRSA	2276346.115	1426499.572	MSSA	2245360.026	1404671.58	MSSA	2239641.928	1412375.989
			MRSA	2368739.717	1408010.281	MSSA	2225854.773	1388879.985	MSSA	2119364.559	1200662.555
			MRSA	2156086.404	1323738.128	MSSA	2117875.846	1354068.962	MSSA	2249091.018	1475359.229
			MRSA	2259379.691	1411316.473	MSSA	2268338.834	1402876.869	MSSA	2233793.876	1302690.751
			MRSA	2187443.531	1494671.471	MSSA	2061667.472	1368360.816	MSSA	2268942.506	1357287.134
			MRSA	2139060.947	1497163.947	MSSA	2207564.312	1308273.252	MSSA	2344985.638	1536197.698
			MRSA	2301890.407	1523344.192	MSSA	2285260.475	1432110.755	MSSA	2344985.638	1536197.698
			MRSA	2241480.124	1452146.525	MSSA	2270393.399	1374147.51	MSSA	2344985.638	1536197.698
			MRSA	2352936.414	1238367.179	MSSA	2176567.441	1372543.661	MSSA	2261819.49	1346750.438
			MRSA	2271016.846	1440085.597	MSSA	2270008.877	1176401.721	MSSA	2246049.945	1462945.363
			MRSA	2282543.05	1375494.718	MSSA	2177468.201	1523256.525	MSSA	2042945.285	1284962.477
			MRSA	2175372.077	1413309.066	MSSA	2339787.157	1465760.184	MSSA	2131955.215	1459758.003
			MRSA	2170279.126	1494966.437	MSSA	2272947.992	1409229.908	MSSA	2066941.663	1511002.753
			MRSA	2161002.708	1384659.634	MSSA	2338206.656	1419030.304	MSSA	1976942.354	1320283.55
			MRSA	2240198.161	1517892.144	MSSA	2263608.86	1363994.713	MSSA	2325820.399	1489940.812
			MRSA	2330796.021	1442963.042	MSSA	2247523.719	1464487.323	MSSA	2257309.379	1403698.753
			MRSA	2284421.879	1415783.226	MSSA	2158229.996	1494238.529	MSSA	2223040.346	1407255.268
			MRSA	2250910.223	1331432.211	MSSA	2278361.464	1378439.853	MSSA	2248267.813	1565907.381
			MRSA	2348250.006	1501816.178	MSSA	2265147.997	1234131.728	MSSA	2313896.537	1493767.588
			MRSA	2157745.911	1487949.973	MSSA	2342027.407	1472911.901	MSSA	2242725.971	1438198.951
			MRSA	2232297.169	1296648.243	MSSA	2208355.451	1403491.499	MSSA	2183275.769	1495987.027
			MRSA	2323130.283	1500614.506	MSSA	2307644.524	1365530.022	MSSA	2227090.71	1422501.208
			MRSA	2201028.729	1315857.1	MSSA	2291046.827	1500833.967	MSSA	2243463.822	1449789.844
			MRSA	2265176.236	1430083.561	MSSA	2264986.748	1414292.253	MSSA	2136254.379	1424401.662
			MRSA	2175604.428	1303913.237	MSSA	2280062.553	1279060.228	MSSA	2227093.644	1446109.071
			MRSA	2181487.227	1500290.16	MSSA	2280062.553	1279060.228	MSSA	2394207.927	1451158.223
			MRSA	2309498.362	1356379.479	MSSA	2281157.096	1399273.194	MSSA	2181537.203	1339004.629
			MRSA	2338080.573	1373412.091	MSSA	2252272.694	1346470.244	MSSA	2259286.544	1336081.911
			MRSA	2131470.731	1354500.262	MSSA	2180467.401	1427187.507	MSSA	2306619.99	1244685.333
			MRSA	2058822.326	1369338.248	MSSA	2261026.251	1273932.087	MSSA	2200438.289	1428150.693
			MRSA	2199968.821	1517028.291	MSSA	2261026.251	1273932.087	MSSA	2301188.341	1565114.232
			MRSA	2326783.347	1442960.345	MSSA	2261026.251	1273932.087	MSSA	2287628.193	1370324.093
			MRSA	2326783.347	1442960.345	MSSA	2201038.841	1645536.303	MSSA	2229525.133	1336012.972
			MRSA	2431313.975	1331619.833	MSSA	2178353.746	1377960.09	MSSA	2229240.319	1607752.685
			MRSA	2098176.413	1211818.299	MSSA	2316756.172	1435305.312	MSSA	2105590.967	1519732.5
			MRSA	2133298.769	1345848.898	MSSA	2137488.913	1501231.713	MSSA	2474651.389	1358933.276
			MRSA	2430124.779	1456649.406	MSSA	2153556.306	1276734.797	MSSA	2333185.266	1298227.917
			MRSA	2288859.714	1386968.57	MSSA	2153556.306	1276734.797	MSSA	2176451.032	1494051.024
			MRSA	2177892.182	1395004.114	MSSA	2181537.203	1339004.629	MSSA	2303580.68	1264656.536
			MRSA	2190062.431	1331696.099	MSSA	2181537.203	1339004.629	MSSA	2241899.015	1479821.057
			MRSA	2190062.431	1331696.099	MSSA	2181537.203	1339004.629	MSSA	2232044.36	1394848.331
			MRSA	2160204.692	1439506.528	MSSA	2261643.759	1371875.659	MSSA	2465508.49	1464296.624
			MRSA	2261150.249	1429982.717	MSSA	2129132.868	1443767.05	MSSA	2343361.718	1284209.976
			MRSA	2261150.249	1429982.717	MSSA	2323649.352	1249164.442	MSSA	2216659.242	1454267.33
			MRSA	2171644.166	1505275.591	MSSA	2335457.778	1254628.274	MSSA	2237824.71	1364038.53
			MRSA	2225626.322	1411190.439	MSSA	2288606.714	1386998.471	MSSA	2252207.097	1434288.299
			MRSA	1951733.145	1296523.331	MSSA	2163687.95	1387362.297	MSSA	2160983.969	1400994.77
			MRSA	2184905.263	1217080.809	MSSA	2108665.936	1482983.014	MSSA	2173903.553	1236611.839
			MRSA	2067470.859	1366630.075	MSSA	2108665.936	1482983.014	MSSA	2173903.553	1236611.839
			MRSA	2246497.02	1399087.182	MSSA	2108665.936	1482983.014	MSSA	2173903.553	1236611.839
			MRSA	2240526.927	1388015.555	MSSA	2108665.936	1482983.014	MSSA	2060023.188	1539389.973
			MRSA	2068152.572	1511708.149	MSSA	2270205.681	1423528.392	MSSA	2140858.914	1286550.069
			MRSA	2224516.581	1248514.654	MSSA	2111093.517	1237950.685	MSSA	2341574.805	1484439.523
			MRSA	2389769.046	1389067.929	MSSA	2217146.032	1451437.239	MSSA	2261768.086	1412845.997
			MRSA	2265087.508	1428124.171	MSSA	2097344.807	1526635.397	MSSA	2145825.97	1492253.931
			MRSA	2202067.42	1243824.586	MSSA	2288402.438	1388674.511	MSSA	2289290.699	1485364.381
			MRSA	2272347.851	1388349.571	MSSA	2176011.539	1404039.943	MSSA	2289290.699	1485364.381
			MRSA	2219038.872	1491374.959	MSSA	2232225.076	1420646.052	MSSA	2284119.148	1482607.413
			MRSA	2099240.556	1329405.807	MSSA	2138575.204	1248524.331	MSSA	2412814.884	1467034.007
			MRSA	2124919.534	1405602.962	MSSA	2344404.725	1281238.48	MSSA	2387743.58	1469784.538
			MRSA	2286713.796	1476787.585	MSSA	2197662.386	1428799.455	MSSA	2387743.58	1469784.538
			MRSA	2161522.899	1425885.14	MSSA	2261244.387	1582450.12	MSSA	2222420.152	1273803.626
			MRSA	2321641.422	1218614.301	MSSA	2248456.083	1398585.6	MSSA	2210837.099	1348645.618
			MRSA	2109496.173	1397079.705	MSSA	2253002.704	1432425.208	MSSA	2291082.116	1493380.074
			MRSA	2319092.894	1374116.482	MSSA	2253002.704	1432425.208	MSSA	2260848.417	1448444.835
			MRSA	2279158.265	1508704.594	MSSA	2253002.704	1432425.208	MSSA	2177487.29	1509866.016
			MRSA	2295159.071	1366405.064	MSSA	2217591.885	1425734.343	MSSA	2166301.565	1485857.115
			MRSA	2179545.302	1403265.98	MSSA	2173460.507	1348621.463	MSSA	2244924.916	1295100.864
			MRSA	2105064.676	1503884.067	MSSA	2323704.67	1403705.031	MSSA	2333344.763	1263995.626
			MRSA	2250895.428	1404858.764	MSSA	2304802.417	1324665.396	MSSA	2305850.246	1351533.331
			MRSA	2203619.7	1379179.717	MSSA	2180265.043	1347547.919	MSSA	2324669.959	1228975.84
			MRSA	2229354.706	1385303.77	MSSA	2271261.354	1467379.766	MSSA	2296156.923	1482271.217
			MRSA	2344320.324	1487852.532	MSSA	2293948.847	1431777.667	MSSA	2260721.25	1451203.199
			MRSA	2296442.794	1420457.721	MSSA	2284072.625	1476128.453	MSSA	2150788.615	1481618.097
			MRSA	2357280.395	1378046.718	MSSA	2284072.625	1476128.453	MSSA	2224033.007	1545349.571
			MRSA	2294424.483	1571127.774	MSSA	2284072.625	1476128.453	MSSA	2224033.007	1545349.571
			MRSA	2256281.227	1459531.355	MSSA	2195185.263	1369888.135	MSSA	2220656.959	1429694.478
			MRSA	2141731.766	1361836.518	MSSA	2103201.773	1412581.793	MSSA	2196713.632	1472030.434
			MRSA	2151799.322	1479455.437	MSSA	2319426.602	1472525.317	MSSA	2319241.396	1437803.228
			MRSA	2278194.841	1448294.731	MSSA	2165271.231	1464564.132	MSSA	2215440.346	1440009.865
			MRSA	2278194.841	1448294.731	MSSA	2165271.231	1464564.132	MSSA	2118285.796	1456263.645
			MRSA	2292222.554	1479717.411	MSSA	2181416.159	1402407.902	MSSA	2045696.082	1393224.874
			MRSA	2187300.01	1319996.683	MSSA	2233082.908	1353650.937	MSSA	2437174.431	1450813.114
			MRSA	2278793.643	1420339.473	MSSA	2221100.332	1433416.996	MSSA	2188463.67	1296222.483
			MRSA	2238222.348	1301708.566	MSSA	2235744.031	1415534.515	MSSA	2348746.961	1243620.538
			MRSA	2278159.737	1474430.61	MSSA	2318428.731	1369664.45	MSSA	2323993.413	1344622.807
			MRSA	2167495.531	1388145.062	MSSA	2240784.584	1387901.567	MSSA	2184247	1413166.302
			MRSA	2245837.968	1396902.092	MSSA	2076083.043	1584289.066	MSSA	2227049.948	1416463.462
			MRSA	2213772.507	1447935.649	MSSA	2076083.043	1584289.066	MSSA	2064522.497	1572095.29
			MRSA	2220485.115	1299334.674	MSSA	2076083.043	1584289.066	MSSA	2289283.302	1488658.284
			MRSA	2233285.303	1479950.993	MSSA	2137830.367	1447445.159	MSSA	2145227.152	1366824.986
			MRSA	2204752.661	1509299.451	MSSA	2191759.167	1451916.072	MSSA	2311795.437	1430327.196
			MRSA	2231890.546	1301113.261	MSSA	2202397.939	1376710.475	MSSA	2301253.405	1344311.793
			MRSA	2257861.816	1404140.534	MSSA	2131235.404	1376740.233	MSSA	2298420.103	1399642.003
			MRSA	2085476.758	1421136	MSSA	2319419.658	1472495.11	MSSA	2205062.834	1410836.043
			MRSA	2294557.619	1469929.402	MSSA	2338371.802	1457132.392	MSSA	2209742.525	1522631.264
			MRSA	2255655.525	1299302.252	MSSA	2164748.727	1481831.714	MSSA	2293951.977	1378695.87
			MRSA	2244737.041	1559304.711	MSSA	2113105.212	1348080.393	MSSA	2189225.123	1409295.623
			MRSA	2222546.283	1453633.771	MSSA	2117914.511	1387055.451	MSSA	2180713.119	1403247.431
			MRSA	2247605.728	1467495.064	MSSA	2203705.253	1489355.74	MSSA	2288423.618	1390699.808
			MRSA	2270650.813	1257157.219	MSSA	2163109.504	1331131.988	MSSA	2162843.081	1413633.199
			MRSA	2240576.986	1258444.096	MSSA	2201377.358	1435772.26	MSSA	2235124.538	1481251.827
			MRSA	2261997.948	1449849.571	MSSA	2361806.366	1316586.419	MSSA	2272418.151	1428941.079
			MRSA	2255768.859	1414224.341	MSSA	2200299.3	1544177.065	MSSA	2106881.946	1454995.348
			MRSA	2388130.634	1406429.862	MSSA	2196873.223	1523817.926	MSSA	2106881.946	1454995.348
			MRSA	2089753.217	1175732.152	MSSA	2179472.033	1492154.09	MSSA	2106881.946	1454995.348
			MRSA	2235741.147	1391758.188	MSSA	2269633.178	1480468.257	MSSA	2318221.337	1283087.195
			MRSA	2194190.172	1429822.275	MSSA	2269633.178	1480468.257	MSSA	2252272.694	1346470.244
			MRSA	2103612.859	1517264.369	MSSA	2267845.059	1492576.748	MSSA	2379084.612	1491051.112
			MRSA	2293159.411	1285081.893	MSSA	2267845.059	1492576.748	MSSA	2379084.612	1491051.112
			MRSA	2152057.416	1463488.252	MSSA	2218513.755	1408862.222	MSSA	2132260.813	1458695.619
			MRSA	2308097.674	1246217.269	MSSA	2215878.235	1457312.16	MSSA	2132260.813	1458695.619
			MRSA	2328121.09	1455425.693	MSSA	2340735.304	1456477.398	MSSA	2292939.38	1556676.756
			MRSA	2245984.73	1429544.8	MSSA	2289753.021	1359240.528	MSSA	2165385.345	1534765.284
			MRSA	2257044.409	1236846.34	MSSA	2270803.856	1362624.947	MSSA	2165385.345	1534765.284
			MRSA	2038359.292	1359112.887	MSSA	2294656.851	1261174.498	MSSA	2165385.345	1534765.284
			MRSA	2329122.658	1429691.667	MSSA	2286074.855	1490414.964	MSSA	2258187.536	1498842.113
			MRSA	2196146.614	1305926.78	MSSA	2283127.368	1417920.07	MSSA	2253902.763	1465251.146
			MRSA	2312783.752	1409639.898	MSSA	2254976.056	1342339.593	MSSA	2253902.763	1465251.146
			MRSA	2221082.146	1390503.459	MSSA	2030337.039	1268825.91	MSSA	2205728.411	1527185.366
			MRSA	2175608.77	1487817.489	MSSA	2030337.039	1268825.91	MSSA	2278693.178	1449848.935
			MRSA	2194216.744	1309079.679	MSSA	2030337.039	1268825.91	MSSA	2275515.645	1426189.009
			MRSA	2297948.183	1450391.806	MSSA	2030337.039	1268825.91	MSSA	2249283.68	1507259.233
			MRSA	2180830.726	1439728.588	MSSA	2308205.73	1454769.612	MSSA	2200835.106	1328146.878
			MRSA	2262561.237	1483908.122	MSSA	2276231.887	1475316.421	MSSA	2125815.74	1445618.408
			MRSA	2283985.641	1374610.992	MSSA	2337222.984	1458953.92	MSSA	2265357.508	1503722.532
			MRSA	2249775.678	1400249.41	MSSA	2246367.845	1431441.444	MSSA	2326577.355	1497609.75
			MRSA	2214815.025	1389709.948	MSSA	2148564.79	1447925.282	MSSA	2374279.655	1393163.593
			MRSA	2298597.602	1559952.413	MSSA	2165230.237	1453586.39	MSSA	2478611.871	1368680.508
			MRSA	2165429.072	1481524.607	MSSA	2269094.235	1410235.173	MSSA	2294654.905	1441408.013
			MRSA	2207189.812	1492090.68	MSSA	2313353.342	1520294.137	MSSA	2320682.868	1478180.312
			MRSA	2312252.635	1472189.73	MSSA	2236257.663	1419396.44	MSSA	2322324.181	1425965.394
			MRSA	2316528.844	1211768.261	MSSA	2260334.479	1426455.499	MSSA	2167670.439	1186402.814
			MRSA	2381627.275	1381257.083	MSSA	2377478.756	1393212.099	MSSA	2128862.748	1375230.36
			MRSA	2325077.554	1442038.484	MSSA	2280560.614	1279173.859	MSSA	2258889.955	1224578.135
			MRSA	2195317.018	1309217.304	MSSA	2251272.263	1373476.47	MSSA	2285322.138	1430694.886
			MRSA	2103976.041	1403881.702	MSSA	2150442.4	1459301.556	MSSA	2131360.954	1446540.391
			MRSA	2091151.87	1386181.28	MSSA	2122171.733	1384682.878	MSSA	2314011.899	1451648.404
			MRSA	2242278.135	1446389.961	MSSA	2343526.64	1391491.065	MSSA	2230815.042	1506388.035
			MRSA	2269579.256	1421129.893	MSSA	2206095.851	1399792.592	MSSA	2271124.753	1346806.675
			MRSA	2308086.235	1262587.547	MSSA	2128243.741	1228433.654	MSSA	2170898.307	1489870.408
			MRSA	2322087.71	1478236.018	MSSA	2128243.741	1228433.654	MSSA	2412814.884	1467034.007
			MRSA	2336221.775	1387141.795	MSSA	2236291.075	1403384.358	MSSA	2211484.034	1429614.481
			MRSA	2250848.525	1237871.609	MSSA	2119502.086	1500133.384	MSSA	2106881.946	1454995.348
			MRSA	2346366.918	1464837.771	MSSA	2158781.742	1392077.62	MSSA	2166446.864	1420008.511
			MRSA	2237865.672	1349242.847	MSSA	2087613.363	1392828.017	MSSA	2299033.21	1436561.547
			MRSA	2238880.684	1441164.193	MSSA	2087613.363	1392828.017	MSSA	2194117.201	1393985.315
			MRSA	2250855.685	1350994.401	MSSA	2137748.802	1408546.576	MSSA	2267439.936	1283658.272
			MRSA	2091308.984	1232826.126	MSSA	2200045.839	1399620.02	MSSA	2242997.242	1436893.245
			MRSA	2234247.562	1351569.465	MSSA	2138082.28	1373183.509	MSSA	2261204.601	1456702.353
			MRSA	2287822.699	1421362.833	MSSA	2194548.616	1451625.499	MSSA	2136843.776	1408334.683
			MRSA	2265398.512	1505373.459	MSSA	2235521.133	1268436.81	MSSA	2167965.227	1389061.925
			MRSA	2297466.983	1552170.042	MSSA	2244918.359	1452255.969	MSSA	2176146.661	1504340.683
			MRSA	2331028.446	1461118.811	MSSA	2201456.906	1459587.991	MSSA	2173381.284	1483383.11
			MRSA	2050240.458	1553165.874	MSSA	2353947.671	1401621.595	MSSA	2173381.284	1483383.11
			MRSA	2350457.211	1419946.012	MSSA	2330346.609	1224884.835	MSSA	2173381.284	1483383.11
			MRSA	2203619.7	1379179.717	MSSA	2194706.442	1431125.469	MSSA	2192308.872	1453503.321
			MRSA	2094595.087	1474259.895	MSSA	2202844.359	1469273.387	MSSA	2357353.661	1309329.78
			MRSA	2111554.414	1222279.594	MSSA	2090307.041	1178817.03	MSSA	2357353.661	1309329.78
			MRSA	2215367.065	1292549.067	MSSA	2406742.8	1271283.679	MSSA	2357353.661	1309329.78
			MRSA	2181571.79	1421813.924	MSSA	2312999.462	1351880.815	MSSA	2103460.1	1194075.526
			MRSA	2350293.029	1428592.209	MSSA	2204687.848	1617638.995	MSSA	2288623.467	1426528.928
			MRSA	2172280.497	1466066.878	MSSA	2244922.046	1446446.588	MSSA	2294654.905	1441408.013
			MRSA	2183588.594	1477287.896	MSSA	2294516.492	1356220.473	MSSA	2175873.737	1313312.33
			MRSA	2345555.269	1390526.634	MSSA	1993177.377	1331085.905	MSSA	2218678.639	1500505.909
			MRSA	2335026.011	1452583.545	MSSA	2210375.558	1419579.866	MSSA	2097019.804	1383717.563
			MRSA	2289848.676	1415248.132	MSSA	2217968.793	1311472.336	MSSA	2151743.796	1447695.97
			MRSA	2276456.267	1497590.508	MSSA	2279137.969	1373996.212	MSSA	2151743.796	1447695.97
			MRSA	2159680.581	1479946.157	MSSA	2237987.904	1425127.132	MSSA	2151743.796	1447695.97
			MRSA	2112819.304	1190256.485	MSSA	2220497.341	1388555.237	MSSA	2216365.451	1439414.337
			MRSA	2104106.012	1402606.903	MSSA	2319096.471	1497071.762	MSSA	2188825.18	1252103.722
			MRSA	2288969.66	1436776.354	MSSA	2204871.867	1472843.627	MSSA	2275113.875	1277660.904
			MRSA	2261598.018	1293364.236	MSSA	2277442.773	1417696.722	MSSA	2349327.038	1448922.398
			MRSA	2209897.986	1388289.513	MSSA	2225648.149	1514988.811	MSSA	2349327.038	1448922.398
			MRSA	2111885.73	1337179.405	MSSA	2291721.849	1383571.626	MSSA	2330346.609	1224884.835
			MRSA	2068353.198	1356807.5	MSSA	2133209.963	1572888.869	MSSA	2330346.609	1224884.835
			MRSA	2211553.95	1289004.558	MSSA	2361019.642	1489209.522	MSSA	2330346.609	1224884.835
			MRSA	2309421.439	1352671.293	MSSA	2278018.992	1485195.158	MSSA	2268609.524	1472621.977
			MRSA	2174966.562	1281192.389	MSSA	2278018.992	1485195.158	MSSA	2268609.524	1472621.977
			MRSA	2167574.572	1501270.867	MSSA	2271329.098	1479503.986	MSSA	2307234.502	1353004.146
			MRSA	2176273.399	1420066.544	MSSA	2278855.55	1489412.479	MSSA	2258716.02	1415629.918
			MRSA	2239579.7	1325025.576	MSSA	2153707.687	1475677.687	MSSA	2224110.415	1333878.895
			MRSA	2200490.356	1302242.606	MSSA	2270634.398	1481302.521	MSSA	2324635.425	1505069.114
			MRSA	2252321.171	1427699.755	MSSA	2278902.39	1403411.624	MSSA	2324635.425	1505069.114
			MRSA	2391330.697	1484407.306	MSSA	2237487.651	1384680.432	MSSA	2324635.425	1505069.114
			MRSA	2306163.768	1376346.961	MSSA	2190302.305	1454005.739	MSSA	2459435.313	1402838.485
			MRSA	2365715.818	1486589.096	MSSA	2190249.077	1453862.185	MSSA	2165256.623	1489412.442
			MRSA	2309716.704	1285390.806	MSSA	2276095.535	1342051.316	MSSA	2136802.5	1428522.109
			MRSA	2174223.805	1494821.757	MSSA	2041113.381	1352658.686	MSSA	2227666.591	1392396.423
			MRSA	2279088.025	1419937.951	MSSA	2270503.098	1405860.569	MSSA	2281985.308	1435523.475
			MRSA	2230534.62	1359713.509	MSSA	2270503.098	1405860.569	MSSA	2259477.54	1411164.257
			MRSA	2283153.846	1466588.524	MSSA	2270503.098	1405860.569	MSSA	2312485.565	1406935.434
			MRSA	2253528.167	1485433.863	MSSA	2289838.805	1502404.388	MSSA	2300230.592	1375588.88
			MRSA	2208357.363	1505660.548	MSSA	2214013.309	1427393.092	MSSA	2197485.984	1468313.004
			MRSA	2233945.186	1275048.205	MSSA	2250697.687	1288938.402	MSSA	2282887.797	1458917.63
			MRSA	2109792.269	1450513.715	MSSA	2239139.283	1437529.274	MSSA	2287148.5	1430216.142
			MRSA	2155146.941	1433676.663	MSSA	2206592.727	1354915.678	MSSA	2186248.926	1421267.923
			MRSA	2206706.299	1471299.367	MSSA	2252281.972	1371735.736	MSSA	2249484.364	1427497.957
			MRSA	2198253.267	1323254.284	MSSA	2318222.725	1318379.867	MSSA	2189757.761	1208070.905
			MRSA	2097672.195	1425520.446	MSSA	2272954.605	1354812.474	MSSA	2189757.761	1208070.905
			MRSA	2174236.365	1497383.908	MSSA	2198436.943	1467550.907	MSSA	2225797.592	1330150.171
			MRSA	2186545.135	1528786.826	MSSA	2198436.943	1467550.907	MSSA	2205690.915	1459611.693
			MRSA	2161704.295	1489361.858	MSSA	2198436.943	1467550.907	MSSA	2244210.137	1536515.033
			MRSA	2305801.623	1459353.352	MSSA	2198436.943	1467550.907	MSSA	2384668.416	1447394.073
			MRSA	2363736.807	1402700.714	MSSA	2249464.675	1400980.172	MSSA	2190302.305	1454005.739
			MRSA	2424108.338	1445795.09	MSSA	2269537.976	1422859.431	MSSA	2174880.646	1480580.284
			MRSA	2211120.881	1479058.465	MSSA	2269537.976	1422859.431	MSSA	2281859.771	1417558.589
			MRSA	2282731.637	1304361.492	MSSA	2286101.688	1356543.113	MSSA	2284187.38	1251015.647
			MRSA	2338376.676	1480503.61	MSSA	2180056.737	1433612.355	MSSA	2394719.918	1352403.897
			MRSA	2338376.676	1480503.61	MSSA	2300167.07	1452185.185	MSSA	2266081.633	1459161.756
			MRSA	2202261.733	1378901.773	MSSA	2255276.171	1290124.081	MSSA	2332543.489	1444885.574
			MRSA	2105198.992	1444140.271	MSSA	2255276.171	1290124.081	MSSA	2288491.341	1428210.436
			MRSA	2149419.88	1499570.329	MSSA	2176341.972	1355830.996	MSSA	2247439.206	1464498.373
			MRSA	2178358.065	1410902.523	MSSA	2350994.178	1418423.389	MSSA	2247439.206	1464498.373
			MRSA	2156880.368	1472856.486	MSSA	2428154.588	1454853.557	MSSA	2247439.206	1464498.373
			MRSA	2113245.003	1439516.462	MSSA	2244469.008	1415543.47	MSSA	2228503.758	1449073.054
			MRSA	2082114.262	1364328.138	MSSA	2256342.349	1367419.16	MSSA	2247108.7	1467944.522
			MRSA	2331941.809	1446123.534	MSSA	2163976.49	1490300.718	MSSA	2275082.281	1419324.423
			MRSA	2234338.069	1486344.197	MSSA	2390945.422	1469929.844	MSSA	2275082.281	1419324.423
			MRSA	2181925.742	1453641.079	MSSA	2098025.873	1387053.889	MSSA	2275082.281	1419324.423
			MRSA	2174443.069	1376849.271	MSSA	2260900.479	1410494.89	MSSA	2235202.483	1394892.555
			MRSA	2443424.784	1349630.928	MSSA	2152612.529	1441845.273	MSSA	2237861.198	1312677.072
			MRSA	2145884.842	1282564.999	MSSA	2068073.984	1371847.255	MSSA	2272123.557	1348067.037
			MRSA	2240202.131	1322858.746	MSSA	2238279.143	1468145.809	MSSA	2211249.265	1525187.801
			MRSA	2302112.78	1437807.13	MSSA	2324635.425	1505069.114	MSSA	2221634.977	1403084.215
			MRSA	2288129.614	1482207.601	MSSA	2288188.41	1422930.672	MSSA	2314580.34	1449337.357
			MRSA	2281140.611	1472480.742	MSSA	2290063.429	1387113.84	MSSA	2314580.34	1449337.357
			MRSA	2274891.266	1263716.795	MSSA	2091975.121	1535959.983	MSSA	2196358.516	1450507.568
			MRSA	2089966.345	1381410.052	MSSA	2091975.121	1535959.983	MSSA	2365744.98	1462516.195
			MRSA	2269630.351	1440910.224	MSSA	2091975.121	1535959.983	MSSA	2298095.174	1494495.297
			MRSA	2232462.234	1314726.301	MSSA	2087933.224	1248520.106	MSSA	2191889.727	1436575.988
			MRSA	2311153.37	1371029.116	MSSA	2428489.35	1279191.341	MSSA	2254496.997	1404968.692
			MRSA	2148477.391	1247681.15	MSSA	2270675.514	1407325.38	MSSA	2254496.997	1404968.692
			MRSA	2142580.628	1413729.235	MSSA	2206240.203	1492505	MSSA	2334543.57	1372438.268
			MRSA	2208220.988	1509604.465	MSSA	2315069.398	1567515.724	MSSA	2109952.701	1349276.509
			MRSA	2094755.302	1419968.621	MSSA	2315069.398	1567515.724	MSSA	2260406.824	1429457.404
			MRSA	2179708.535	1297106.955	MSSA	2220188.409	1300825.034	MSSA	2120354.275	1399768.297
			MRSA	2280222.702	1475680.487	MSSA	2319241.396	1437803.228	MSSA	2242625.601	1453930.451
			MRSA	2201074.795	1545261.986	MSSA	2248179.687	1464694.07	MSSA	2228370.174	1479299.878
			MRSA	2247397.741	1407506.53	MSSA	2032973.476	1323845.843	MSSA	2228370.174	1479299.878
			MRSA	2160449.371	1419445.001	MSSA	2032973.476	1323845.843	MSSA	2228370.174	1479299.878
			MRSA	2345740.939	1467154.718	MSSA	2032973.476	1323845.843	MSSA	2098580.526	1347999.072
			MRSA	2339137.946	1396025.198	MSSA	2291218.801	1482150.508	MSSA	2356363.387	1464631.989
			MRSA	2341901.716	1430707.931	MSSA	2351825.438	1395854.363	MSSA	2241899.657	1403934.774
			MRSA	2107842.392	1513834.161	MSSA	2249957.479	1215012.138	MSSA	2241899.657	1403934.774
			MRSA	2145891.227	1238704.885	MSSA	2174786.717	1387468.463	MSSA	2162473.908	1406892.355
			MRSA	2201552.984	1600350.768	MSSA	2334542.306	1423221.862	MSSA	2148931.491	1352792.143
			MRSA	2198129.585	1322537.491	MSSA	2195315.767	1411307.894	MSSA	2355829.21	1571955.611
			MRSA	2296646.128	1553044.839	MSSA	2195315.767	1411307.894	MSSA	2194706.442	1431125.469
			MRSA	2181725.825	1426234.555	MSSA	2289242.853	1387543.391	MSSA	2194706.442	1431125.469
			MRSA	2273954.107	1287366.448	MSSA	2096582.835	1538378.526	MSSA	2289044.366	1410843.62
			MRSA	2207052.061	1474701.823	MSSA	2264219.676	1510288.286	MSSA	2160316.793	1475734.888
			MRSA	2304078.433	1423643.251	MSSA	2264219.676	1510288.286	MSSA	2077753.716	1314585.221
			MRSA	2254158.328	1325133.571	MSSA	2264219.676	1510288.286	MSSA	2257118.593	1345720.418
			MRSA	2387565.943	1478184.04	MSSA	2261804.781	1399461.224	MSSA	2012971.381	1297062.265
			MRSA	2135408.966	1470543.677	MSSA	2334771.337	1227890.108	MSSA	2012971.381	1297062.265
			MRSA	2294643.571	1439546.41	MSSA	2294392.274	1410233.65	MSSA	2012971.381	1297062.265
			MRSA	2128934.379	1390124.583	MSSA	2301068.64	1469971.503	MSSA	2439783.502	1459272.827
			MRSA	2153376.325	1435126.495	MSSA	2369174.051	1466650.491	MSSA	2184631.52	1554040.592
			MRSA	2172464.306	1454070.815	MSSA	2347621.626	1473806.666	MSSA	2211646.085	1241094.098
			MRSA	2156245.035	1459770.766	MSSA	2290781.78	1367567.41	MSSA	2177261.347	1552733.158
			MRSA	2174514.956	1414298.171	MSSA	2290781.78	1367567.41	MSSA	2186595.145	1503107.403
			MRSA	2227144.749	1459617.059	MSSA	2290781.78	1367567.41	MSSA	2259348.816	1442115.079
			MRSA	2173416.022	1409981.008	MSSA	2181925.742	1453641.079	MSSA	2194528.78	1481145.021
			MRSA	2095092.079	1529520.263	MSSA	2229525.835	1413665.282	MSSA	2271927.002	1550454.338
			MRSA	2104517.903	1344776.365	MSSA	2432544.089	1457908.059	MSSA	2070129.114	1272893.025
			MRSA	2347211.007	1455915.255	MSSA	2432544.089	1457908.059	MSSA	2226708.922	1382937.11
			MRSA	2177654.297	1418881.894	MSSA	2432544.089	1457908.059	MSSA	2161172.27	1411017.521
			MRSA	2057094.142	1351628.368	MSSA	2372046.948	1474396.499	MSSA	2161172.27	1411017.521
			MRSA	2136868.444	1440659.077	MSSA	2238313.71	1443280.856	MSSA	2161172.27	1411017.521
			MRSA	2136868.444	1440659.077	MSSA	2298035.127	1464455.472	MSSA	2364582.054	1464458.957
			MRSA	2136868.444	1440659.077	MSSA	2298035.127	1464455.472	MSSA	2232995.185	1318585.07
			MRSA	2003452.107	1306540.596	MSSA	2290399.91	1422175.837	MSSA	2199217.301	1339690.806
			MRSA	2086658.567	1408732.804	MSSA	2320127.978	1214614.875	MSSA	2040198.994	1419184.099
			MRSA	2242704.258	1322519.252	MSSA	2322094.652	1485621.819	MSSA	2174061.683	1321852.033
			MRSA	2294374.679	1337271.873	MSSA	2312178.593	1272814.604	MSSA	2401086.095	1436209.218
			MRSA	2279201.171	1355919.621	MSSA	2272073.81	1440030.891	MSSA	2134678.836	1259018.177
			MRSA	2302020.224	1356247.415	MSSA	2337262.628	1547996.068	MSSA	2178206.812	1403188.426
			MRSA	2154174.547	1460333.681	MSSA	2228508.906	1446438.893	MSSA	2289538.33	1307603.027
			MRSA	2153804.312	1425415.946	MSSA	2324960.515	1426406.88	MSSA	2197965.417	1540413.345
			MRSA	2273718.631	1362255.9	MSSA	2153070.716	1409518.508	MSSA	2256524.3	1405793.115
			MRSA	2125737.968	1405437.631	MSSA	2189054.852	1532386.769	MSSA	2259081.186	1408142.389
			MRSA	2283868.266	1453399.677	MSSA	2139315.185	1236789.392	MSSA	2178190.98	1503308.043
			MRSA	2135145.844	1460265.257	MSSA	2214303.285	1302605.642	MSSA	2219241.666	1499472.496
			MRSA	2052497.618	1377175.889	MSSA	2151247.929	1418613.949	MSSA	2232764.004	1545730.509
			MRSA	2255654.36	1459832.379	MSSA	2326537.867	1324821.175	MSSA	2272868.199	1505718.703
			MRSA	2244281.089	1443869.561	MSSA	2326537.867	1324821.175	MSSA	2201540.966	1425778.434
			MRSA	2244281.089	1443869.561	MSSA	2326537.867	1324821.175	MSSA	2293097.832	1518151.2
			MRSA	2255669.345	1505539.829	MSSA	2326537.867	1324821.175	MSSA	2346765.45	1445061.009
			MRSA	2385067.428	1405501.509	MSSA	2282633.795	1435113.087	MSSA	2306281.767	1377949.11
			MRSA	2263676.955	1334177.288	MSSA	2270383.82	1456383.59	MSSA	2277421.961	1416418.078
			MRSA	2277487.769	1281509.325	MSSA	2231845.078	1458634.965	MSSA	2238476.641	1376963.784
			MRSA	2247563.773	1527721.437	MSSA	2214017.077	1372846.497	MSSA	2111448.91	1497411.586
			MRSA	2047405.182	1504904.884	MSSA	2272419.431	1499847.33	MSSA	2209403.534	1419518.162
			MRSA	2177808.762	1416017.901	MSSA	2215457.906	1336960.849	MSSA	2228021.092	1406286.944
			MRSA	2206139.381	1287512.85	MSSA	2238637.103	1325150.281	MSSA	2120680.319	1369024.789
			MRSA	2286002.575	1489734.883	MSSA	2249416.292	1475750.274	MSSA	2105266.605	1521565.001
			MRSA	2258539.835	1336468.863	MSSA	2376683.33	1428604.496	MSSA	2254949.412	1454095.614
			MRSA	2069155.192	1348568.532	MSSA	2376683.33	1428604.496	MSSA	2299069.273	1436850.833
			MRSA	2237865.672	1349242.847	MSSA	2275020.319	1399007.213	MSSA	2164719.46	1409954.335
			MRSA	2271899.682	1461688.48	MSSA	2377117.223	1393155.856	MSSA	2208963.875	1211632.561
			MRSA	2165270.449	1420069.848	MSSA	2249220.842	1416561.666	MSSA	2283305.275	1484139.713
			MRSA	2206209.504	1536366.577	MSSA	2235079.246	1352670.71	MSSA	2076403.484	1338819.125
			MRSA	2109119.428	1436757.588	MSSA	2165111.789	1534700.584	MSSA	2249605.648	1370080.021
			MRSA	2257615.826	1404545.831	MSSA	2165111.789	1534700.584	MSSA	2245451.173	1431566.654
			MRSA	2335922.469	1424110.705	MSSA	2165385.345	1534765.284	MSSA	2208049.851	1446046.484
			MRSA	2335922.469	1424110.705	MSSA	2165385.345	1534765.284	MSSA	2333952.646	1443346.2
			MRSA	2335922.469	1424110.705	MSSA	2295554.746	1439584.937	MSSA	2289224.59	1431212.602
			MRSA	2145249.977	1458971.275	MSSA	2295554.746	1439584.937	MSSA	2292673.775	1414643.613
			MRSA	2290340.634	1415526.393	MSSA	2295554.746	1439584.937	MSSA	2249793.774	1400372.009
			MRSA	2253859.609	1352038.842	MSSA	2295554.746	1439584.937	MSSA	2250259.416	1353897.112
			MRSA	2217568.528	1366250.183	MSSA	2134888.205	1341172.833	MSSA	2272210.334	1494115.158
			MRSA	2283709.474	1361372.524	MSSA	2297651.032	1418177.694	MSSA	2151182.439	1449334.291
			MRSA	2325168.448	1488493.751	MSSA	2223106.219	1396152.527	MSSA	2426041.687	1363642.222
			MRSA	2354949.745	1440075.191	MSSA	2223106.219	1396152.527	MSSA	2295562.666	1412633.701
			MRSA	2282295.578	1417726.132	MSSA	2223106.219	1396152.527	MSSA	2201763.034	1408806.709
			MRSA	2137054.559	1400220.708	MSSA	2223106.219	1396152.527	MSSA	2252883.294	1420151.785
			MRSA	2137054.559	1400220.708	MSSA	2229892.699	1473893.196	MSSA	2145405.443	1477178.5
			MRSA	2265176.236	1430083.561	MSSA	2229892.699	1473893.196	MSSA	2071355.778	1510812.294
			MRSA	2173144.793	1471829.312	MSSA	2229892.699	1473893.196	MSSA	2297425.622	1450133.796
			MRSA	2251375.966	1336646.799	MSSA	2229892.699	1473893.196	MSSA	2098143.145	1399205.055
			MRSA	2297466.741	1346786.11	MSSA	2196701.534	1492314.172	MSSA	2340806.083	1313682.003
			MRSA	2269753.668	1407310.147	MSSA	2141219.368	1401145.451	MSSA	2169777.864	1242326.754
			MRSA	2246725.218	1404530.736	MSSA	2194452.275	1432422.822	MSSA	2311555.555	1483697.618
			MRSA	2247979.169	1433313.592	MSSA	2232637.219	1402566.169	MSSA	2044280.85	1495000.122
			MRSA	2185950.289	1378361.321	MSSA	2200810.659	1481621.124	MSSA	2187959.558	1476967.32
			MRSA	2333019.653	1489618.765	MSSA	2273787.326	1550521.641	MSSA	2220191.094	1541012.093
			MRSA	2250215.883	1291355.841	MSSA	2194135.489	1372317.648	MSSA	2219610.579	1448978.091
			MRSA	2190018.748	1364757.922	MSSA	2281035.777	1457247.229	MSSA	2219610.579	1448978.091
			MRSA	2240353.502	1443761.427	MSSA	2229912.308	1424298.103	MSSA	2219610.579	1448978.091
			MRSA	2271439.762	1344078.524	MSSA	2253992.352	1485502.578	MSSA	2108505.876	1521038.507
			MRSA	2201342.109	1377011.315	MSSA	2217178.258	1283356.237	MSSA	2108505.876	1521038.507
			MRSA	2333171.784	1370446.641	MSSA	2258459.252	1299498.174	MSSA	2264201.935	1491905.698
			MRSA	2269799.194	1410491.092	MSSA	2259264.717	1626872.193	MSSA	2336910.517	1325267.917
			MRSA	2313421.991	1516972.206	MSSA	2134099.661	1467106.38	MSSA	2331984.296	1424483.691
			MRSA	2252556.254	1337668.313	MSSA	2292814.502	1298068.309	MSSA	2249635.535	1377047.707
			MRSA	2312485.969	1436464.342	MSSA	2149205.434	1393793.111	MSSA	2205336.266	1267485.16
			MRSA	2204422.325	1427846.455	MSSA	2170121.579	1286124.247	MSSA	2396797.395	1469002.087
			MRSA	2251797.341	1397682.6	MSSA	2317867.907	1352520.671	MSSA	2176988.84	1411274.173
			MRSA	2323614.233	1373804.206	MSSA	2365666.054	1313273.867	MSSA	2141655.506	1390581.481
			MRSA	2266111.827	1411626.846	MSSA	2263107.38	1183272.725	MSSA	2208489.512	1334065.377
			MRSA	2373192.674	1424624.686	MSSA	2178747.975	1448492.255	MSSA	2176387.922	1355603.398
			MRSA	2190646.518	1323264.408	MSSA	2370953.645	1428047.488	MSSA	2249133.275	1468140.04
			MRSA	2417328.378	1449664.907	MSSA	2370953.645	1428047.488	MSSA	2292807.832	1565317.18
			MRSA	2314712.36	1458411.543	MSSA	2199536.898	1408965.687	MSSA	2162846.765	1411873.069
			MRSA	2294359.959	1369587.13	MSSA	2181124.775	1493218.312	MSSA	2358646.635	1311276.039
			MRSA	2263772.065	1464721.334	MSSA	2178466.714	1426523.08	MSSA	2246190.521	1397863.24
			MRSA	2152359.502	1477746.505	MSSA	2271126.964	1435139.708	MSSA	2317153.578	1433266.034
			MRSA	2272238.791	1296985.54	MSSA	2124665.047	1235228.659	MSSA	2212978.301	1242349.121
			MRSA	2156104.601	1334212.489	MSSA	2266029.544	1469684.298	MSSA	2136429.937	1340949.155
			MRSA	2285943.904	1427996.883	MSSA	2258957.876	1621807.166	MSSA	2248776.887	1351728.5
			MRSA	2060985.587	1371657.784	MSSA	2258957.876	1621807.166	MSSA	2183827.086	1380112.963
			MRSA	2269792.995	1287505.783	MSSA	2258957.876	1621807.166	MSSA	2224179.27	1439419.189
			MRSA	2200632.059	1188179.096	MSSA	2380217.813	1488724.012	MSSA	2225615.093	1286962.086
			MRSA	1998391.839	1305491.939	MSSA	2175685.983	1476232.706	MSSA	2265592.508	1502400.647
			MRSA	2199394.117	1370507.222	MSSA	2274987.415	1263816.533	MSSA	2363799.358	1390835.614
			MRSA	2354277.506	1477105.686	MSSA	2230459.19	1462555.507	MSSA	2156259.741	1415494.301
			MRSA	2190283.065	1517972.074	MSSA	2029650.809	1312416.03	MSSA	2156259.741	1415494.301
			MRSA	2039231.967	1359787.31	MSSA	2029650.809	1312416.03	MSSA	2222522.03	1337404.085
			MRSA	2270845.818	1440068.271	MSSA	2029650.809	1312416.03	MSSA	2169098.022	1401844.819
			MRSA	2256187.49	1336626.798	MSSA	2029650.809	1312416.03	MSSA	2234595.556	1382360.879
			MRSA	2138746.254	1375110.557	MSSA	2343882.786	1453228.228	MSSA	2285092.968	1389783.546
			MRSA	2284531.535	1290362.816	MSSA	2247723.104	1465310.952	MSSA	2304736.143	1430614.566
			MRSA	2151836.049	1435076.492	MSSA	2306383.356	1428538.173	MSSA	2191646.389	1394849.359
			MRSA	2040693.305	1281223.802	MSSA	2383101.615	1396932.982	MSSA	2191646.389	1394849.359
			MRSA	2276735.392	1417380.085	MSSA	2304008.372	1498847.812	MSSA	2265505.533	1414454.749
			MRSA	2232630.096	1435563.184	MSSA	2310551.426	1419611.105	MSSA	2141235.563	1391516.932
			MRSA	2256141.709	1355842.601	MSSA	2164500.53	1375717.088	MSSA	2183126.909	1441431.489
			MRSA	2282295.578	1417726.132	MSSA	2265421.716	1430001.551	MSSA	2203400.363	1534546.352
			MRSA	2206069.387	1374568.448	MSSA	2082923.226	1340413.19	MSSA	2160264.205	1400041.981
			MRSA	2214044.759	1462092.26	MSSA	2231675.473	1413010.853	MSSA	2334748.281	1486891.327
			MRSA	2247310.44	1278534.312	MSSA	2274637.38	1165544.771	MSSA	2264160.778	1400318.526
			MRSA	2151415.262	1481317.484	MSSA	2189101.493	1411277.602	MSSA	2249110.119	1398411.033
			MRSA	2151415.262	1481317.484	MSSA	2254501.285	1347075.86	MSSA	2184371.285	1459651.242
			MRSA	2151415.262	1481317.484	MSSA	2272051.422	1472024.439	MSSA	2236258.009	1390490.909
			MRSA	2227254.011	1399984.487	MSSA	2312420.843	1526394.668	MSSA	2161135.976	1398030.277
			MRSA	2243398.05	1421380.044	MSSA	2182578.742	1417868.524	MSSA	2219843.358	1419054.799
			MRSA	2174103.022	1418827.966	MSSA	2191501.633	1401768.464	MSSA	2313034.402	1410308.465
			MRSA	2133546.36	1474083.616	MSSA	2302677.254	1456500.186	MSSA	2280268.745	1415000.253
			MRSA	2099176.633	1246946.082	MSSA	2235347.958	1284807.821	MSSA	2086313.161	1388576.954
			MRSA	2215440.346	1440009.865	MSSA	2282682.89	1415570.944	MSSA	2086313.161	1388576.954
			MRSA	2177945.194	1427625.671	MSSA	2363053.883	1394501.654	MSSA	2268795.737	1436283.149
			MRSA	2238495.41	1443817.605	MSSA	2215005.669	1332345.026	MSSA	2268795.737	1436283.149
			MRSA	2262040.878	1351980.04	MSSA	2258956.927	1519239.552	MSSA	2268795.737	1436283.149
			MRSA	2287480.683	1458411.6	MSSA	2210325.507	1429683.567	MSSA	2251892.438	1423596.556
			MRSA	2275053.411	1426731.138	MSSA	2199581.598	1401796.797	MSSA	2354984.876	1396838.565
			MRSA	2155360.268	1463787.084	MSSA	2374853.112	1280887.173	MSSA	2276892.578	1537216.947
			MRSA	2237067.531	1356349.589	MSSA	2085675.519	1451738.026	MSSA	2287695.891	1433116.082
			MRSA	2370785.047	1472281.45	MSSA	2085675.519	1451738.026	MSSA	2264641.385	1414275.139
			MRSA	2274958.392	1355021.702	MSSA	2281242.96	1489714.938	MSSA	2217137.747	1578763.755
			MRSA	1976942.354	1320283.55	MSSA	2274834.352	1449678.484	MSSA	2217137.747	1578763.755
			MRSA	2219459.014	1363533.19	MSSA	2199522.373	1422755.807	MSSA	2217137.747	1578763.755
			MRSA	2255710.89	1353976.52	MSSA	2164099.282	1241396.644	MSSA	2260211.891	1394113.384
			MRSA	2280666.892	1364247.756	MSSA	2283733.5	1418362.649	MSSA	2260211.891	1394113.384
			MRSA	2356396.124	1291623.697	MSSA	2288798.038	1466613.082	MSSA	2249067.97	1400643.825
			MRSA	2229117.716	1278865.516	MSSA	2288798.038	1466613.082	MSSA	2202509.719	1401351.118
			MRSA	2268377.895	1421242.665	MSSA	2288798.038	1466613.082	MSSA	2232356.806	1405921.495
			MRSA	2313898.277	1292663.737	MSSA	2243268.341	1453626.845	MSSA	2200013.137	1399844.998
			MRSA	2266467.291	1348866.987	MSSA	2193129.343	1415550.869	MSSA	2278068.038	1414955.274
			MRSA	2267428.561	1420594.019	MSSA	2167999.708	1505503.575	MSSA	2318487.154	1438364.882
			MRSA	2382871.538	1319664.786	MSSA	2167999.708	1505503.575	MSSA	2237024.177	1446405.04
			MRSA	2198346.917	1491216.86	MSSA	2203451.58	1536798.083	MSSA	2247830.936	1464870.737
			MRSA	2276622.126	1268252.512	MSSA	2229433.609	1411153.49	MSSA	2277212.788	1393240.227
			MRSA	2243275.195	1359370.197	MSSA	2276749.66	1417343.251	MSSA	2244894.491	1260845.09
			MRSA	2223460.102	1461618.157	MSSA	2239918.615	1274958.132	MSSA	2250687.305	1484862.274
			MRSA	2225972.337	1342899.995	MSSA	2176016.073	1414046.891	MSSA	2232550.174	1440938.6
			MRSA	2285024.589	1369889.405	MSSA	2416441.164	1375586.636	MSSA	2154794.548	1476498.741
			MRSA	2339224.286	1340558.651	MSSA	2253840.019	1465295.481	MSSA	2289391.898	1422821.206
			MRSA	2266049.12	1412986.342	MSSA	2269223.759	1434673.919	MSSA	2271049.517	1361947.588
			MRSA	2237298.465	1408572.023	MSSA	2282682.89	1415570.944	MSSA	2194358.612	1350589.937
			MRSA	2247459.04	1409040.894	MSSA	2217091.888	1372840.881	MSSA	2242670.784	1448350.237
			MRSA	2265674.613	1351756.123	MSSA	2261992.703	1385662.098	MSSA	2277356.063	1417321.256
			MRSA	2269986.929	1373894.236	MSSA	2198826.831	1438855.246	MSSA	2247668.239	1466023.415
			MRSA	2064476.244	1588829.722	MSSA	2315605.041	1371640.858	MSSA	2256304.147	1407378.797
			MRSA	2346578.604	1326528.364	MSSA	2357739.434	1439244.203	MSSA	2247747.204	1466147.011
			MRSA	2356746.109	1492056.725	MSSA	2230046.461	1378967.169	MSSA	2215893.432	1400042.311
			MRSA	2356746.109	1492056.725	MSSA	2334962.586	1493035.401	MSSA	2286411.714	1476377.584
			MRSA	2394207.927	1451158.223	MSSA	2164500.53	1375717.088	MSSA	2231137.952	1434650.761
			MRSA	2394207.927	1451158.223	MSSA	2209516.45	1377452.424	MSSA	2231366.339	1422631.337
			MRSA	2090551.943	1533892.577	MSSA	2229923.014	1330715.747	MSSA	2372070.397	1470612.125
			MRSA	2350644.918	1420007.105	MSSA	2176791.976	1355660.545	MSSA	2246497.304	1213415.754
			MRSA	2322738.991	1440253.784	MSSA	2035314.492	1323129.602	MSSA	2246497.304	1213415.754
			MRSA	2115434.251	1418008.603	MSSA	2170675.272	1323173.253	MSSA	2288909.041	1423340.573
			MRSA	2255242.512	1424884.427	MSSA	2266412.069	1468428.122	MSSA	2097312.08	1425093.71
			MRSA	2198033.264	1434809.641	MSSA	2322993.929	1223921.547	MSSA	2298463.411	1531548.493
			MRSA	2210740.326	1490128.344	MSSA	2285983.748	1353915.603	MSSA	2216590.166	1481877.83
			MRSA	2270766.375	1379116.918	MSSA	2174825.71	1414763.019	MSSA	2156078.096	1261986.68
			MRSA	2307109.209	1282804.645	MSSA	2297865.226	1344591.657	MSSA	2111826.795	1236148.911
			MRSA	2172526.204	1186112.148	MSSA	2164565.806	1358736.891	MSSA	2318176.947	1516632.013
			MRSA	2167121.27	1300724.885	MSSA	2243661.313	1476497.419	MSSA	2275422.779	1446216.195
			MRSA	2262531.441	1485448.488	MSSA	2190268.856	1490317.784	MSSA	2282295.578	1417726.132
			MRSA	2312359.489	1507986.09	MSSA	2265931.587	1596437.713	MSSA	2246433.344	1418985.072
			MRSA	2238082.558	1435792.622	MSSA	2164090.822	1482971.117	MSSA	2289807.806	1470017.411
			MRSA	2357696.389	1295563.122	MSSA	2032550.255	1498267.97	MSSA	2239965.955	1466001.582
			MRSA	2273122.345	1381071.583	MSSA	2032550.255	1498267.97	MSSA	2209410.488	1419618.209
			MRSA	2265846.932	1363740.286	MSSA	2219988.118	1409791.152	MSSA	2179758.125	1211518.553
			MRSA	2245034.677	1366158.867	MSSA	2222530.586	1364318.668	MSSA	2213158.483	1355320.009
			MRSA	2229513.319	1271971.436	MSSA	2283383.488	1417978.544	MSSA	2299396.673	1488223.79
			MRSA	2172908.516	1269200.229	MSSA	2130174.869	1485938.196	MSSA	2186812.634	1448018.085
			MRSA	2181641.248	1414891.871	MSSA	2193136.001	1415517.879	MSSA	2260131.63	1292961.648
			MRSA	2287901.41	1414195.564	MSSA	2130174.869	1485938.196	MSSA	2222979.422	1430056.06
			MRSA	2257779.064	1233412.18	MSSA	2400832.516	1498242.513	MSSA	2208848.59	1524543.163
			MRSA	2298267.918	1378627.021				MSSA	2138858.682	1273101.975
			MRSA	2297185.954	1383290.695				MSSA	2249464.675	1400980.172
			MRSA	2311594.849	1347651.642				MSSA	2172341.498	1471233.916
			MRSA	2270728.302	1376790.373				MSSA	2232221.672	1391147.006
			MRSA	2259578.32	1372924.509				MSSA	2258937.384	1431834.175
			MRSA	2306981.464	1324630.743				MSSA	2111461.166	1526340.682
			MRSA	2185564.587	1395528.639				MSSA	2284289.662	1487275.279
			MRSA	2325033.575	1571246.769				MSSA	2343534.78	1487193.786
			MRSA	2288607.011	1435723.382				MSSA	2108860.1	1388449.08
			MRSA	2265505.533	1414454.749				MSSA	2339270.088	1458640.816
			MRSA	2219868.966	1475137.228				MSSA	2359548.961	1439920.41
			MRSA	2219868.966	1475137.228				MSSA	2251788.836	1404036.207
			MRSA	2219868.966	1475137.228				MSSA	2166255.727	1484246.701
			MRSA	2279638.272	1357984.687				MSSA	2123806.168	1453887.465
			MRSA	2219762.278	1308300.135				MSSA	2274732.503	1412911.373
			MRSA	2294149.855	1376026.878				MSSA	2258018.561	1443229.444
			MRSA	2145275.663	1456718.27				MSSA	2255509.899	1415299.569
			MRSA	2294646.315	1370931.6				MSSA	2078178.328	1519090.136
			MRSA	2168015.157	1453387.333				MSSA	2293284.651	1457756.178
			MRSA	2246785.163	1604031.227				MSSA	2256510.378	1423788.23
			MRSA	2301284.51	1424637.182				MSSA	2298009.997	1417955.744
			MRSA	2268408.591	1436401.029				MSSA	2243594.647	1475448.922
			MRSA	2136897.261	1366828.855				MSSA	2246558.543	1437057.614
			MRSA	2224033.007	1545349.571				MSSA	2222107.66	1395442.785
			MRSA	2259589.315	1374516.785				MSSA	2294581.961	1414943.625
			MRSA	2272664.301	1385933.593				MSSA	2419500.009	1424176.541
			MRSA	2273227.017	1439329.536				MSSA	2215786.919	1610414.176
			MRSA	2208598.63	1308467.927				MSSA	2284609.244	1444568.739
			MRSA	2234976.376	1420343.207				MSSA	2264804.838	1429646.193
			MRSA	2219521.582	1350414.816				MSSA	2184823.258	1471717.686
			MRSA	2302582.665	1451040.059				MSSA	2209741.521	1597476.651
			MRSA	2206852.889	1498243.628				MSSA	2120256.938	1351832.889
			MRSA	2234980.644	1335130.367				MSSA	2180754.732	1536107.204
			MRSA	2279885.479	1289988.339				MSSA	2236585.855	1445168.684
			MRSA	2271261.354	1467379.766				MSSA	2224501.69	1407435.984
			MRSA	2299232.073	1508406.844				MSSA	2199328.521	1544622.259
			MRSA	2175428.347	1381618.432				MSSA	2189492.934	1496737.78
			MRSA	2203102.912	1424849.812				MSSA	2201708.874	1424930.44
			MRSA	2293308.834	1422514.523				MSSA	2310868.853	1292082.6
			MRSA	2270933.807	1435718.032				MSSA	2132368.336	1407121.419
			MRSA	2348746.961	1243620.538				MSSA	2145845.267	1481484.198
			MRSA	2348746.961	1243620.538				MSSA	2145845.267	1481484.198
			MRSA	2385750.586	1305629.522				MSSA	2145845.267	1481484.198
			MRSA	2278641.471	1413717.4				MSSA	2121648.941	1424387.105
			MRSA	2346013.314	1307828.689				MSSA	2211080.357	1179084.656
			MRSA	2277732.472	1478074.812				MSSA	2246487.763	1461814.429
			MRSA	2204837.769	1341406.65				MSSA	2257691.946	1358997.923
			MRSA	2228295.183	1387790.588				MSSA	2275731.222	1498203.778
			MRSA	2150350.16	1254851.074				MSSA	2158177.179	1194759.795
			MRSA	2328993.454	1452093.433				MSSA	2189225.123	1409295.623
			MRSA	2246946.048	1398119.29				MSSA	2212958.201	1257522.53
			MRSA	2264847.787	1400874.911				MSSA	2239721.395	1309973.817
			MRSA	2348216.851	1312364.815				MSSA	2338465.07	1464599.402
			MRSA	2399031.786	1485242.942				MSSA	2240154.237	1371982.978
			MRSA	2321307.404	1258902.766				MSSA	2316243.02	1479888.532
			MRSA	2321307.404	1258902.766				MSSA	2142221.578	1429160.329
			MRSA	2125786.129	1464755.67				MSSA	2044476.809	1364987.845
			MRSA	2163960.536	1496392.812				MSSA	2258585.408	1434195.444
			MRSA	2274536.695	1342503.931				MSSA	2258585.408	1434195.444
			MRSA	2173798.034	1355134.208				MSSA	2214653.299	1410847.971
			MRSA	2293966.915	1426597.514				MSSA	2306067.599	1429812.956
			MRSA	2160693.177	1191316.784				MSSA	2252084.65	1430942.973
			MRSA	2135599.706	1376346.683				MSSA	2205458.79	1470027.578
			MRSA	2200405.788	1353967.208				MSSA	2240501.494	1447819.532
			MRSA	2279319.498	1405612.093				MSSA	2270384.255	1415804.619
			MRSA	2269469.924	1453744.777				MSSA	2211550.183	1477799.681
			MRSA	2278294.683	1475734.693				MSSA	2310748.292	1410568.61
			MRSA	2257776.422	1404310.569				MSSA	2293414.643	1551805.935
			MRSA	2253794.112	1305046.407				MSSA	2293414.643	1551805.935
			MRSA	2201795.484	1466660.214				MSSA	2272879.893	1413480.009
			MRSA	2334171.324	1436751.138				MSSA	2249472.938	1434384.74
			MRSA	2257571.133	1393053.692				MSSA	2104468.773	1442453.724
			MRSA	2118513.741	1500677.283				MSSA	2115080.852	1367991.272
			MRSA	2205373.553	1421920.387				MSSA	2247692.833	1467403.227
			MRSA	2255241.687	1238484.491				MSSA	2315292.281	1406072.421
			MRSA	2186996.332	1448015.617				MSSA	2180959.124	1302299.056
			MRSA	2261367.818	1406945.131				MSSA	2294359.811	1423223.622
			MRSA	2223116.332	1625945.961				MSSA	2313693.705	1346765.972
			MRSA	2276130.283	1416549.168				MSSA	2239019.015	1487098.213
			MRSA	2103740.546	1414797.865				MSSA	2199918.626	1457902.484
			MRSA	2167924.361	1230702.842				MSSA	2185285.85	1469450.796
			MRSA	2235568.435	1434499.487				MSSA	2269799.65	1437865.868
			MRSA	2276680.252	1349403.922				MSSA	2144283.487	1476905.248
			MRSA	2230049.626	1482086.157				MSSA	2167287.97	1494972.25
			MRSA	2382723.706	1258513.56				MSSA	2167287.97	1494972.25
			MRSA	2166183.219	1454248.66				MSSA	2167287.97	1494972.25
			MRSA	2201527.503	1416980.542				MSSA	2272047.023	1437974.998
			MRSA	2061714.477	1350120.392				MSSA	2214354.985	1366704.909
			MRSA	2263585.34	1302244.589				MSSA	2250431.96	1471783.118
			MRSA	2268730.909	1429913.162				MSSA	2250431.96	1471783.118
			MRSA	2272572.836	1366449.238				MSSA	2251427.088	1400746.217
			MRSA	2133581.223	1395757.727				MSSA	2194694.211	1431095.307
			MRSA	2350203.023	1298100.871				MSSA	2325211.192	1506095.084
			MRSA	2070596.074	1591949.096				MSSA	2250174.756	1439097.017
			MRSA	2167965.227	1389061.925				MSSA	2232330.77	1408020.749
			MRSA	2167965.227	1389061.925				MSSA	2338513.672	1407999.452
			MRSA	2383602.306	1446287.772				MSSA	2361634.288	1289755.459
			MRSA	1998391.839	1305491.939				MSSA	2152204.013	1313055.324
			MRSA	1998391.839	1305491.939				MSSA	2155792.323	1472923.635
			MRSA	2267125.619	1496478.308				MSSA	2203278.683	1469345.583
			MRSA	2270641.849	1176080.297				MSSA	2285440.134	1330075.131
			MRSA	2230352.919	1529026.523				MSSA	2242646.248	1447311.397
			MRSA	2230352.919	1529026.523				MSSA	2245406.382	1501053.795
			MRSA	2209897.986	1388289.513				MSSA	2226634.534	1355045.507
			MRSA	2298875.042	1250645.83				MSSA	2295823.508	1418943.281
			MRSA	2171454.971	1335980.821				MSSA	2267560.637	1283025.417
			MRSA	2299232.073	1508406.844				MSSA	2374527.794	1439652.668
			MRSA	2209306.033	1439192.811				MSSA	2225870.019	1417613.786
			MRSA	2285943.904	1427996.883				MSSA	2215659.215	1359078.428
			MRSA	2265053.371	1433657.692				MSSA	2123939.093	1453535.927
			MRSA	2229486.303	1412357.228				MSSA	2291656.138	1363590.195
			MRSA	2169917.714	1400565.71				MSSA	2250036.211	1400480.809
			MRSA	2270354.895	1437887.592				MSSA	2382697.426	1458408.101
			MRSA	2351574.065	1262152.933				MSSA	2308674.543	1510761.277
			MRSA	2209023.255	1455393.768				MSSA	2317838.955	1366392.513
			MRSA	2344571.316	1391498.47				MSSA	2155198.145	1302139.852
			MRSA	2102387.788	1334925.262				MSSA	2270665.415	1474580.438
			MRSA	2177451.077	1413896.731				MSSA	2120539.148	1457700.566
			MRSA	2197058.651	1534788.171				MSSA	2202388.238	1427982.809
			MRSA	2193218.787	1433069.151				MSSA	2172999.244	1393162.564
			MRSA	2235428.785	1485809.29				MSSA	2281346.077	1433120.37
			MRSA	2137117.628	1430763.528				MSSA	2343726.737	1449904.252
			MRSA	2279494.996	1429527.682				MSSA	2241899.657	1403934.774
			MRSA	2241857.603	1396732.687				MSSA	2241899.657	1403934.774
			MRSA	2291200.734	1474028.596				MSSA	2185305.15	1417900.99
			MRSA	2265393.011	1419375.183				MSSA	2185305.15	1417900.99
			MRSA	2175692.081	1472392.04				MSSA	2206693.798	1536381.535
			MRSA	2290967.071	1251324.453				MSSA	2247068.3	1396516.963
			MRSA	2183100.721	1518357.924				MSSA	2235454.907	1444946.735
			MRSA	2245837.968	1396902.092				MSSA	2385671.661	1320723.422
			MRSA	2249569.823	1465746.834				MSSA	2177667.949	1378986.277
			MRSA	2153455.506	1483239.56				MSSA	2144832.488	1466798.916
			MRSA	2234396.485	1421979.263				MSSA	2243264.166	1394482.249
			MRSA	2158961.02	1319273.462				MSSA	2084604.226	1304092.344
			MRSA	2099262.251	1406249.183				MSSA	2207124.866	1492661.451
			MRSA	2279672.613	1469422.699				MSSA	2230534.62	1359713.509
			MRSA	2138679.118	1479869.255				MSSA	2171439.957	1491005.427
			MRSA	2104844.18	1512088.389				MSSA	2171439.957	1491005.427
			MRSA	2270488.784	1355139.364				MSSA	2171439.957	1491005.427
			MRSA	2229393.443	1350656.333				MSSA	2306766.373	1461465.989
			MRSA	2342151.431	1497103.314				MSSA	2295008.849	1419424.356
			MRSA	2339654.773	1476005.18				MSSA	2368105.656	1484963.936
			MRSA	2274179.314	1441267.217				MSSA	2155922.743	1477698.098
			MRSA	2330568.732	1540200.199				MSSA	2292131.515	1406295.329
			MRSA	2373066.993	1417611.325				MSSA	2251630.901	1430939.986
			MRSA	2165615.307	1417581.963				MSSA	2250162.691	1400194.98
			MRSA	2332543.489	1444885.574				MSSA	2182524.747	1609129.369
			MRSA	2332543.489	1444885.574				MSSA	2181999.113	1177997.937
			MRSA	2292164.103	1422099.12				MSSA	2230977.085	1421473.928
			MRSA	2090516.273	1428637.583				MSSA	2335954.084	1371520.507
			MRSA	2296584.473	1453478.94				MSSA	2206504.779	1464909.343
			MRSA	2338762.13	1549403.824				MSSA	2045479.177	1355664.586
			MRSA	2190026.599	1558582.589				MSSA	2329512.333	1437228.367
			MRSA	2242899.628	1453778.965				MSSA	2185213.042	1491738.423
			MRSA	2114240.767	1348434.75				MSSA	2201541.673	1415156.728
			MRSA	2378618.679	1463726.539				MSSA	2132368.336	1407121.419
			MRSA	2270413.783	1454898.563				MSSA	2132368.336	1407121.419
			MRSA	2293184.096	1518745.426				MSSA	2246004.076	1432866.982
			MRSA	2256195.232	1371415.712				MSSA	2295463.187	1380232.757
			MRSA	2230388.101	1383165.637				MSSA	2300775.864	1489044.51
			MRSA	2278793.643	1420339.473				MSSA	2200399.647	1370287.981
			MRSA	2215583.789	1560472.19				MSSA	2278845.29	1224000.794
			MRSA	2118022.26	1371439.662				MSSA	2253600.335	1272110.393
			MRSA	2277978.117	1478139.435				MSSA	2246792.491	1405028.41
			MRSA	2379084.612	1491051.112				MSSA	2271126.153	1338418.502
			MRSA	2181295.479	1417323.525				MSSA	2092654.1	1522574.904
			MRSA	2204846.524	1488111.1				MSSA	2277528.509	1294452.006
			MRSA	2152726.237	1301930.889				MSSA	2102053.669	1419498.626
			MRSA	2300571.815	1453679.692				MSSA	2102053.669	1419498.626
			MRSA	2267809.414	1435796.811				MSSA	2234973.292	1478593.2
			MRSA	2200019.966	1465147.91				MSSA	2233393.191	1351762.565
			MRSA	2200019.966	1465147.91				MSSA	2175452.158	1231100.42
			MRSA	2265623.926	1430389.134				MSSA	2246086.987	1469692.09
			MRSA	2086353.984	1320755.649				MSSA	2091010.459	1382505.411
			MRSA	2189905.48	1452479.86				MSSA	2336207.215	1346981.644
			MRSA	2157726.473	1457647.333				MSSA	2130375.629	1243621.326
			MRSA	2341338.476	1433873.23				MSSA	2337577.609	1479758.031
			MRSA	2270933.807	1435718.032				MSSA	2227158.54	1471598.704
			MRSA	2161806.814	1379658.62				MSSA	2194706.442	1431125.469
			MRSA	2226037.129	1287108.139				MSSA	2284259.107	1417011.732
			MRSA	2213158.483	1355320.009				MSSA	2123288.312	1384665.026
			MRSA	2243331.291	1413550.257				MSSA	2269425.667	1472085.977
			MRSA	2129074.3	1333957.007				MSSA	2181954.973	1633252.61
			MRSA	2206419.327	1338171.294				MSSA	2219238.187	1462430.032
			MRSA	2269697.464	1374025.474				MSSA	2252271.576	1396802.444
			MRSA	2200692.935	1310658.139				MSSA	2145254.236	1239008.099
			MRSA	2265675.444	1427285.574				MSSA	2145254.236	1239008.099
			MRSA	2214856.584	1469709.91				MSSA	2300952.501	1530911.566
			MRSA	2196351.878	1345911.419				MSSA	2258867.892	1409470.059
			MRSA	2225146.714	1397746.303				MSSA	2220961.378	1338276.709
			MRSA	2046318.497	1287786.309				MSSA	2175409.184	1495528.143
			MRSA	2242968.625	1454595.763				MSSA	2367275.781	1426352.595
			MRSA	2250185.076	1435644.148				MSSA	2318147.38	1438152.139
			MRSA	2270868.955	1332301.073				MSSA	2176603.933	1427109.726
			MRSA	2283509.859	1416873.402				MSSA	2068565.127	1585613.489
			MRSA	2223655.459	1395087.271				MSSA	2220971.936	1491337.424
			MRSA	2246173.12	1361376.515				MSSA	2290981.416	1387767.899
			MRSA	2212640.896	1445471.912				MSSA	2354047.396	1245184.42
			MRSA	2198168.802	1366632.878				MSSA	2215117.091	1391878.22
			MRSA	2111539.264	1394070.153				MSSA	2123603.424	1401251.542
			MRSA	2187333.128	1438345.223				MSSA	2150481.354	1461975.277
			MRSA	2328956.756	1229216.418				MSSA	2208219.941	1518642.185
			MRSA	2248852.382	1398236.766				MSSA	2098787.845	1257693.638
			MRSA	2322695.336	1327772.312				MSSA	2252690.508	1290177.778
			MRSA	2227474.429	1457024.371				MSSA	2145405.443	1477178.5
			MRSA	2172280.497	1466066.878				MSSA	2153032.961	1283381.35
			MRSA	2273246.645	1483158.443				MSSA	2235227.209	1432629.086
			MRSA	2208152.303	1349892.759				MSSA	2172333.701	1506463.488
			MRSA	2240017.435	1391629.726				MSSA	2339208.799	1487125.667
			MRSA	2265393.011	1419375.183				MSSA	2408451.534	1460929.716
			MRSA	2119005.035	1472782.148				MSSA	2178091.935	1502415.781
			MRSA	2218417.695	1446541.59				MSSA	2240699.248	1399804.375
			MRSA	2257148.771	1405847.993				MSSA	2258757.116	1414986.173
			MRSA	2164107.515	1452008.957				MSSA	2228533.374	1386006.363
			MRSA	2172867.017	1473422.454				MSSA	2231170.14	1411240.555
			MRSA	2172867.017	1473422.454				MSSA	2105885.448	1521083.348
			MRSA	2189486.09	1364187.001				MSSA	2322004.548	1412819.018
			MRSA	2142260.149	1356101.709				MSSA	2288847.622	1387199.994
			MRSA	2240554.828	1346523.86				MSSA	2230997.106	1389952.404
			MRSA	2282699.94	1416107.433				MSSA	2277689.518	1416283.28
			MRSA	2241304.808	1387869.715				MSSA	2232806.177	1357514.322
			MRSA	2355466.312	1489479.383				MSSA	2106849.731	1442868.505
			MRSA	2330524.209	1478037.784				MSSA	2159011.721	1489236.887
			MRSA	2183817.121	1422946.857				MSSA	2028458.828	1374205.802
			MRSA	2225105.335	1547370.704				MSSA	2291301.328	1363046.272
			MRSA	2232087.098	1515102.774				MSSA	2171241.968	1492722.367
			MRSA	2183220.859	1383181.55				MSSA	2291822.677	1478775.735
			MRSA	2201962.408	1416402.105				MSSA	2331992.568	1414794.031
			MRSA	2287877.238	1404764.329				MSSA	2353887.799	1454919.986
			MRSA	2268585.217	1439248.22				MSSA	2208537.566	1388382.459
			MRSA	2359146.361	1485733.088				MSSA	2303788.669	1438230.662
			MRSA	2278414.064	1477889.187				MSSA	2240111.522	1442067.271
			MRSA	2288100.816	1461076.497				MSSA	2249038.131	1435632.415
			MRSA	2180750.782	1421650.307				MSSA	2249038.131	1435632.415
			MRSA	2251789.889	1404346.954				MSSA	2219747.939	1444085.335
			MRSA	2248598.795	1306980.512				MSSA	2301681.041	1285653.373
			MRSA	2296272.628	1362259.131				MSSA	2183590.893	1533094.106
			MRSA	2268814.343	1418355.285				MSSA	2219008.063	1356100.074
			MRSA	2229303.367	1451432.188				MSSA	2165729.437	1326095.552
			MRSA	2227129.94	1345767.599				MSSA	2230977.085	1421473.928
			MRSA	2280023.518	1486629.552				MSSA	2283031.794	1489515.892
			MRSA	2201071.604	1421102.528				MSSA	2235883.292	1319053.853
			MRSA	2289129.843	1414201.43				MSSA	2242714.601	1413357.733
			MRSA	2289861.717	1432122.515				MSSA	2253085.528	1428532.687
			MRSA	2186133.789	1401241.355				MSSA	2277400.749	1427812.133
			MRSA	2261142.554	1400755.171				MSSA	2272947.992	1409229.908
			MRSA	2159071.48	1402016.188				MSSA	2265560.33	1321964.519
			MRSA	2100120.864	1527880.37				MSSA	2299565.696	1468319.655
			MRSA	2282295.578	1417726.132				MSSA	2183210.24	1461938.872
			MRSA	2192811.439	1443704.336				MSSA	2174004.473	1522595.065
			MRSA	2200044.927	1399619.659				MSSA	2272718.269	1528977.695
			MRSA	2200044.927	1399619.659				MSSA	2193531.935	1438705.057
			MRSA	2362112.636	1494447.1				MSSA	2126040.038	1446160.84
			MRSA	2362112.636	1494447.1				MSSA	2251788.87	1404059.495
			MRSA	2362112.636	1494447.1				MSSA	2379102.235	1300847.398
			MRSA	2166408.451	1376307.457				MSSA	2201527.503	1416980.542
			MRSA	2175998.172	1374966.36				MSSA	2234584.676	1485061.359
			MRSA	2308165.297	1428244.261				MSSA	2111706.218	1424942.346
			MRSA	2176024.783	1491630.587				MSSA	2197727.606	1514220.645
			MRSA	2216962.837	1337901.602				MSSA	2249868.594	1401274.303
			MRSA	2262982.897	1422406.589				MSSA	2267734.551	1422076.893
			MRSA	2369787.265	1457647.217				MSSA	2302515.737	1285171.411
			MRSA	2373356.454	1472872.84				MSSA	2292345.351	1483034.939
			MRSA	2024575.622	1312635.552				MSSA	2177471.403	1483506.476
			MRSA	2316301.617	1454373.787				MSSA	2330962.782	1359372.383
			MRSA	2270648.665	1353984.683				MSSA	2311075.974	1351738.694
			MRSA	2337178.866	1457467.765				MSSA	2281358.235	1362700.246
			MRSA	2250601.411	1457355.585				MSSA	2263070.738	1455797.855
			MRSA	2234394.461	1435406.052				MSSA	2315630.041	1428069.622
			MRSA	2226988.474	1296939.302				MSSA	2151102.42	1458072.129
			MRSA	2275702.98	1452214.207				MSSA	2151102.42	1458072.129
			MRSA	2241800.172	1395321.686				MSSA	2295244.267	1368658.852
			MRSA	2289044.366	1410843.62				MSSA	2431555.917	1471886.378
			MRSA	2132550.626	1445225.155				MSSA	2431555.917	1471886.378
			MRSA	2226425.759	1407010.961				MSSA	2431555.917	1471886.378
			MRSA	2238350.524	1437677.02				MSSA	2218985.629	1452057.744
			MRSA	2090873.868	1539721.163				MSSA	2218985.629	1452057.744
			MRSA	2226008.755	1530995.385				MSSA	2228450.066	1278217.101
			MRSA	2180275.352	1481334.647				MSSA	2245341.639	1454556.824
			MRSA	2370672.114	1468329.366				MSSA	2243611.699	1406391.983
			MRSA	2176422.078	1403593.332				MSSA	2236212.812	1394138.826
			MRSA	2302684.289	1493780.455				MSSA	2184230.609	1384025.378
			MRSA	2236573.453	1444554.112				MSSA	2314227.266	1496618.11
			MRSA	2197705.846	1417631.762				MSSA	2155041.929	1375133.065
			MRSA	2252291.352	1360953.216				MSSA	2155041.929	1375133.065
			MRSA	2202465.431	1472381.422				MSSA	2119184.082	1401797.796
			MRSA	2296145.495	1550356.735				MSSA	2078140.809	1422878.725
			MRSA	2154585.038	1470963.009				MSSA	2078140.809	1422878.725
			MRSA	2253609.832	1304569.638				MSSA	2078140.809	1422878.725
			MRSA	2253609.832	1304569.638				MSSA	2223259.997	1329821.95
			MRSA	2205061.852	1385192.871				MSSA	2232693.355	1468677.533
			MRSA	2098551.287	1499135.671				MSSA	2232693.355	1468677.533
			MRSA	2136429.937	1340949.155				MSSA	2232693.355	1468677.533
			MRSA	2345960.795	1497229.972				MSSA	2219937.722	1336907.046
			MRSA	2187536.039	1408433.26				MSSA	2230295.205	1281100.378
			MRSA	2203327.891	1475329.962				MSSA	2215039.723	1391206.708
			MRSA	2259469.23	1428409.811				MSSA	2206522.577	1366259.199
			MRSA	2295256.809	1442586.585				MSSA	2197672.875	1416420.141
			MRSA	2168515.684	1437662.667				MSSA	2312827.67	1401064.152
			MRSA	2277332.676	1470693.656				MSSA	2297167.612	1469464.66
			MRSA	2433918.243	1376034.887				MSSA	2267589.561	1345068.998
			MRSA	2167020.744	1421056.659				MSSA	2271247.456	1362387.345
			MRSA	2288745.19	1415976.141				MSSA	2151743.796	1447695.97
			MRSA	2213583.142	1311316.56				MSSA	2201962.408	1416402.105
			MRSA	2129077.563	1568547.063				MSSA	2095581.494	1400691.218
			MRSA	2277783.04	1416888.348				MSSA	2283741.174	1417102.547
			MRSA	2242962.115	1322201.16				MSSA	2350817.55	1283462.89
			MRSA	2199702.042	1423840.236				MSSA	2260522.364	1326329.306
			MRSA	2293525.399	1483599.55				MSSA	2255663.757	1289923.819
			MRSA	2333344.763	1263995.626				MSSA	2307800.74	1428117.862
			MRSA	2297451.752	1469691.73				MSSA	2287186.029	1355136.059
			MRSA	2290415.84	1482521.457				MSSA	2294581.961	1414943.625
			MRSA	2253982.586	1396368.151				MSSA	2294581.961	1414943.625
			MRSA	2276733.059	1454835.657				MSSA	2294581.961	1414943.625
			MRSA	2191646.389	1394849.359				MSSA	2347554.056	1465156.642
			MRSA	2276130.283	1416549.168				MSSA	2347554.056	1465156.642
			MRSA	2282030.269	1415539.368				MSSA	2277866.633	1349070.979
			MRSA	2257950.644	1424152.109				MSSA	2183680.604	1421692.679
			MRSA	2390215.08	1465808.046				MSSA	2197497.83	1212549.227
			MRSA	2329476.463	1424388.521				MSSA	2174129.101	1497582.657
			MRSA	2231585.272	1438716.921				MSSA	2281749.249	1417406.542
			MRSA	2422333.926	1419579.238				MSSA	2243431.755	1380154.872
			MRSA	2292193.684	1421026.774				MSSA	2123967.601	1350580.879
			MRSA	2234396.485	1421979.263				MSSA	2123967.601	1350580.879
			MRSA	2255241.687	1238484.491				MSSA	2175711.703	1484870.261
			MRSA	2308836.757	1404594.818				MSSA	2201830.324	1468642.938
			MRSA	2364540.221	1492915.264				MSSA	2303459.489	1422542.384
			MRSA	2233766.691	1521439.801				MSSA	2150674.533	1431461.566
			MRSA	2205113.696	1310785.823				MSSA	2269249.597	1440650.383
			MRSA	2186438.001	1400122.076				MSSA	2268967.659	1447536.324
			MRSA	2155779.94	1331627.529				MSSA	2189757.761	1208070.905
			MRSA	2068353.198	1356807.5				MSSA	2232918.838	1441808.976
			MRSA	2261603.581	1411745.823				MSSA	2288812.074	1409157.85
			MRSA	2068353.198	1356807.5				MSSA	2178665.742	1476849.92
			MRSA	2036751.041	1354947.437				MSSA	2340342.196	1504333.012
			MRSA	2245559.951	1390642.477				MSSA	2293112.865	1277515.191
			MRSA	2283447.845	1344949.182				MSSA	2337081.964	1479461.904
			MRSA	2354984.876	1396838.565				MSSA	2346158.757	1461243.72
			MRSA	2191051.708	1392387.541				MSSA	2288690.467	1576844.504
			MRSA	2365370.261	1470674.05				MSSA	2126097.428	1346917.685
			MRSA	2260955.669	1509224.951				MSSA	2285258.024	1568324.487
			MRSA	2259580.808	1430413.552				MSSA	2187243.665	1412138.964
			MRSA	2228848.793	1519416.401				MSSA	2093135.347	1540256.382
			MRSA	2293948.847	1431777.667				MSSA	2405499.632	1288259.62
			MRSA	2295042.701	1360993.642				MSSA	2242923.849	1277366.197
			MRSA	2285311.818	1463304.711				MSSA	2228370.174	1479299.878
			MRSA	2213406.114	1389936.717				MSSA	2228370.174	1479299.878
			MRSA	2231129.415	1355432.804				MSSA	2228370.174	1479299.878
			MRSA	2090013.335	1351701.181				MSSA	2199670.969	1439302.477
			MRSA	2280736.799	1410453.766				MSSA	2230186.371	1458972.514
			MRSA	2120131.523	1430566.971				MSSA	2258561.789	1465949.567
			MRSA	2292812.075	1270192.696				MSSA	2258405.032	1426826.773
			MRSA	2246127.5	1399075.04				MSSA	2175570.47	1374056.497
			MRSA	2251936.801	1404337.647				MSSA	2306499.792	1358140.965
			MRSA	2251936.801	1404337.647				MSSA	2275631.272	1367343.602
			MRSA	2255579.51	1327894.134				MSSA	2266928.659	1403455.276
			MRSA	2245837.968	1396902.092				MSSA	2226518.936	1274920.418
			MRSA	2098686.101	1365209.262				MSSA	2156591.852	1296240.431
			MRSA	2290272.182	1431173.8				MSSA	2156591.852	1296240.431
			MRSA	2127091.109	1473508.712				MSSA	2289471.289	1517489.544
			MRSA	2212661.348	1469075.331				MSSA	2229778.491	1369226.296
			MRSA	2163745.916	1390854.95				MSSA	2255931.201	1504717.09
			MRSA	2255638.623	1476138.792				MSSA	2290022.748	1408931.968
			MRSA	2134882.22	1489057.366				MSSA	2295898.789	1420452.998
			MRSA	2336918.588	1562421.298				MSSA	2249112.206	1369132.885
			MRSA	2317394.055	1459570.733				MSSA	2214850.479	1438930.676
			MRSA	2206305.575	1367740.418				MSSA	2108665.936	1482983.014
			MRSA	2052928.351	1361172.807				MSSA	2108665.936	1482983.014
			MRSA	2265891.885	1430219.666				MSSA	2108665.936	1482983.014
			MRSA	2292706.348	1339477.049				MSSA	2108665.936	1482983.014
			MRSA	2315583.311	1428097.976				MSSA	2233079.621	1419677.112
			MRSA	2302533.328	1474414.774				MSSA	2292377.32	1408071.36
			MRSA	2304273.819	1302017.951				MSSA	2426528.873	1380145.017
			MRSA	2144537.419	1390826.415				MSSA	2426528.873	1380145.017
			MRSA	2247109.036	1464546.203				MSSA	2321535.154	1376189.102
			MRSA	2301538.079	1260646.522				MSSA	2457238.267	1460304.761
			MRSA	2338174.273	1505594.903				MSSA	2270095.854	1472987.831
			MRSA	2163232.384	1415392.011				MSSA	2237793.842	1450710.486
			MRSA	2235937.905	1486819.536				MSSA	2156471.939	1457539.798
			MRSA	2204552.238	1536813.623				MSSA	2352206.716	1319968.649
			MRSA	2287135.147	1321521.284				MSSA	2281041.308	1481025.904
			MRSA	2287649.069	1432708.189				MSSA	2278165.964	1388520.973
			MRSA	2250174.756	1439097.017				MSSA	2259475.717	1434620.473
			MRSA	2218125.412	1639936.688				MSSA	2248214.808	1399240.944
			MRSA	2437498.47	1374559.978				MSSA	2219084.763	1405592.453
			MRSA	2256408.946	1406260.841				MSSA	2191233.888	1453169.624
			MRSA	2297590.207	1450346.671				MSSA	2234396.485	1421979.263
			MRSA	2296716.649	1521188.77				MSSA	2039325.534	1392874.545
			MRSA	2257073.307	1333185.342				MSSA	2039325.534	1392874.545
			MRSA	2265783	1430223.776				MSSA	2269455.158	1390707.28
			MRSA	2316442.961	1437590.633				MSSA	2257868.05	1492639.661
			MRSA	2230352.504	1411664.012				MSSA	2310741.743	1464932.073
			MRSA	2261182.602	1265460.712				MSSA	2279088.025	1419937.951
			MRSA	2339191.808	1451418.732				MSSA	2248353.492	1285968.821
			MRSA	2271872.82	1328957.461				MSSA	2431517.084	1383818.396
			MRSA	2344478.659	1433240.747				MSSA	2431517.084	1383818.396
			MRSA	2268752.69	1435960.791				MSSA	2131335.885	1427889.447
			MRSA	2256992.877	1380516.883				MSSA	2131335.885	1427889.447
			MRSA	2085856.458	1519333.688				MSSA	2131335.885	1427889.447
			MRSA	2237480.934	1405871.72				MSSA	2357322.737	1420940.01
			MRSA	2237480.934	1405871.72				MSSA	2235906.551	1418898.972
			MRSA	2183514.646	1441579.27				MSSA	2269789.85	1379726.125
			MRSA	2296889.058	1424933.031				MSSA	2299870.378	1350971.436
			MRSA	2216873.603	1311343.366				MSSA	2292489.762	1253056.502
			MRSA	2191939.031	1384833.732				MSSA	2256167.156	1371323.69
			MRSA	2198664.015	1330731.552				MSSA	2450197.99	1464996.867
			MRSA	2198608.625	1403330.963				MSSA	2169089.895	1332548.829
			MRSA	2250715.615	1409954				MSSA	2258561.789	1465949.567
			MRSA	2250715.615	1409954				MSSA	2289034.731	1362007.903
			MRSA	2213158.483	1355320.009				MSSA	2215171.758	1332784.768
			MRSA	2378969.759	1381581.463				MSSA	2067227.081	1242719.831
			MRSA	2292164.103	1422099.12				MSSA	2181371.369	1231400.78
			MRSA	2313427.848	1435369.926				MSSA	2292228.454	1422332.355
			MRSA	2242815.964	1421283.159				MSSA	2311521.601	1435905.312
			MRSA	2231582.803	1430994.652				MSSA	2271598.742	1361497.405
			MRSA	2290255.123	1436784.07				MSSA	2197706.15	1417631.761
			MRSA	2317120.555	1418027.941				MSSA	2272172.637	1494291.674
			MRSA	2312879.306	1433527.32				MSSA	2260790.354	1234249.494
			MRSA	2115319.935	1369336.998				MSSA	2355233.088	1388669.338
			MRSA	2196685.088	1327710.032				MSSA	2355233.088	1388669.338
			MRSA	2265055.66	1465209.427				MSSA	2355233.088	1388669.338
			MRSA	2175627.44	1471895.214				MSSA	2241966.678	1446323.553
			MRSA	2381257.164	1447697.9				MSSA	2206683.589	1469630.639
			MRSA	2109966.36	1450427.879				MSSA	2345918.918	1500904.101
			MRSA	2274724.987	1478582.591				MSSA	2345918.918	1500904.101
			MRSA	2095434.853	1391920.808				MSSA	2345918.918	1500904.101
			MRSA	2280843.239	1489899.375				MSSA	2147362.049	1221247.672
			MRSA	2211628.674	1568148.864				MSSA	2265775.872	1349594.296
			MRSA	2269243.407	1408674.751				MSSA	2208798.782	1332378.719
			MRSA	2184635.391	1462468.617				MSSA	2338932.295	1464350.775
			MRSA	2297048.634	1444307.708				MSSA	2305669.63	1486858.234
			MRSA	2181874.75	1525402.476				MSSA	2271046.677	1328975.587
			MRSA	2132155.32	1342218.616				MSSA	2237505.575	1494574.261
			MRSA	2171844.958	1484157.81				MSSA	2181430.754	1442334.343
			MRSA	2296487.184	1453462.93				MSSA	2237896.901	1305862.263
			MRSA	2121723.987	1235009.657				MSSA	2131089.576	1445735.804
			MRSA	2226259.305	1277281.327				MSSA	2249104.792	1400500.766
			MRSA	2300558.269	1253341.386				MSSA	2267887.073	1344807.47
			MRSA	2270787.097	1466481.364				MSSA	2229795.123	1465996.34
			MRSA	2302834.819	1529244.528				MSSA	2250643.213	1401790.584
			MRSA	2141796.004	1494039.49				MSSA	2180517.801	1472412.167
			MRSA	2265779.257	1433800.334				MSSA	2372208.523	1467881.125
			MRSA	2164176.812	1484194.025				MSSA	2287885.02	1380322.388
			MRSA	2246958.431	1441564.721				MSSA	2089907.207	1510448.535
			MRSA	2187768.686	1382472.575				MSSA	2221792.71	1394147.05
			MRSA	2150038.169	1249646.389				MSSA	2316262.717	1480344.493
			MRSA	2206944.103	1455783.599				MSSA	2273894.983	1415945.958
			MRSA	2207868.33	1441924.916				MSSA	2249167.824	1475674.237
			MRSA	2116092.432	1354222.178				MSSA	2202684.162	1296645.634
			MRSA	2208806.974	1314387.033				MSSA	2269827.915	1420980.49
			MRSA	2195833.249	1375769.17				MSSA	2331940.452	1444117.095
			MRSA	2062028.5	1365591.014				MSSA	2360905.838	1441254.993
			MRSA	2216623.368	1620414.078				MSSA	2279205.831	1357741.499
			MRSA	2323683.505	1238110.787				MSSA	2096198.084	1410703.535
			MRSA	2253021.285	1331892.419				MSSA	2238431.926	1341710.126
			MRSA	2322294.947	1437854.722				MSSA	2332858.057	1499119.703
			MRSA	2303237.581	1519221.554				MSSA	2244537.956	1261560.641
			MRSA	2120515.904	1366105.893				MSSA	2252764.722	1460256.972
			MRSA	2197017.578	1325653.861				MSSA	2274674.54	1428466.367
			MRSA	2243639.092	1454455.973				MSSA	2233235.496	1508992.813
			MRSA	2286804.475	1415467.996				MSSA	2282389.721	1482301.403
			MRSA	2249175.48	1462057.284				MSSA	2338806.334	1487423.14
			MRSA	2182465.714	1456985.782				MSSA	2283131.633	1528948.091
			MRSA	2212944.781	1388231.372				MSSA	2118931.931	1230823.246
			MRSA	2225570.463	1356691.489				MSSA	2246442.782	1357979.01
			MRSA	2198566.316	1546784.436				MSSA	2161473.605	1448760.194
			MRSA	2259984.079	1471235.46				MSSA	2269579.643	1310873.267
			MRSA	2125782.932	1528114.669				MSSA	2265186.609	1303701.301
			MRSA	2241405.73	1491384.844				MSSA	2260777.752	1374576.538
			MRSA	2241405.73	1491384.844				MSSA	2228356.198	1479389.17
			MRSA	2141312.682	1480662.708				MSSA	2318170.923	1423871.772
			MRSA	2329659.276	1420782.33				MSSA	2199826.164	1309295.57
			MRSA	2298047.618	1418056.903				MSSA	2220397.908	1446170.243
			MRSA	2288934.281	1422343.911				MSSA	2360597.168	1307772.33
			MRSA	2327907.054	1389079.822				MSSA	2263346.608	1453041.519
			MRSA	2282041.018	1480633.513				MSSA	2260668.72	1234107.003
			MRSA	2160550.03	1370167.889				MSSA	2260327.478	1395591.298
			MRSA	2244848.22	1465275.84				MSSA	2260757.93	1425907.011
			MRSA	2164108.586	1469297.152				MSSA	2267824.036	1376181.597
			MRSA	2248972.383	1468909.904				MSSA	2262838.843	1452958.374
			MRSA	2247921.218	1400218.4				MSSA	2210251.037	1364956.611
			MRSA	2298456.912	1254229.709				MSSA	2296144.743	1368367.366
			MRSA	2245837.968	1396902.092				MSSA	2285303.31	1159762.134
			MRSA	2258671.777	1415181.313				MSSA	2313671.058	1406604.206
			MRSA	2257157.281	1405615.831				MSSA	2287069.076	1446248.646
			MRSA	2107448.361	1514747.084				MSSA	2195765.438	1407698.926
			MRSA	2194440.268	1431350.858				MSSA	2159700.402	1406832.714
			MRSA	2201217.267	1382510.574				MSSA	2159700.402	1406832.714
			MRSA	2244592.034	1480881.154				MSSA	2159700.402	1406832.714
			MRSA	2098176.413	1211818.299				MSSA	2188024.636	1295049.441
			MRSA	2187257.713	1414762.869				MSSA	2451495.974	1466334.46
			MRSA	2388690.211	1235217.936				MSSA	2451495.974	1466334.46
			MRSA	2157849.023	1459774.836				MSSA	2451495.974	1466334.46
			MRSA	2231555.537	1411509.747				MSSA	2120427.79	1539566.607
			MRSA	2248175.962	1356206.441				MSSA	2135562.05	1415709.319
			MRSA	2222768.485	1281198.919				MSSA	2266297.087	1363734.027
			MRSA	2255852.245	1414869.748				MSSA	2230948.842	1362262.273
			MRSA	2324458.351	1436370.502				MSSA	2264091.629	1449587.137
			MRSA	2076360.393	1228441.476				MSSA	2236270.819	1390519.63
			MRSA	2440460.688	1448435.199				MSSA	2144137.286	1339873.395
			MRSA	2117301.375	1498334.171				MSSA	2361202.008	1442598.696
			MRSA	2269214.848	1467968.812				MSSA	2133153.439	1415831.747
			MRSA	2211278.986	1488737.881				MSSA	2231606.794	1597547.59
			MRSA	2156722.273	1479839.289				MSSA	2196541.553	1418958.185
			MRSA	2200512.523	1466588.472				MSSA	2093986.772	1409705.089
			MRSA	2316828.876	1398503.725				MSSA	2301957.064	1498217.571
			MRSA	2369152.626	1414228.816				MSSA	2264413.119	1352156.184
			MRSA	2197626.442	1416514.17				MSSA	2259071.407	1384799.991
			MRSA	2190486.624	1522369.092				MSSA	2201183.631	1359279.536
			MRSA	2203237.15	1443014.114				MSSA	2286029.151	1214873.875
			MRSA	2222274.322	1427812.591				MSSA	2432853.177	1378075.602
			MRSA	2176633.553	1311766.268				MSSA	2139247.131	1455424.378
			MRSA	2271370.687	1432579.956				MSSA	2228370.174	1479299.878
			MRSA	2348013.473	1249818.238				MSSA	2246297.56	1356524.499
			MRSA	2338454.015	1446044.288				MSSA	2239854.942	1363429.319
			MRSA	2113824.15	1463772.524				MSSA	2196613.298	1606199.651
			MRSA	2174569.279	1420581.154				MSSA	2196613.298	1606199.651
			MRSA	2352431.396	1423403.054				MSSA	2267961.644	1336538.948
			MRSA	2149178.125	1245697.03				MSSA	2299586.4	1221865.331
			MRSA	2176118.271	1374037.282				MSSA	2299586.4	1221865.331
			MRSA	2312602.424	1422891.048				MSSA	2386246.59	1389048.534
			MRSA	2150442.4	1459301.556				MSSA	2258867.036	1361365.636
			MRSA	2268752.69	1435960.791				MSSA	2174500.201	1414948.126
			MRSA	2268752.69	1435960.791				MSSA	2239739.386	1472967.861
			MRSA	2206826.549	1383140.238				MSSA	2269761.889	1525453.271
			MRSA	2208613.008	1331122.444				MSSA	2310985.94	1405292.548
			MRSA	2234674.232	1485785.318				MSSA	2181430.754	1442334.343
			MRSA	2320589.296	1418106.463				MSSA	2183300.038	1454327.789
			MRSA	2249985.921	1363396.651				MSSA	2358661.627	1421260.678
			MRSA	2125775.062	1364008.1				MSSA	2268549.12	1429798.34
			MRSA	2319205.7	1458096.821				MSSA	2263474.22	1360558.484
[truncated: 1,715 more rows]
